# Supplementary material for: The Adjustment of Membrane Lipid Metabolism Pathways in Maize Roots Under Saline–Alkaline Stress
Source: Front Plant Sci. 2021 Mar 15;12:635327. doi: 10.3389/fpls.2021.635327 (PMC8006331; doi:10.3389/fpls.2021.635327)
Supplement: Supplementary Table 1 — The original data of major lipids. [file Table_1.XLSX]

## Sheet:  Phospholipids
Table S1.The Original Data of Major Lipids
Compound Name	Mass	Compound Formula	0h_1	0h_2	0h_3	24h_1	24h_2	24h_3	72h_1	72h_2	72h_3
Total MGDG			10.7039	10.4848	10.7562	10.8531	10.7883	11.2949	9.23965	10.1719	9.79806
MGDG(34:6)	764.5	C43H70O10	0.345381	0.39725	0.24566	1.40366	1.77111	1.86518	2.38079	1.5483	2.4049
MGDG(34:5)	766.5	C43H72O10	0.480021	0.26356	0.285551	1.04407	1.44178	1.01966	1.50752	2.1879	2.04955
MGDG(34:4)	768.5	C43H74O10	0.179467	0.114591	0.112255	0.381415	0.603136	0.339886	0.672271	0.713701	1.23123
MGDG(34:3)	770.5	C43H76O10	0.0915355	0.100727	0.187092	0.31505	0.300611	0.310513	0.575844	0.659101	0.264814
MGDG(34:2)	772.6	C43H78O10	0.52759	0.53285	0.46676	0.30444	0.264356	0.259616	0.114082	0.262763	0.10281
MGDG(34:1)	774.6	C43H80O10	0.0305777	0.0190985	0.0455529	0.106671	0.0727428	0.062927	0.127664	0.20843	0.272773
MGDG(36:6)	792.5	C45H74O10	5.76121	6.19557	5.88507	6.28364	6.0697	6.4277	3.9351	3.53103	3.21827
MGDG(36:5)	794.5	C45H76O10	2.06279	1.93086	2.02353	1.08655	1.34988	1.44482	0.962677	0.838156	0.930931
MGDG(36:4)	796.6	C45H78O10	1.4886	1.55013	1.76991	0.900499	0.942041	0.846575	0.501148	0.538201	0.585586
MGDG(36:3)	798.6	C45H80O10	0.0454074	0.102525	0.058568	0.200938	0.127927	0.219602	0.1589	0.159649	0.271045
MGDG(36:2)	800.6	C45H82O10	0.0897446	0.0630252	0.0377725	0.267917	0.220297	0.211897	0.525526	0.485598	0.596701
MGDG(36:1)	802.6	C45H84O10	0.0108113	0	0.00269804	0.0372107	0	0.0125884	0.0855618	0.0266081	0.0675676
Total DGDG			13.5227	13.4291	14.0334	10.8358	11.5708	10.1903	7.57666	8.92643	8.54259
DGDG(34:6)	926.6	C49H80O15	0.0515661	0.00976134	0.0244758	0.430812	0.319817	0.385267	0.859692	0.48048	0.448626
DGDG(34:5)	928.6	C49H82O15	0.0171887	0.0244033	0.00809411	0.23551	0.218228	0.258129	0.452255	0.563063	0.43928
DGDG(34:4)	930.6	C49H84O15	0.014642	0.040793	0.00809411	0.195301	0.201414	0.200339	0.234	0.397898	0.401894
DGDG(34:3)	932.6	C49H86O15	1.1287	1.54698	1.13405	1.10144	1.16606	1.13295	0.953453	0.78494	0.585001
DGDG(34:2)	934.6	C49H88O15	3.78534	4.64668	3.52452	2.78336	2.46732	2.99738	1.589	1.2285	1.77581
DGDG(34:1)	936.6	C49H90O15	0.194603	0.211994	0.244758	0.238148	0.229766	0.304361	0.350396	0.3276	0.327123
DGDG(36:6)	954.6	C51H84O15	3.26284	3.24866	3.22145	2.61963	3.00994	3.07156	2.55056	2.06213	1.8132
DGDG(36:5)	956.6	C51H86O15	1.44075	1.53552	1.39587	0.912658	0.989553	1.0826	0.625291	0.514801	0.653153
DGDG(36:4)	958.6	C51H88O15	3.06824	3.30596	3.38064	1.38472	1.44482	1.37926	0.878068	0.772201	0.841174
DGDG(36:3)	960.6	C51H90O15	0.449021	0.571102	0.526117	0.401875	0.421711	0.601017	0.590784	0.4329	0.495358
DGDG(36:2)	962.6	C51H92O15	0.410829	0.40793	0.312972	0.446528	0.643345	0.643397	0.41966	0.4212	0.551436
DGDG(36:1)	964.7	C51H94O15	0.0302716	0.0343774	0.0296784	0.0669792	0.0804182	0.0500848	0.10281	0.106433	0.0585001
Total PC			41.4771	42.1658	40.8821	37.2183	36.1331	37.5482	35.5448	35.66	33.451
PC(34:4)	754.5	C42H76O8PN	0.0475696	0.0326344	0.0539607	0.0827763	0.103395	0.0881187	0.134454	0.133041	0.142643
PC(34:3)	756.5	C42H78O8PN	1.58854	1.77586	1.41827	1.83573	2.06024	1.97899	2.20263	1.78053	1.93443
PC(34:2)	758.6	C42H80O8PN	15.0592	14.9045	15.0851	11.9744	12.0417	12.0327	10.5581	10.5255	10.444
PC(34:1)	760.6	C42H82O8PN	0.280112	0.248281	0.221257	0.761579	0.725678	0.879694	0.799935	0.741001	1.04991
PC(36:6)	778.5	C44H76O8PN	0.160007	0.138696	0.142996	0.282801	0.436556	0.439205	1.03082	1.2636	1.71922
PC(36:5)	780.5	C44H78O8PN	2.42028	2.81777	2.33608	3.22493	3.43692	3.86937	4.76977	4.6722	5.71572
PC(36:4)	782.6	C44H80O8PN	15.8569	15.809	15.9681	14.6645	14.4734	14.4368	11.2648	11.4661	11.3504
PC(36:3)	784.6	C44H82O8PN	0.678948	0.776026	0.905605	1.80844	1.5739	1.41096	2.59829	1.5795	1.48649
PC(36:2)	786.6	C44H84O8PN	1.035	1.20475	0.935319	1.67944	1.96259	1.49624	2.86622	2.9094	2.27978
PC(36:1)	788.6	C44H86O8PN	0.110275	0.108862	0.0917332	0.141401	0.150502	0.200339	0.220016	0.2925	0.243006
Total PE			0.248659	0.349781	0.299149	0.845923	0.5074	0.660091	0.858001	0.570571	2.18082
PE(34:4)	712.5	C39H70O8PN	0	0	0	0	0	0	0	0.00665203	0
PE(34:3)	714.5	C39H72O8PN	0.00792827	0.0130151	0	0.0272878	0.013796	0.0333898	0.0149394	0.190692	0.0996947
PE(34:2)	716.5	C39H74O8PN	0.129015	0.188719	0.168611	0.264298	0.216363	0.211197	0.903483	1.05107	0.8524
PE(34:1)	718.5	C39H76O8PN	0.00576602	0.0210084	0.028779	0.00496142	0	0.00256845	0.00271625	0.0975631	0.00780001
PE(36:6)	736.5	C41H70O8PN	0	0	0	0.00744214	0.00574416	0	0	0	0.00934638
PE(36:5)	738.5	C41H72O8PN	0.00648677	0.00976134	0.0081586	0.0223264	0.0229766	0.0154107	0.10281	0.232821	0.0234
PE(36:4)	740.5	C41H74O8PN	0.0807242	0.109002	0.0843056	0.262956	0.111054	0.197771	0.482846	0.638617	0.470434
PE(36:3)	742.5	C41H76O8PN	0.0014415	0	0.026081	0.00496142	0.00627093	0	0	0.144127	0.118387
PE(36:2)	744.5	C41H78O8PN	0.00864902	0.014642	0.0081586	0.0297685	0.0402091	0.0308214	0.130849	0.332602	0.045045
PE(36:1)	746.6	C41H80O8PN	0	0.0081586	0.00269804	0	0	0.00629419	0	0.00665203	0.0186928
Total PA			7.04927	11.4029	8.78031	7.49671	6.85018	8.8696	6.04772	6.38152	7.6001
PA(34:4)	686.4	C37H65O8P	0	0	0.0163172	0	0.00752512	0.00770535	0.00814874	0	0.0373855
PA(34:3)	688.5	C37H67O8P	0.14415	0.284568	0.250018	0.29975	0.457618	0.281141	0.500501	0.623092	0.663001
PA(34:2)	690.5	C37H69O8P	3.99579	3.07105	4.95876	3.24477	3.70498	3.17936	3.13814	3.44575	3.5396
PA(34:1)	692.5	C37H71O8P	0.017298	0.0244758	0.0674509	0.245591	0.178069	0.246571	0.0375375	0.0399122	0.2808
PA(36:6)	710.4	C39H65O8P	0.0129735	0.0114591	0.0134902	0.0223264	0.0804182	0.0693481	0.0366693	0.1053	0.130849
PA(36:5)	712.5	C39H67O8P	0.253705	0.305577	0.446075	0.603263	0.829073	0.291631	0.723223	0.694201	1.09664
PA(36:4)	714.5	C39H69O8P	3.74577	6.36643	4.54065	2.98678	3.66669	2.99184	2.32375	1.93796	2.58509
PA(36:3)	716.5	C39H71O8P	0.0627054	0.0458365	0.0897446	0.290243	0.189557	0.214002	0.195195	0.822481	0.468
PA(36:2)	718.5	C39H73O8P	0.0951392	0.148969	0.121412	0.215822	0.239179	0.267142	0.367868	0.239473	0.631801
Total PI			12.1333	11.9741	13.1107	14.984	16.6715	16.0348	19.1867	18.1701	17.515
PI(34:4)	848.5	C43H75O13P	0.0171887	0.0163172	0.0107921	0.0629419	0.0526758	0.0308214	0.0692643	0.0525526	0.0467319
PI(34:3)	850.5	C43H77O13P	0.998241	0.845775	0.765343	0.979881	1.5148	1.56397	1.53875	1.44793	1.81943
PI(34:2)	852.5	C43H79O13P	8.88273	8.91191	9.84333	9.23817	10.7837	9.82945	10.2063	11.519	10.1346
PI(34:1)	854.5	C43H81O13P	0	0	0	0	0	0.0410952	0.206435	0.286622	0.2418
PI(36:6)	872.5	C45H75O13P	0.0187395	0.00813445	0.00719476	0.0401339	0.0325502	0.0419613	0.0923524	0.102603	0.0155773
PI(36:5)	874.5	C45H77O13P	0.0979032	0.148969	0.129506	0.545571	0.377562	0.497241	0.533743	0.351	0.503003
PI(36:4)	876.5	C45H79O13P	1.05246	0.991215	1.58134	1.40656	1.41306	1.78764	1.45803	1.86922	1.755
PI(36:3)	878.5	C45H81O13P	0.105951	0.105223	0.102494	0.281245	0.263379	0.201414	0.33647	0.45045	0.3042
PI(36:2)	880.6	C45H83O13P	0.433172	0.340852	0.329064	0.856578	0.823329	0.866642	0.950687	1.21872	1.13403
PI(36:1)	882.6	C45H85O13P	0.0331546	0.0224836	0.0162689	0.0590743	0.0536121	0.0398632	0.0624737	0.0591937	0.0858001
Total PS			4.11477	4.0508	5.06776	1.76627	1.45902	1.71444	1.33232	1.3572	2.53287
PS(34:4)	756.5	C40H70O10PN	0.00216226	0	0.00488067	0	0	0	0.00407437	0.0117	0.00934638
PS(34:3)	758.5	C40H72O10PN	0.165052	0.184366	0.162689	0.0667797	0.0651004	0.0614551	0.0543249	0.0039	0.0550551
PS(34:2)	760.5	C40H74O10PN	1.73197	1.65011	2.20606	0.62514	0.574416	0.574048	0.594858	0.4329	0.457958
PS(34:1)	762.5	C40H76O10PN	0	0	0	0.0148843	0.0150502	0.0125884	0	0	0.0117
PS(36:6)	780.5	C42H70O10PN	0.00864902	0.0114591	0.0134902	0.00744214	0.00574416	0.0125884	0	0.0199561	0.0186928
PS(36:5)	782.5	C42H72O10PN	0.166494	0.253795	0.248219	0.0967478	0.119433	0.107001	0.0692643	0.0585001	0.045045
PS(36:4)	784.5	C42H74O10PN	1.77305	1.73606	2.06452	0.570196	0.574416	0.519233	0.505222	0.4212	0.247748
PS(36:3)	786.5	C42H76O10PN	0.0302716	0.0326344	0.0296784	0.052095	0.0423794	0.0629419	0.0162975	0.0399122	0.0841174
PS(36:2)	788.5	C42H78O10PN	0.12321	0.118411	0.159435	0.0911799	0.0727593	0.104903	0.0271625	0.0897001	0.0425425
PS(36:1)	790.6	C42H80O10PN	0.0014415	0.0152788	0.0098928	0.00627093	0.00382944	0.0104903	0.03427	0.0110867	0.00500501
Total PG			4.54736	4.5349	4.64782	5.05072	4.84868	4.98022	6.30169	5.83161	6.00648
PG(34:4)	760.5	C40H71O10P	0.0273886	0.00954927	0.0299149	0.0950326	0.0785035	0.123786	0.234955	0.0780001	0.185185
PG(34:3)	762.5	C40H73O10P	0.237127	0.221543	0.179869	0.369626	0.344082	0.329851	0.442748	0.3705	0.295969
PG(34:2)	764.5	C40H75O10P	3.34429	3.30978	3.39053	3.19207	3.14988	2.99473	3.05442	3.13732	3.05576
PG(34:1)	766.5	C40H77O10P	0.0890352	0.091673	0.087852	0.260475	0.292952	0.218228	0.435958	0.345906	0.600601
PG(36:6)	784.5	C42H71O10P	0.00216226	0	0.00269804	0.00770535	0.00376256	0.00629419	0.00407437	0	0
PG(36:5)	786.5	C42H73O10P	0.0081586	0.0114591	0.014642	0.0188128	0.0172325	0.0251768	0.0407437	0.0332602	0.0280391
PG(36:4)	788.5	C42H75O10P	0.283255	0.326344	0.280596	0.208044	0.248329	0.239179	0.1521	0.165165	0.121503
PG(36:3)	790.5	C42H77O10P	0.0216226	0.0343774	0.0244033	0.0963168	0.0861623	0.0827763	0.118157	0.113085	0.135135
PG(36:2)	792.5	C42H79O10P	0.1146	0.126897	0.12411	0.30912	0.488253	0.44368	0.582635	0.592031	0.594704
PG(36:1)	794.6	C42H81O10P	0.0129735	0.00976134	0.0244758	0.0148843	0.0225753	0.0377651	0.112613	0.0199561	0.0936001
Total LPG			0.194603	0.227273	0.29284	0.275359	0.258487	0.369857	0.423735	0.533033	0.3022
LPG(16:1)	481.3	C22H43O9P	0.0374791	0.123644	0	0.0823329	0.0965109	0.0780062	0.115441	0.31031	0.227429
LPG(16:0)	483.3	C22H45O9P	0.0227764	0.0299149	0.0476653	0.0553972	0.0421721	0.0785035	0.149394	0.3003	0.117618
LPG(18:3)	505.3	C24H43O9P	0	0.0114591	0.014642	0.00723613	0.0148843	0.0172325	0.0280391	0.0199561	0.0225225
LPG(18:2)	507.3	C24H45O9P	0	0.0229183	0.0134902	0.0326524	0.0893056	0.074674	0.114082	0.0332602	0.1053
LPG(18:1)	509.3	C24H47O9P	0.00648677	0.0244758	2.92522e-18	0.0173356	0.0125884	0.0301005	0.0467319	0.0598683	0.0825826
Total LPC			1.2395	1.20203	1.13947	1.34207	1.48965	1.35743	2.0843	2.5311	2.35235
LPC(16:1)	494.3	C24H48O7PN	0.00976134	0.0163172	0.00809411	0.0162119	0.0223264	0.033863	0.0332602	0.0467319	0.045045
LPC(16:0)	496.3	C24H50O7PN	0.203252	0.195806	0.267106	0.260475	0.258487	0.151061	0.372514	0.4095	0.442943
LPC(18:3)	518.3	C26H48O7PN	0.0410829	0.040107	0.040793	0.0595371	0.109139	0.0503535	0.199561	0.2106	0.214967
LPC(18:2)	520.3	C26H50O7PN	0.560024	0.733384	0.717678	0.803751	0.959274	0.519233	1.25058	1.3221	1.1036
LPC(18:1)	522.3	C26H52O7PN	0.0576602	0.0569411	0.0557594	0.116593	0.061271	0.067138	0.203996	0.282783	0.165119
LPC(18:0)	524.4	C26H54O7PN	0.0496562	0.0543907	0.0530614	0.0793828	0.0899918	0.067138	0.1716	0.0950951	0.174466
Total LPE			0.0273886	0.0471798	0.0951837	0.101709	0.0459532	0.114296	0.312	0.17017	0.23989
LPE(16:1)	452.3	C21H42O7PN	0.0129735	0.0744843	0.0163172	0.030938	0.0297685	0.011558	0.0819001	0.0600601	0.0560783
LPE(16:0)	454.3	C21H44O7PN	0.0100905	0.00381971	0.0374185	0.035352	0.03473	0.0100335	0.223952	0.195	0.146427
LPE(18:3)	476.3	C23H42O7PN	0	0	0	0	0.0148843	0	0	0.0399122	0.00934638
LPE(18:2)	478.3	C23H44O7PN	0.00432451	0.00976134	0.0081586	0.014374	0.0223264	0.0112877	0.0122231	0.0351	0.0280391
LPE(18:1)	480.3	C23H46O7PN	0	0	0.0163172	0.00729728	0	0.0344649	0.00814874	0.179605	0.0225225
Notes:percent total signal
