# Supplementary material for: The Adjustment of Membrane Lipid Metabolism Pathways in Maize Roots Under Saline–Alkaline Stress
Source: Front Plant Sci. 2021 Mar 15;12:635327. doi: 10.3389/fpls.2021.635327 (PMC8006331; doi:10.3389/fpls.2021.635327)
Supplement: Supplementary Table 2 — Differentially expressed genes in maize roots transcriptome under NaHCO3 (100 mmol). [file Table_2.XLSX]

## Sheet: 24H vs 0H
Table S2.Differentially Expressed Genes in Maize Roots Transcriptome under NaHCO3.
Test_ID	Gene_ID	Locus	Sample_1	Sample_2	Status	Value_1	Value_2	Log2 Fold Change （24H vs 0H）	Test_Stat	P_Value	Q_Value	Significant
AC148152.3_FGT001	AC148152.3_FG001	2:232028660-232030497	q1	q2	NOTEST	0.216543	0	1003.72	0	1	1	no
AC148152.3_FGT005	AC148152.3_FG005	2:231952641-231954277	q1	q2	NOTEST	0.0828168	0.158346	992.456	0	1	1	no
AC148152.3_FGT006	AC148152.3_FG006	2:231907845-231911227	q1	q2	NOTEST	0.120404	0.115323	932.564	0	1	1	no
AC148152.3_FGT008	AC148152.3_FG008	2:231879064-231883597	q1	q2	NOTEST	0	0.0961426	900.405	0	1	1	no
AC148167.6_FGT001	AC148167.6_FG001	7:11670461-11676398	q1	q2	OK	48.7003	70.0198	855.324	0.537561	0.60505	0.992865	no
AC149475.2_FGT002	AC149475.2_FG002	9:152751856-152754681	q1	q2	OK	467.092	185.636	854.564	-1.35508	0.193	0.992865	no
AC149475.2_FGT003	AC149475.2_FG003	9:152756799-152761381	q1	q2	OK	135.426	72.8017	840.492	-0.911994	0.37595	0.992865	no
AC149475.2_FGT005	AC149475.2_FG005	9:152791244-152801912	q1	q2	OK	6.63492	6.62937	836.209	-0.00124949	0.997	0.997798	no
AC149475.2_FGT007	AC149475.2_FG007	9:152822527-152823205	q1	q2	OK	32.4145	20.7288	828.138	-0.565533	0.57825	0.992865	no
AC149810.2_FGT003	AC149810.2_FG003	9:151852072-151859909	q1	q2	NOTEST	0	0	816.946	0	1	1	no
AC149810.2_FGT004	AC149810.2_FG004	9:151863691-151864339	q1	q2	NOTEST	0	0	802.276	0	1	1	no
AC149810.2_FGT008	AC149810.2_FG008	9:151897572-151900165	q1	q2	NOTEST	0	0.602299	791.021	0	1	1	no
AC149818.2_FGT001	AC149818.2_FG001	9:152681210-152686897	q1	q2	OK	9.60096	20.5324	788.847	1.04069	0.31265	0.992865	no
AC149818.2_FGT004	AC149818.2_FG004	9:152703157-152703638	q1	q2	OK	453.23	123.246	777.059	-1.76327	0.08415	0.992865	no
AC149818.2_FGT005	AC149818.2_FG005	9:152707553-152708771	q1	q2	OK	1.41866	0.408078	756.065	-1.08	0.3512	0.992865	no
AC149818.2_FGT006	AC149818.2_FG006	9:152709299-152712095	q1	q2	OK	16.1842	17.1606	737.779	0.0739182	0.9416	0.993861	no
AC149818.2_FGT007	AC149818.2_FG007	9:152719946-152721236	q1	q2	OK	2.41905	2.75877	736.492	0.135961	0.89805	0.992865	no
AC149818.2_FGT008	AC149818.2_FG008	9:152726607-152728503	q1	q2	OK	2.8419	2.51637	711.301	-0.123923	0.9078	0.992865	no
AC149818.2_FGT009	AC149818.2_FG009	9:152747406-152748234	q1	q2	OK	0	4.00206	703.711	NA	0.00175	0.49733	no
AC149828.2_FGT002	AC149828.2_FG002	9:150685412-150689960	q1	q2	OK	102.683	61.1993	697.895	-0.757716	0.468	0.992865	no
AC149828.2_FGT004	AC149828.2_FG004	9:150753587-150753980	q1	q2	OK	2.25705	7.15456	696.863	1.05369	0.3421	0.992865	no
AC149828.2_FGT005	AC149828.2_FG005	9:150774647-150775421	q1	q2	NOTEST	0	0	687.58	0	1	1	no
AC149829.2_FGT002	AC149829.2_FG002	9:151382930-151383185	q1	q2	OK	0	200.822	686.396	NA	5e-05	0.04445	yes
AC149829.2_FGT003	AC149829.2_FG003	9:151384633-151388392	q1	q2	OK	21.5401	9.1414	683.881	-1.25177	0.22675	0.992865	no
AC149829.2_FGT004	AC149829.2_FG004	9:151395821-151396321	q1	q2	OK	39.897	26.8612	674.166	-0.405605	0.70915	0.992865	no
AC149829.2_FGT006	AC149829.2_FG006	9:151415829-151417116	q1	q2	OK	78.1874	121.818	665.633	0.656019	0.52	0.992865	no
AC150739.3_FGT001	AC150739.3_FG001	9:155450360-155454202	q1	q2	OK	6.26739	3.63089	649.501	-0.687057	0.5038	0.992865	no
AC152495.1_FGT002	AC152495.1_FG002	10:3283522-3287419	q1	q2	NOTEST	0.135306	0.670767	626.229	0	1	1	no
AC152495.1_FGT003	AC152495.1_FG003	10:3299974-3307226	q1	q2	OK	0.235883	0.981014	623.941	1.43152	0.2075	0.992865	no
AC152495.1_FGT010	AC152495.1_FG010	10:3372153-3376038	q1	q2	OK	0.678745	1.57888	618.223	0.931414	0.3468	0.992865	no
AC152495.1_FGT011	AC152495.1_FG011	10:3377384-3378752	q1	q2	NOTEST	0	0	601.608	0	1	1	no
AC152495.1_FGT012	AC152495.1_FG012	10:3385711-3388278	q1	q2	OK	6.27546	6.77615	593.684	0.098179	0.923	0.992872	no
AC152495.1_FGT013	AC152495.1_FG013	10:3396643-3399693	q1	q2	NOTEST	0	0	589.867	0	1	1	no
AC152495.1_FGT015	AC152495.1_FG015	10:3404104-3405367	q1	q2	NOTEST	0	0	584.908	0	1	1	no
AC152495.1_FGT017	AC152495.1_FG017	10:3441444-3444666	q1	q2	NOTEST	0	0	579.091	0	1	1	no
AC155352.2_FGT001	AC155352.2_FG001	2:35349359-35352190	q1	q2	NOTEST	0	0.0910457	563.8	0	1	1	no
AC155352.2_FGT010	AC155352.2_FG010	2:35369189-35370027	q1	q2	NOTEST	0	0	535.386	0	1	1	no
AC155376.2_FGT002	AC155376.2_FG002	8:163644028-163644814	q1	q2	NOTEST	0	0	528.343	0	1	1	no
AC155376.2_FGT004	AC155376.2_FG004	8:163685359-163687718	q1	q2	OK	14.5836	11.6339	524.355	-0.299251	0.76395	0.992865	no
AC155376.2_FGT005	AC155376.2_FG005	8:163719700-163727524	q1	q2	OK	8.52543	5.35551	522.803	-0.585745	0.5573	0.992865	no
AC155377.1_FGT001	AC155377.1_FG001	3:220967144-220986200	q1	q2	OK	9.16076	10.3806	522.042	0.18048	0.86355	0.992865	no
AC155377.1_FGT002	AC155377.1_FG002	3:221063735-221069432	q1	q2	OK	11.0941	14.5513	514.469	0.358588	0.71335	0.992865	no
AC155390.2_FGT002	AC155390.2_FG002	1:32672149-32674147	q1	q2	OK	2.18307	0.748185	497.394	-1.09664	0.33245	0.992865	no
AC155434.2_FGT001	AC155434.2_FG001	7:173932040-173933487	q1	q2	NOTEST	0.140266	0.403442	492.535	0	1	1	no
AC155434.2_FGT003	AC155434.2_FG003	7:173926856-173929260	q1	q2	OK	4.61513	13.6877	485.384	1.43321	0.141	0.992865	no
AC155434.2_FGT004	AC155434.2_FG004	7:173870269-173881429	q1	q2	OK	19.7282	16.7481	482.445	-0.243105	0.8125	0.992865	no
AC155434.2_FGT005	AC155434.2_FG005	7:173860840-173863018	q1	q2	OK	13.8539	18.7639	476.735	0.379288	0.7189	0.992865	no
AC155434.2_FGT006	AC155434.2_FG006	7:173847829-173853197	q1	q2	NOTEST	1.17172e-05	0.000261271	447.162	0	1	1	no
AC155496.2_FGT009	AC155496.2_FG009	5:4777613-4787374	q1	q2	OK	18.9839	10.9527	436.59	-0.806141	0.4357	0.992865	no
AC155610.2_FGT007	AC155610.2_FG007	3:175729265-175732123	q1	q2	OK	1.66048	2.06368	430.529	0.227464	0.83265	0.992865	no
AC155610.2_FGT009	AC155610.2_FG009	3:175744245-175747343	q1	q2	OK	62.0172	0.000125121	425.188	-0.00036071	0.18045	0.992865	no
AC155622.2_FGT001	AC155622.2_FG001	3:4444109-4445303	q1	q2	OK	72.5747	70.3294	424.916	-0.0455981	0.96475	0.993861	no
AC155622.2_FGT004	AC155622.2_FG004	3:4447448-4448851	q1	q2	OK	4.47117	4.63867	420.842	0.0380389	0.9705	0.993861	no
AC155624.2_FGT006	AC155624.2_FG006	1:8260040-8264449	q1	q2	OK	21.4609	17.1834	420.712	-0.328994	0.7524	0.992865	no
AC155624.2_FGT011	AC155624.2_FG011	1:8285568-8288645	q1	q2	OK	4.23854	7.82379	420.364	0.627697	0.57015	0.992865	no
AC159612.1_FGT007	AC159612.1_FG007	5:4583376-4584977	q1	q2	OK	18.5289	2.08936	403.105	-2.59378	0.03175	0.992865	no
AC165171.2_FGT002	AC165171.2_FG002	3:144777898-144779302	q1	q2	NOTEST	0.250825	0.961206	398.371	0	1	1	no
AC165178.2_FGT004	AC165178.2_FG004	2:182073110-182074488	q1	q2	NOTEST	0.321174	0.102472	392.093	0	1	1	no
AC166636.1_FGT007	AC166636.1_FG007	1:19971518-19972363	q1	q2	NOTEST	0	0	390.974	0	1	1	no
AC166636.1_FGT008	AC166636.1_FG008	1:19979838-19982658	q1	q2	OK	3.29211	27.8766	384.275	2.5577	0.0355	0.992865	no
AC166636.1_FGT009	AC166636.1_FG009	1:19983968-19990325	q1	q2	NOTEST	0	0	380.328	0	1	1	no
AC177831.3_FGT004	AC177831.3_FG004	2:49745575-49748553	q1	q2	NOTEST	0.0806025	0	378.191	0	1	1	no
AC177833.2_FGT001	AC177833.2_FG001	2:110693458-110697319	q1	q2	NOTEST	0.37594	0	377.597	0	1	1	no
AC177837.3_FGT002	AC177837.3_FG002	1:22597528-22598407	q1	q2	NOTEST	0	0	376.864	0	1	1	no
AC177838.2_FGT015	AC177838.2_FG015	1:161142-161925	q1	q2	NOTEST	0	0.339906	376.328	0	1	1	no
AC177844.2_FGT003	AC177844.2_FG003	2:68539054-68539363	q1	q2	NOTEST	0	0	376.008	0	1	1	no
AC177850.2_FGT003	AC177850.2_FG003	1:18141394-18143414	q1	q2	OK	2.71791	4.29615	369.129	0.47345	0.6585	0.992865	no
AC177850.2_FGT005	AC177850.2_FG005	1:18190324-18199402	q1	q2	OK	60.3414	16.2649	365.336	-0.598706	0.5339	0.992865	no
AC177860.4_FGT002	AC177860.4_FG002	2:173898723-173900919	q1	q2	NOTEST	0	0	364.57	0	1	1	no
AC177890.3_FGT005	AC177890.3_FG005	1:282753810-282754305	q1	q2	NOTEST	0	0	360.764	0	1	1	no
AC177893.3_FGT003	AC177893.3_FG003	2:211669849-211670473	q1	q2	NOTEST	0	0	360.173	0	1	1	no
AC177893.3_FGT006	AC177893.3_FG006	2:211663585-211664281	q1	q2	NOTEST	0	0	359.665	0	1	1	no
AC177897.2_FGT002	AC177897.2_FG002	1:260195857-260198235	q1	q2	OK	3.06191	26.0593	354.744	2.55039	0.03645	0.992865	no
AC177897.2_FGT022	AC177897.2_FG022	1:260112285-260114256	q1	q2	NOTEST	0	0.124355	350.253	0	1	1	no
AC177897.2_FGT029	AC177897.2_FG029	1:260089088-260089649	q1	q2	NOTEST	0	0	348.318	0	1	1	no
AC177899.2_FGT009	AC177899.2_FG009	1:300523676-300525797	q1	q2	NOTEST	0.89	0.199894	345.574	0	1	1	no
AC177899.2_FGT012	AC177899.2_FG012	1:300424022-300426501	q1	q2	NOTEST	0	0	344.621	0	1	1	no
AC177900.4_FGT001	AC177900.4_FG001	1:91096808-91097171	q1	q2	NOTEST	0	0	343.356	0	1	1	no
AC177905.2_FGT001	AC177905.2_FG001	1:115712930-115713141	q1	q2	OK	3.77457	0	342.038	NA	0.1175	0.992865	no
AC177905.2_FGT003	AC177905.2_FG003	1:115623998-115624783	q1	q2	OK	1.01815	0.328533	338.933	-0.658892	0.4683	0.992865	no
AC177908.3_FGT002	AC177908.3_FG002	1:72808428-72813891	q1	q2	OK	18.4021	17.6911	333.682	-0.0576385	0.95555	0.993861	no
AC177908.3_FGT003	AC177908.3_FG003	1:72698779-72699511	q1	q2	NOTEST	0	0	332.809	0	1	1	no
AC177908.3_FGT006	AC177908.3_FG006	1:72747837-72748728	q1	q2	NOTEST	0	0	332.744	0	1	1	no
AC177911.4_FGT005	AC177911.4_FG005	1:16789304-16789868	q1	q2	NOTEST	0	0	330.372	0	1	1	no
AC177920.3_FGT008	AC177920.3_FG008	2:52888796-52890717	q1	q2	NOTEST	0	0	329.221	0	1	1	no
AC177922.2_FGT002	AC177922.2_FG002	3:74807795-74808416	q1	q2	NOTEST	0	0	326.882	0	1	1	no
AC177924.2_FGT001	AC177924.2_FG001	2:71347458-71352265	q1	q2	NOTEST	0	0	324.525	0	1	1	no
AC177924.2_FGT003	AC177924.2_FG003	2:71370497-71370833	q1	q2	NOTEST	0	0.790929	323.351	0	1	1	no
AC177926.2_FGT003	AC177926.2_FG003	1:295676620-295677277	q1	q2	NOTEST	0	0	320.92	0	1	1	no
AC177930.2_FGT001	AC177930.2_FG001	2:109099264-109099786	q1	q2	NOTEST	0	0.318717	320.638	0	1	1	no
AC177930.2_FGT002	AC177930.2_FG002	2:109089830-109090262	q1	q2	NOTEST	0	0	317.617	0	1	1	no
AC177936.6_FGT008	AC177936.6_FG008	1:285718505-285719644	q1	q2	OK	89.9557	62.3073	316.373	-0.526768	0.586	0.992865	no
AC177941.3_FGT001	AC177941.3_FG001	1:35964651-35967135	q1	q2	NOTEST	0	0	313.314	0	1	1	no
AC177941.3_FGT006	AC177941.3_FG006	1:35852657-35853471	q1	q2	NOTEST	0	0	313.162	0	1	1	no
AC177946.2_FGT004	AC177946.2_FG004	1:19103229-19104089	q1	q2	OK	44.0135	5.61684	310.259	-1.1998	0.34045	0.992865	no
AC177947.2_FGT003	AC177947.2_FG003	1:33360058-33360670	q1	q2	NOTEST	0	0	308.217	0	1	1	no
AC182105.3_FGT006	AC182105.3_FG006	4:85731239-85732972	q1	q2	NOTEST	0	0	304.38	0	1	1	no
AC182413.4_FGT002	AC182413.4_FG002	5:4211385-4214806	q1	q2	NOTEST	0	0	304.012	0	1	1	no
AC182439.4_FGT004	AC182439.4_FG004	3:46895108-46895588	q1	q2	NOTEST	0	0	302.187	0	1	1	no
AC182482.3_FGT003	AC182482.3_FG003	3:23016605-23020055	q1	q2	OK	4.50544	13.4427	300.552	1.4356	0.1333	0.992865	no
AC182615.4_FGT001	AC182615.4_FG001	3:22054234-22055095	q1	q2	NOTEST	0	0	297.807	0	1	1	no
AC182617.3_FGT001	AC182617.3_FG001	3:127323461-127329589	q1	q2	OK	19.3941	8.94711	291.522	-0.962927	0.3515	0.992865	no
AC182627.2_FGT003	AC182627.2_FG003	3:58308793-58309243	q1	q2	NOTEST	0	0	288.103	0	1	1	no
AC182831.3_FGT004	AC182831.3_FG004	3:194231832-194232420	q1	q2	NOTEST	0	0	288.046	0	1	1	no
AC182838.3_FGT006	AC182838.3_FG006	3:190568352-190568724	q1	q2	NOTEST	0	0	284.47	0	1	1	no
AC183315.4_FGT006	AC183315.4_FG006	3:28222059-28223788	q1	q2	OK	11.6454	61.7417	282.029	2.23462	0.03585	0.992865	no
AC183319.3_FGT001	AC183319.3_FG001	3:37159449-37160239	q1	q2	OK	0	1.59358	281.273	NA	0.03215	0.992865	no
AC183372.4_FGT006	AC183372.4_FG006	3:141361115-141361928	q1	q2	NOTEST	0	0	280.574	0	1	1	no
AC183412.5_FGT005	AC183412.5_FG005	2:27456157-27492745	q1	q2	NOTEST	0.0337548	0.0643815	274.846	0	1	1	no
AC183413.3_FGT006	AC183413.3_FG006	5:112078490-112084663	q1	q2	NOTEST	0	0	272.676	0	1	1	no
AC183509.1_FGT001	AC183509.1_FG001	3:135593194-135594224	q1	q2	NOTEST	0	0	267.498	0	1	1	no
AC183514.3_FGT006	AC183514.3_FG006	3:168470836-168474061	q1	q2	NOTEST	0	0	266.127	0	1	1	no
AC183817.2_FGT002	AC183817.2_FG002	5:86372740-86376385	q1	q2	NOTEST	0	0	265.21	0	1	1	no
AC183888.4_FGT006	AC183888.4_FG006	4:240785908-240789797	q1	q2	NOTEST	0	0	264.601	0	1	1	no
AC183888.4_FGT008	AC183888.4_FG008	4:240776870-240778496	q1	q2	NOTEST	0	0	264.204	0	1	1	no
AC183914.3_FGT004	AC183914.3_FG004	4:178682041-178682539	q1	q2	NOTEST	0	0	262.436	0	1	1	no
AC183915.4_FGT001	AC183915.4_FG001	3:55960708-55964178	q1	q2	NOTEST	0	0	259.711	0	1	1	no
AC183927.3_FGT004	AC183927.3_FG004	3:64564657-64565682	q1	q2	NOTEST	0	0	258.281	0	1	1	no
AC183928.4_FGT001	AC183928.4_FG001	7:109607-111503	q1	q2	NOTEST	0	0	258.156	0	1	1	no
AC183932.3_FGT007	AC183932.3_FG007	5:5582013-5584778	q1	q2	OK	1.72992	0.928931	256.869	-0.639601	0.55195	0.992865	no
AC183938.4_FGT011	AC183938.4_FG011	10:142266289-142269387	q1	q2	NOTEST	0	0	255.375	0	1	1	no
AC183944.4_FGT003	AC183944.4_FG003	9:81892913-81895463	q1	q2	NOTEST	0	0	253.266	0	1	1	no
AC183950.2_FGT002	AC183950.2_FG002	8:162728947-162729364	q1	q2	NOTEST	0	0	251.001	0	1	1	no
AC183950.2_FGT003	AC183950.2_FG003	8:162729831-162732268	q1	q2	NOTEST	0	0	250.011	0	1	1	no
AC183950.2_FGT004	AC183950.2_FG004	8:162763800-162766540	q1	q2	NOTEST	0.221855	0.282668	249.261	0	1	1	no
AC183950.2_FGT005	AC183950.2_FG005	8:162767678-162769145	q1	q2	OK	2.15531	2.82321	249.172	0.278413	0.8007	0.992865	no
AC183968.2_FGT001	AC183968.2_FG001	4:241958863-241961162	q1	q2	NOTEST	0.163021	0.156476	248.996	0	1	1	no
AC184112.4_FGT010	AC184112.4_FG010	3:155709275-155710095	q1	q2	NOTEST	0	0.421557	248.719	0	1	1	no
AC184116.3_FGT001	AC184116.3_FG001	7:60271978-60272662	q1	q2	NOTEST	0	0	245.222	0	1	1	no
AC184127.3_FGT003	AC184127.3_FG003	5:179839818-179840313	q1	q2	NOTEST	0	0	243.389	0	1	1	no
AC184130.4_FGT005	AC184130.4_FG005	4:235835571-235836465	q1	q2	NOTEST	0	0.141725	241.475	0	1	1	no
AC184130.4_FGT012	AC184130.4_FG012	4:235766705-235769787	q1	q2	OK	2.51207	4.59197	241.295	0.622341	0.5664	0.992865	no
AC184133.3_FGT001	AC184133.3_FG001	9:73617173-73619221	q1	q2	NOTEST	0	0	241.083	0	1	1	no
AC184164.2_FGT004	AC184164.2_FG004	3:209391023-209391790	q1	q2	NOTEST	0	0	240.44	0	1	1	no
AC184164.2_FGT006	AC184164.2_FG006	3:209412921-209413320	q1	q2	NOTEST	0	0	240.245	0	1	1	no
AC184169.3_FGT001	AC184169.3_FG001	4:26820782-26821926	q1	q2	OK	1.76555	1.94537	239.834	0.0908039	0.9218	0.992872	no
AC184170.4_FGT002	AC184170.4_FG002	3:133684028-133684676	q1	q2	NOTEST	0.232795	0.224227	239.225	0	1	1	no
AC184171.4_FGT002	AC184171.4_FG002	4:206488586-206489243	q1	q2	NOTEST	0	0	237.94	0	1	1	no
AC184172.3_FGT001	AC184172.3_FG001	4:158434777-158435617	q1	q2	NOTEST	0	0	236.13	0	1	1	no
AC184699.3_FGT005	AC184699.3_FG005	3:220770504-220772806	q1	q2	NOTEST	0.0531927	0.253886	233.723	0	1	1	no
AC184764.3_FGT003	AC184764.3_FG003	4:212839636-212840488	q1	q2	NOTEST	0	0	232.942	0	1	1	no
AC184764.3_FGT006	AC184764.3_FG006	4:212748042-212749094	q1	q2	NOTEST	0	0	232.81	0	1	1	no
AC184765.4_FGT005	AC184765.4_FG005	3:213541770-213542890	q1	q2	NOTEST	0	0	232.42	0	1	1	no
AC184771.4_FGT003	AC184771.4_FG003	4:60542051-60542885	q1	q2	NOTEST	0	0	229.773	0	1	1	no
AC184775.2_FGT002	AC184775.2_FG002	3:148840799-148842242	q1	q2	NOTEST	0	0	228.969	0	1	1	no
AC184788.2_FGT001	AC184788.2_FG001	5:153024028-153024767	q1	q2	NOTEST	0	0	228.409	0	1	1	no
AC184789.4_FGT002	AC184789.4_FG002	5:128748949-128753292	q1	q2	NOTEST	0	0	226.873	0	1	1	no
AC184794.2_FGT003	AC184794.2_FG003	4:86469185-86470912	q1	q2	NOTEST	0	0	226.539	0	1	1	no
AC184831.3_FGT003	AC184831.3_FG003	4:239016738-239023284	q1	q2	OK	1.04838	1.86757	225.315	0.104745	0.7581	0.992865	no
AC184831.3_FGT005	AC184831.3_FG005	4:239028638-239029484	q1	q2	NOTEST	0	0	224.873	0	1	1	no
AC184831.3_FGT008	AC184831.3_FG008	4:239100690-239101536	q1	q2	NOTEST	0	0	224.24	0	1	1	no
AC184836.3_FGT002	AC184836.3_FG002	4:80114145-80114910	q1	q2	NOTEST	0	0	223.775	0	1	1	no
AC184857.2_FGT006	AC184857.2_FG006	5:15408973-15409702	q1	q2	NOTEST	0	0	223.367	0	1	1	no
AC184871.2_FGT009	AC184871.2_FG009	1:273740133-273741620	q1	q2	NOTEST	0	0	221.371	0	1	1	no
AC185108.3_FGT006	AC185108.3_FG006	7:162223698-162224085	q1	q2	NOTEST	0	0	220.679	0	1	1	no
AC185108.3_FGT010	AC185108.3_FG010	7:162348606-162349464	q1	q2	NOTEST	0.156114	0	220.492	0	1	1	no
AC185108.3_FGT011	AC185108.3_FG011	7:162352706-162353303	q1	q2	NOTEST	0	0	219.098	0	1	1	no
AC185122.3_FGT009	AC185122.3_FG009	4:19489568-19490249	q1	q2	NOTEST	0	0	218.793	0	1	1	no
AC185126.3_FGT006	AC185126.3_FG006	4:188230323-188230827	q1	q2	NOTEST	0	0	218.049	0	1	1	no
AC185130.2_FGT004	AC185130.2_FG004	5:76123794-76128759	q1	q2	NOTEST	0	0	215.456	0	1	1	no
AC185130.2_FGT005	AC185130.2_FG005	5:76104999-76107879	q1	q2	NOTEST	0	0	215.281	0	1	1	no
AC185217.3_FGT004	AC185217.3_FG004	4:190433230-190434395	q1	q2	NOTEST	0	0	212.802	0	1	1	no
AC185217.3_FGT007	AC185217.3_FG007	4:190445704-190446841	q1	q2	NOTEST	0	0	211.99	0	1	1	no
AC185226.4_FGT001	AC185226.4_FG001	4:162608156-162617862	q1	q2	OK	45.923	35.0153	211.659	-0.403392	0.69575	0.992865	no
AC185252.4_FGT002	AC185252.4_FG002	3:113360843-113361507	q1	q2	NOTEST	0	0	211.326	0	1	1	no
AC185254.4_FGT002	AC185254.4_FG002	4:74338759-74339617	q1	q2	NOTEST	0.532697	0	210.83	0	1	1	no
AC185256.3_FGT002	AC185256.3_FG002	5:114521080-114522111	q1	q2	NOTEST	0	0	209.602	0	1	1	no
AC185256.3_FGT003	AC185256.3_FG003	5:114625872-114632693	q1	q2	NOTEST	0	0	209.574	0	1	1	no
AC185261.4_FGT002	AC185261.4_FG002	5:60236030-60236495	q1	q2	NOTEST	0	0	207.362	0	1	1	no
AC185265.3_FGT003	AC185265.3_FG003	5:116033976-116036206	q1	q2	NOTEST	0	0	206.623	0	1	1	no
AC185276.2_FGT004	AC185276.2_FG004	3:228670486-228671113	q1	q2	NOTEST	0	0	204.207	0	1	1	no
AC185276.2_FGT006	AC185276.2_FG006	3:228582712-228584640	q1	q2	NOTEST	0	0	203.586	0	1	1	no
AC185281.5_FGT006	AC185281.5_FG006	5:90854465-90856162	q1	q2	NOTEST	0.246611	0.237697	202.815	0	1	1	no
AC185300.4_FGT002	AC185300.4_FG002	4:228549374-228550451	q1	q2	OK	13.2451	5.00666	201.336	-1.10124	0.3075	0.992865	no
AC185305.3_FGT003	AC185305.3_FG003	4:52486605-52487343	q1	q2	NOTEST	0	0	200.517	0	1	1	no
AC185415.3_FGT005	AC185415.3_FG005	2:198337077-198340527	q1	q2	OK	6.59385	7.89733	199.237	0.23155	0.82705	0.992865	no
AC185422.3_FGT005	AC185422.3_FG005	4:149185260-149186585	q1	q2	NOTEST	0	0.363376	198.908	0	1	1	no
AC185427.5_FGT004	AC185427.5_FG004	5:139148818-139149298	q1	q2	NOTEST	0	0	197.314	0	1	1	no
AC185443.3_FGT004	AC185443.3_FG004	4:221857161-221860217	q1	q2	NOTEST	0	0	197.237	0	1	1	no
AC185460.3_FGT004	AC185460.3_FG004	5:183696095-183697025	q1	q2	NOTEST	0	0	195.878	0	1	1	no
AC185466.3_FGT001	AC185466.3_FG001	4:181701813-181703196	q1	q2	NOTEST	0	0	195.461	0	1	1	no
AC185471.3_FGT005	AC185471.3_FG005	4:166944654-166955204	q1	q2	OK	1.24968	0.514474	193.929	-0.263823	0.6614	0.992865	no
AC185473.3_FGT005	AC185473.3_FG005	4:156809809-156810151	q1	q2	NOTEST	0	0	193.545	0	1	1	no
AC185475.3_FGT001	AC185475.3_FG001	4:168886962-168888701	q1	q2	NOTEST	0	0	192.246	0	1	1	no
AC185478.4_FGT005	AC185478.4_FG005	4:181432209-181432974	q1	q2	NOTEST	0	0	191.892	0	1	1	no
AC185478.4_FGT007	AC185478.4_FG007	4:181551193-181551688	q1	q2	NOTEST	0	0	190.796	0	1	1	no
AC185487.4_FGT001	AC185487.4_FG001	5:195656053-195656458	q1	q2	NOTEST	0	0	189.35	0	1	1	no
AC185500.3_FGT001	AC185500.3_FG001	3:180952906-180954141	q1	q2	NOTEST	0	0	189.178	0	1	1	no
AC185501.3_FGT001	AC185501.3_FG001	4:177371684-177372194	q1	q2	NOTEST	0	0	188.561	0	1	1	no
AC185501.3_FGT006	AC185501.3_FG006	4:177399585-177400438	q1	q2	NOTEST	0	0	187.442	0	1	1	no
AC185504.4_FGT002	AC185504.4_FG002	4:164026950-164027505	q1	q2	NOTEST	0	0	186.453	0	1	1	no
AC185522.2_FGT002	AC185522.2_FG002	4:115485803-115486253	q1	q2	NOTEST	0	0	186.179	0	1	1	no
AC185530.2_FGT004	AC185530.2_FG004	4:120681570-120683126	q1	q2	NOTEST	0	0	185.454	0	1	1	no
AC185586.4_FGT003	AC185586.4_FG003	4:80946868-80947234	q1	q2	NOTEST	0	0	185.378	0	1	1	no
AC185587.3_FGT003	AC185587.3_FG003	1:203132948-203134532	q1	q2	NOTEST	0	0	184.635	0	1	1	no
AC185588.2_FGT002	AC185588.2_FG002	1:297260789-297265049	q1	q2	NOTEST	0	0	183.536	0	1	1	no
AC185593.3_FGT003	AC185593.3_FG003	1:85784828-85785212	q1	q2	NOTEST	0	0	182.409	0	1	1	no
AC185605.3_FGT003	AC185605.3_FG003	5:44442095-44442548	q1	q2	NOTEST	0	0	181.446	0	1	1	no
AC185610.3_FGT001	AC185610.3_FG001	1:251564403-251564739	q1	q2	NOTEST	0	0	179.463	0	1	1	no
AC185611.3_FGT001	AC185611.3_FG001	1:206839157-206839481	q1	q2	NOTEST	0	0	178.766	0	1	1	no
AC185623.4_FGT010	AC185623.4_FG010	4:157655016-157655277	q1	q2	NOTEST	0	0	178.584	0	1	1	no
AC185623.4_FGT012	AC185623.4_FG012	4:157673009-157674564	q1	q2	NOTEST	0	0	178.434	0	1	1	no
AC185628.3_FGT010	AC185628.3_FG010	5:7215086-7217178	q1	q2	NOTEST	0	0	178.249	0	1	1	no
AC185642.4_FGT001	AC185642.4_FG001	4:164761947-164762274	q1	q2	NOTEST	0	0	176.304	0	1	1	no
AC185648.3_FGT007	AC185648.3_FG007	4:174569686-174572276	q1	q2	NOTEST	0	0	175.914	0	1	1	no
AC185649.2_FGT003	AC185649.2_FG003	4:164534442-164534781	q1	q2	NOTEST	0	0	175.04	0	1	1	no
AC185655.3_FGT004	AC185655.3_FG004	2:39920165-39921584	q1	q2	NOTEST	0	0	174.531	0	1	1	no
AC185655.3_FGT005	AC185655.3_FG005	2:39942982-39944500	q1	q2	NOTEST	0	0	173.716	0	1	1	no
AC185656.3_FGT002	AC185656.3_FG002	5:65741232-65741610	q1	q2	NOTEST	0	0	172.386	0	1	1	no
AC185660.3_FGT003	AC185660.3_FG003	4:164955531-164955870	q1	q2	NOTEST	0	0	171.859	0	1	1	no
AC186009.3_FGT001	AC186009.3_FG001	1:29698446-29699404	q1	q2	NOTEST	0	0.144316	171.844	0	1	1	no
AC186013.3_FGT001	AC186013.3_FG001	7:59346338-59347058	q1	q2	NOTEST	0	0	171.695	0	1	1	no
AC186145.3_FGT002	AC186145.3_FG002	4:59703414-59704173	q1	q2	NOTEST	0	0	171.625	0	1	1	no
AC186147.3_FGT008	AC186147.3_FG008	4:162934586-162941040	q1	q2	NOTEST	0	0	170.687	0	1	1	no
AC186156.3_FGT004	AC186156.3_FG004	4:172851416-172852028	q1	q2	NOTEST	0	0	170.187	0	1	1	no
AC186156.3_FGT005	AC186156.3_FG005	4:172823745-172824357	q1	q2	NOTEST	0	0	168.802	0	1	1	no
AC186164.3_FGT001	AC186164.3_FG001	4:227260402-227260906	q1	q2	OK	3.14992	4.06747	167.817	0.252516	0.80655	0.992865	no
AC186166.3_FGT008	AC186166.3_FG008	5:1817500-1820935	q1	q2	NOTEST	0	0.1976	167.761	0	1	1	no
AC186189.3_FGT004	AC186189.3_FG004	1:283455352-283458076	q1	q2	NOTEST	0	0	166.633	0	1	1	no
AC186189.3_FGT005	AC186189.3_FG005	1:283458335-283459025	q1	q2	NOTEST	0	0	165.452	0	1	1	no
AC186195.4_FGT001	AC186195.4_FG001	2:13095219-13097165	q1	q2	NOTEST	0	0	163.359	0	1	1	no
AC186231.4_FGT002	AC186231.4_FG002	1:202661440-202662280	q1	q2	OK	4.6589	30.8367	162.069	2.24884	0.05755	0.992865	no
AC186233.3_FGT007	AC186233.3_FG007	1:10191818-10194486	q1	q2	NOTEST	0	0	161.588	0	1	1	no
AC186283.4_FGT002	AC186283.4_FG002	1:108665035-108665545	q1	q2	NOTEST	0	0	160.164	0	1	1	no
AC186284.3_FGT007	AC186284.3_FG007	1:150696135-150698076	q1	q2	NOTEST	0	0	159.882	0	1	1	no
AC186287.7_FGT005	AC186287.7_FG005	4:174024717-174026190	q1	q2	NOTEST	0	0.0759359	158.615	0	1	1	no
AC186309.3_FGT002	AC186309.3_FG002	5:38347575-38348794	q1	q2	NOTEST	0	0	158.015	0	1	1	no
AC186309.3_FGT006	AC186309.3_FG006	5:38410408-38411104	q1	q2	NOTEST	0.209316	0	156.606	0	1	1	no
AC186310.4_FGT004	AC186310.4_FG004	4:231151926-231154061	q1	q2	NOTEST	0	0	154.168	0	1	1	no
AC186322.4_FGT003	AC186322.4_FG003	1:211505519-211506681	q1	q2	NOTEST	0	0	154.132	0	1	1	no
AC186322.4_FGT005	AC186322.4_FG005	1:211520277-211521243	q1	q2	NOTEST	0	0	153.588	0	1	1	no
AC186329.3_FGT006	AC186329.3_FG006	2:49947660-49948235	q1	q2	NOTEST	0	0	153.401	0	1	1	no
AC186337.3_FGT003	AC186337.3_FG003	2:25257315-25257792	q1	q2	NOTEST	0	0	152.259	0	1	1	no
AC186375.3_FGT001	AC186375.3_FG001	6:111939511-111940305	q1	q2	NOTEST	0	0	151.827	0	1	1	no
AC186404.3_FGT002	AC186404.3_FG002	8:68684693-68685543	q1	q2	NOTEST	0	0	151.514	0	1	1	no
AC186406.4_FGT006	AC186406.4_FG006	6:14950899-14953487	q1	q2	NOTEST	0	0	151.033	0	1	1	no
AC186408.5_FGT005	AC186408.5_FG005	4:184419768-184420548	q1	q2	NOTEST	0	0	150.999	0	1	1	no
AC186412.4_FGT011	AC186412.4_FG011	1:275091553-275092458	q1	q2	NOTEST	0	0	148.505	0	1	1	no
AC186417.3_FGT004	AC186417.3_FG004	1:13071384-13073262	q1	q2	NOTEST	0	0	147.645	0	1	1	no
AC186417.3_FGT006	AC186417.3_FG006	1:13086119-13086773	q1	q2	NOTEST	0	0	146.872	0	1	1	no
AC186424.4_FGT009	AC186424.4_FG009	1:279720782-279721205	q1	q2	NOTEST	0	0	146.544	0	1	1	no
AC186431.5_FGT001	AC186431.5_FG001	8:61468550-61515300	q1	q2	NOTEST	0	0.229097	146.172	0	1	1	no
AC186433.4_FGT001	AC186433.4_FG001	6:86441148-86441760	q1	q2	NOTEST	0	0	144.971	0	1	1	no
AC186493.4_FGT002	AC186493.4_FG002	7:154297380-154299237	q1	q2	NOTEST	0	0	144.694	0	1	1	no
AC186500.3_FGT001	AC186500.3_FG001	5:122071587-122072277	q1	q2	NOTEST	0	0	144.577	0	1	1	no
AC186506.3_FGT001	AC186506.3_FG001	1:160142896-160143849	q1	q2	NOTEST	0	0	142.572	0	1	1	no
AC186512.3_FGT007	AC186512.3_FG007	4:163706516-163707559	q1	q2	NOTEST	0	0	142.368	0	1	1	no
AC186519.4_FGT002	AC186519.4_FG002	1:258733622-258734003	q1	q2	NOTEST	0	0	141.07	0	1	1	no
AC186524.3_FGT005	AC186524.3_FG005	1:180986273-180988780	q1	q2	NOTEST	0	0	140.296	0	1	1	no
AC186524.3_FGT006	AC186524.3_FG006	1:180989989-180990466	q1	q2	NOTEST	0	0	140.178	0	1	1	no
AC186563.4_FGT004	AC186563.4_FG004	4:176841202-176841484	q1	q2	NOTEST	0	0	139.311	0	1	1	no
AC186577.3_FGT006	AC186577.3_FG006	6:1996259-1996982	q1	q2	OK	0.396142	2.85679	139.002	1.65588	0.22895	0.992865	no
AC186579.3_FGT007	AC186579.3_FG007	8:158575181-158576181	q1	q2	NOTEST	0	0	138.9	0	1	1	no
AC186581.3_FGT003	AC186581.3_FG003	7:40987770-40988633	q1	q2	NOTEST	0	0	138.71	0	1	1	no
AC186583.3_FGT004	AC186583.3_FG004	6:62111699-62113379	q1	q2	NOTEST	0	0	138.572	0	1	1	no
AC186585.4_FGT002	AC186585.4_FG002	6:15264015-15265490	q1	q2	NOTEST	0	0	138.388	0	1	1	no
AC186590.3_FGT005	AC186590.3_FG005	6:93534642-93535361	q1	q2	NOTEST	0	0	138.25	0	1	1	no
AC186590.3_FGT006	AC186590.3_FG006	6:93542231-93542950	q1	q2	NOTEST	0	0	137.568	0	1	1	no
AC186592.3_FGT002	AC186592.3_FG002	6:75072664-75075280	q1	q2	NOTEST	0.0415337	0	135.888	0	1	1	no
AC186592.3_FGT003	AC186592.3_FG003	6:75082128-75082623	q1	q2	NOTEST	0	0.350041	135.82	0	1	1	no
AC186602.4_FGT003	AC186602.4_FG003	1:99672340-99673380	q1	q2	NOTEST	0	0	135.6	0	1	1	no
AC186603.6_FGT003	AC186603.6_FG003	1:168712313-168713762	q1	q2	NOTEST	0	0	135.041	0	1	1	no
AC186606.4_FGT003	AC186606.4_FG003	1:182653545-182654452	q1	q2	OK	0.724835	11.2607	134.857	2.79263	0.0587	0.992865	no
AC186611.4_FGT005	AC186611.4_FG005	8:112232776-112234777	q1	q2	NOTEST	0	0	133.914	0	1	1	no
AC186613.4_FGT003	AC186613.4_FG003	2:36668243-36668858	q1	q2	NOTEST	0	0	133.62	0	1	1	no
AC186619.3_FGT001	AC186619.3_FG001	1:207378626-207379900	q1	q2	NOTEST	0	0	132.892	0	1	1	no
AC186647.3_FGT001	AC186647.3_FG001	6:110203937-110204393	q1	q2	NOTEST	0	0	131.942	0	1	1	no
AC186653.4_FGT005	AC186653.4_FG005	1:23341672-23342178	q1	q2	NOTEST	0	0	131.082	0	1	1	no
AC186656.4_FGT004	AC186656.4_FG004	1:288714863-288715190	q1	q2	NOTEST	0	0	131.069	0	1	1	no
AC186656.4_FGT012	AC186656.4_FG012	1:288829721-288831499	q1	q2	NOTEST	0.116185	0.667554	130.77	0	1	1	no
AC186663.3_FGT006	AC186663.3_FG006	3:140646245-140647016	q1	q2	NOTEST	0.216131	0.416009	130.519	0	1	1	no
AC186667.3_FGT007	AC186667.3_FG007	1:275768316-275769386	q1	q2	NOTEST	0	0	130.421	0	1	1	no
AC186669.3_FGT002	AC186669.3_FG002	3:203553884-203555864	q1	q2	NOTEST	0	0	129.396	0	1	1	no
AC186684.4_FGT001	AC186684.4_FG001	1:267858700-267862188	q1	q2	NOTEST	0	0	129.217	0	1	1	no
AC186691.4_FGT006	AC186691.4_FG006	1:189401153-189401342	q1	q2	NOTEST	0	0	129.062	0	1	1	no
AC186743.4_FGT003	AC186743.4_FG003	4:185893991-185894327	q1	q2	NOTEST	0	0	127.765	0	1	1	no
AC186781.4_FGT006	AC186781.4_FG006	7:139461441-139463998	q1	q2	NOTEST	0	0	127.675	0	1	1	no
AC186782.4_FGT003	AC186782.4_FG003	7:90774330-90803178	q1	q2	NOTEST	0	0	126.611	0	1	1	no
AC186785.4_FGT002	AC186785.4_FG002	7:110466868-110469235	q1	q2	NOTEST	0	0	126.121	0	1	1	no
AC186789.4_FGT001	AC186789.4_FG001	8:146279642-146279917	q1	q2	NOTEST	0	0	126.104	0	1	1	no
AC186800.3_FGT005	AC186800.3_FG005	7:138410349-138410880	q1	q2	NOTEST	0	0	125.505	0	1	1	no
AC186807.4_FGT002	AC186807.4_FG002	8:74221156-74221495	q1	q2	NOTEST	0	0	124.93	0	1	1	no
AC186815.3_FGT003	AC186815.3_FG003	8:144936274-144939876	q1	q2	NOTEST	0	0	124.365	0	1	1	no
AC186828.3_FGT001	AC186828.3_FG001	6:77425455-77425884	q1	q2	NOTEST	0	0	123.87	0	1	1	no
AC186845.4_FGT009	AC186845.4_FG009	7:163794819-163796531	q1	q2	OK	1.85513	0	123.753	NA	0.08935	0.992865	no
AC186897.4_FGT016	AC186897.4_FG016	8:13178244-13178676	q1	q2	OK	0	1.81052	123.253	NA	0.04245	0.992865	no
AC186902.4_FGT006	AC186902.4_FG006	1:279984125-279984954	q1	q2	NOTEST	0	0	123.223	0	1	1	no
AC186902.4_FGT009	AC186902.4_FG009	1:279925944-279926559	q1	q2	NOTEST	0	0	123.127	0	1	1	no
AC186904.4_FGT007	AC186904.4_FG007	2:15125655-15126237	q1	q2	NOTEST	0	0	123.096	0	1	1	no
AC186905.3_FGT013	AC186905.3_FG013	1:234759540-234759882	q1	q2	NOTEST	0	0	123.005	0	1	1	no
AC187037.4_FGT008	AC187037.4_FG008	8:147250946-147251553	q1	q2	NOTEST	0	0	122.373	0	1	1	no
AC187046.3_FGT009	AC187046.3_FG009	7:162135607-162137419	q1	q2	NOTEST	0	0	122.308	0	1	1	no
AC187056.3_FGT002	AC187056.3_FG002	6:71742167-71743765	q1	q2	NOTEST	0	0	122.017	0	1	1	no
AC187065.3_FGT003	AC187065.3_FG003	8:32338784-32339309	q1	q2	NOTEST	0	0	121.711	0	1	1	no
AC187067.4_FGT001	AC187067.4_FG001	7:175773542-175773998	q1	q2	NOTEST	0	0	121.709	0	1	1	no
AC187072.4_FGT001	AC187072.4_FG001	7:164641547-164642399	q1	q2	NOTEST	0	0	121.536	0	1	1	no
AC187072.4_FGT002	AC187072.4_FG002	7:164646575-164647571	q1	q2	NOTEST	0	0	121.481	0	1	1	no
AC187080.3_FGT006	AC187080.3_FG006	6:91301112-91304015	q1	q2	NOTEST	0	0	121.097	0	1	1	no
AC187080.3_FGT007	AC187080.3_FG007	6:91289629-91291654	q1	q2	NOTEST	0.0551385	0	120.184	0	1	1	no
AC187082.3_FGT003	AC187082.3_FG003	7:38948716-38951511	q1	q2	NOTEST	0	0	118.905	0	1	1	no
AC187086.3_FGT004	AC187086.3_FG004	8:136320651-136322829	q1	q2	NOTEST	0	0	117.782	0	1	1	no
AC187088.3_FGT002	AC187088.3_FG002	6:9260620-9261410	q1	q2	NOTEST	0	0	117.633	0	1	1	no
AC187090.3_FGT003	AC187090.3_FG003	8:9480307-9480716	q1	q2	NOTEST	0	0	117.097	0	1	1	no
AC187090.3_FGT011	AC187090.3_FG011	8:9379651-9380955	q1	q2	NOTEST	0	0	116.493	0	1	1	no
AC187092.6_FGT003	AC187092.6_FG003	8:70080490-70080904	q1	q2	NOTEST	0	0	116.074	0	1	1	no
AC187096.5_FGT001	AC187096.5_FG001	8:20927774-20932982	q1	q2	NOTEST	0	0	115.472	0	1	1	no
AC187098.4_FGT011	AC187098.4_FG011	7:174881879-174883538	q1	q2	OK	8.99209	8.59062	115.272	-0.0579424	0.9551	0.993861	no
AC187099.5_FGT005	AC187099.5_FG005	8:120103343-120105769	q1	q2	NOTEST	0.31395	0	115.151	0	1	1	no
AC187142.3_FGT007	AC187142.3_FG007	6:123954182-123954458	q1	q2	NOTEST	0	0	114.397	0	1	1	no
AC187157.4_FGT001	AC187157.4_FG001	8:22690443-22691545	q1	q2	NOTEST	0	0	114.325	0	1	1	no
AC187157.4_FGT002	AC187157.4_FG002	8:22683480-22687343	q1	q2	OK	28.5832	13.0309	114.06	-1.05158	0.31165	0.992865	no
AC187157.4_FGT005	AC187157.4_FG005	8:22645968-22650386	q1	q2	OK	33.3125	104.048	113.953	1.57782	0.1339	0.992865	no
AC187160.3_FGT003	AC187160.3_FG003	7:130811314-130812753	q1	q2	NOTEST	0	0	113.728	0	1	1	no
AC187207.3_FGT006	AC187207.3_FG006	1:13356131-13371135	q1	q2	NOTEST	0.068456	0.130795	113.101	0	1	1	no
AC187209.5_FGT003	AC187209.5_FG003	2:4661536-4663152	q1	q2	NOTEST	0	0	110.286	0	1	1	no
AC187209.5_FGT010	AC187209.5_FG010	2:4708358-4709027	q1	q2	NOTEST	0	0	109.886	0	1	1	no
AC187212.3_FGT011	AC187212.3_FG011	2:9560322-9563046	q1	q2	NOTEST	0	0	109.499	0	1	1	no
AC187222.4_FGT001	AC187222.4_FG001	3:139310833-139312518	q1	q2	NOTEST	0.327653	0.471765	109.399	0	1	1	no
AC187235.3_FGT003	AC187235.3_FG003	8:81260998-81261742	q1	q2	NOTEST	0	0	109.361	0	1	1	no
AC187243.3_FGT005	AC187243.3_FG005	8:123144000-123144552	q1	q2	NOTEST	0.299872	0.869313	109.25	0	1	1	no
AC187262.4_FGT007	AC187262.4_FG007	1:184732929-184733551	q1	q2	OK	1415.72	265.742	109.226	-1.98188	0.0758	0.992865	no
AC187263.4_FGT001	AC187263.4_FG001	8:24771492-24772044	q1	q2	NOTEST	0	0	108.928	0	1	1	no
AC187279.3_FGT003	AC187279.3_FG003	6:48768535-48769985	q1	q2	NOTEST	0	0	108.898	0	1	1	no
AC187279.3_FGT004	AC187279.3_FG004	6:48733756-48734227	q1	q2	NOTEST	0	0.383341	108.788	0	1	1	no
AC187283.3_FGT005	AC187283.3_FG005	6:85771923-85772172	q1	q2	OK	5.83979	3.8657	108.579	-0.299562	0.7244	0.992865	no
AC187393.3_FGT001	AC187393.3_FG001	8:13667370-13668398	q1	q2	NOTEST	0	0	108.217	0	1	1	no
AC187404.3_FGT003	AC187404.3_FG003	10:60779903-60782241	q1	q2	NOTEST	0	0	108.178	0	1	1	no
AC187404.3_FGT006	AC187404.3_FG006	10:60757204-60757919	q1	q2	NOTEST	0	0	107.877	0	1	1	no
AC187460.4_FGT002	AC187460.4_FG002	7:86304275-86304647	q1	q2	NOTEST	0	0	106.871	0	1	1	no
AC187469.3_FGT005	AC187469.3_FG005	9:140761756-140762491	q1	q2	NOTEST	0	0	106.062	0	1	1	no
AC187485.3_FGT001	AC187485.3_FG001	8:67253699-67255119	q1	q2	NOTEST	0	0	105.827	0	1	1	no
AC187551.3_FGT002	AC187551.3_FG002	8:93949092-93951006	q1	q2	OK	3.34893	2.74894	105.772	-0.215812	0.81965	0.992865	no
AC187560.5_FGT003	AC187560.5_FG003	7:5528434-5532240	q1	q2	NOTEST	0	0.82767	104.725	0	1	1	no
AC187567.4_FGT004	AC187567.4_FG004	6:131649643-131650090	q1	q2	OK	0.435687	1.26999	104.529	0.64856	0.5212	0.992865	no
AC187782.4_FGT009	AC187782.4_FG009	8:140022444-140022813	q1	q2	NOTEST	0	0	104.103	0	1	1	no
AC187789.3_FGT001	AC187789.3_FG001	9:30459749-30460007	q1	q2	NOTEST	0	0	104.023	0	1	1	no
AC187800.4_FGT003	AC187800.4_FG003	1:65648323-65648611	q1	q2	NOTEST	0	0	103.905	0	1	1	no
AC187802.3_FGT008	AC187802.3_FG008	6:157971732-157973011	q1	q2	NOTEST	0	0	103.272	0	1	1	no
AC187809.3_FGT005	AC187809.3_FG005	9:44118733-44120488	q1	q2	NOTEST	0	0	102.981	0	1	1	no
AC187813.3_FGT002	AC187813.3_FG002	5:186874460-186874862	q1	q2	NOTEST	0	0	102.959	0	1	1	no
AC187818.3_FGT004	AC187818.3_FG004	8:1355030-1355447	q1	q2	NOTEST	0	0	102.958	0	1	1	no
AC187826.3_FGT007	AC187826.3_FG007	8:125052076-125053455	q1	q2	NOTEST	0	0	102.275	0	1	1	no
AC187843.3_FGT001	AC187843.3_FG001	10:7372884-7374956	q1	q2	NOTEST	0	0	102.103	0	1	1	no
AC187843.3_FGT006	AC187843.3_FG006	10:7444586-7445057	q1	q2	OK	15.4092	15.3336	101.911	-0.00500468	0.9886	0.99578	no
AC187843.3_FGT010	AC187843.3_FG010	10:7351909-7353040	q1	q2	NOTEST	0	0	101.829	0	1	1	no
AC187870.3_FGT002	AC187870.3_FG002	8:44995750-44997413	q1	q2	NOTEST	0	0	101.622	0	1	1	no
AC187872.3_FGT005	AC187872.3_FG005	7:161256127-161256502	q1	q2	NOTEST	0	0	101.346	0	1	1	no
AC187879.3_FGT001	AC187879.3_FG001	4:96082175-96082901	q1	q2	NOTEST	0	0	100.989	0	1	1	no
AC187885.3_FGT002	AC187885.3_FG002	6:120128001-120128473	q1	q2	NOTEST	0	0.452631	100.926	0	1	1	no
AC187887.3_FGT008	AC187887.3_FG008	6:132416642-132417223	q1	q2	NOTEST	0	0	100.924	0	1	1	no
AC187891.3_FGT006	AC187891.3_FG006	10:6406677-6407469	q1	q2	OK	12.8871	3.51229	100.21	-1.48379	0.16895	0.992865	no
AC187895.2_FGT001	AC187895.2_FG001	7:102491954-102492698	q1	q2	NOTEST	0	0	100.148	0	1	1	no
AC187895.2_FGT002	AC187895.2_FG002	7:102495670-102496252	q1	q2	NOTEST	0	0	99.2469	0	1	1	no
AC187896.3_FGT006	AC187896.3_FG006	6:158818236-158818521	q1	q2	OK	0	6.20533	99.1403	NA	0.03215	0.992865	no
AC187899.3_FGT002	AC187899.3_FG002	10:79691285-79691892	q1	q2	NOTEST	0	0	99.1327	0	1	1	no
AC187901.4_FGT004	AC187901.4_FG004	9:28993001-28993499	q1	q2	NOTEST	0	0	98.5267	0	1	1	no
AC187903.3_FGT004	AC187903.3_FG004	10:132160234-132160552	q1	q2	NOTEST	0	0	98.455	0	1	1	no
AC187910.5_FGT002	AC187910.5_FG002	8:149331137-149333314	q1	q2	NOTEST	0	0	98.3718	0	1	1	no
AC188000.3_FGT003	AC188000.3_FG003	10:91792106-91792934	q1	q2	OK	2.12974	1.4153	98.1571	-0.405403	0.69235	0.992865	no
AC188001.3_FGT009	AC188001.3_FG009	8:169460491-169463253	q1	q2	NOTEST	0	0	98.1089	0	1	1	no
AC188003.3_FGT012	AC188003.3_FG012	4:1081799-1094326	q1	q2	NOTEST	0	0	97.9793	0	1	1	no
AC188023.3_FGT005	AC188023.3_FG005	6:165516913-165518066	q1	q2	OK	46.0621	37.0197	97.936	-0.323098	0.7488	0.992865	no
AC188023.3_FGT011	AC188023.3_FG011	6:165558209-165559415	q1	q2	NOTEST	0	0	97.1169	0	1	1	no
AC188036.3_FGT003	AC188036.3_FG003	10:82165256-82166174	q1	q2	NOTEST	0	0	97.0362	0	1	1	no
AC188128.3_FGT002	AC188128.3_FG002	10:143616009-143616707	q1	q2	NOTEST	0	0	96.6749	0	1	1	no
AC188134.2_FGT011	AC188134.2_FG011	5:211750316-211752373	q1	q2	NOTEST	0	0	96.2375	0	1	1	no
AC188195.2_FGT003	AC188195.2_FG003	10:96529313-96529577	q1	q2	NOTEST	0	0	95.651	0	1	1	no
AC188195.2_FGT004	AC188195.2_FG004	10:96545515-96545779	q1	q2	NOTEST	0	0	95.4964	0	1	1	no
AC188195.2_FGT005	AC188195.2_FG005	10:96534437-96534701	q1	q2	NOTEST	0	0	95.3511	0	1	1	no
AC188296.3_FGT004	AC188296.3_FG004	6:125272647-125273097	q1	q2	OK	0	1.2537	95.1752	NA	0.0652	0.992865	no
AC188582.3_FGT002	AC188582.3_FG002	9:82965479-82966085	q1	q2	NOTEST	0	0	95.1657	0	1	1	no
AC188583.4_FGT003	AC188583.4_FG003	9:10533793-10534374	q1	q2	NOTEST	0	0	94.7884	0	1	1	no
AC188612.3_FGT009	AC188612.3_FG009	10:4722205-4723096	q1	q2	NOTEST	0	0	94.5371	0	1	1	no
AC188710.4_FGT006	AC188710.4_FG006	6:129321358-129327432	q1	q2	NOTEST	0.0209959	0.0400207	94.5204	0	1	1	no
AC188718.3_FGT005	AC188718.3_FG005	7:125617705-125619728	q1	q2	NOTEST	0	0	94.0408	0	1	1	no
AC188718.3_FGT011	AC188718.3_FG011	7:125659536-125660635	q1	q2	NOTEST	0	0	93.873	0	1	1	no
AC188718.3_FGT015	AC188718.3_FG015	7:125570036-125572244	q1	q2	NOTEST	0	0	93.6168	0	1	1	no
AC188721.3_FGT001	AC188721.3_FG001	7:142682250-142683597	q1	q2	NOTEST	0	0	93.5294	0	1	1	no
AC188722.3_FGT002	AC188722.3_FG002	10:34738560-34738854	q1	q2	NOTEST	0	0	93.4768	0	1	1	no
AC188723.3_FGT001	AC188723.3_FG001	8:86927012-86927936	q1	q2	NOTEST	0	0	93.062	0	1	1	no
AC188724.3_FGT006	AC188724.3_FG006	8:73645074-73645962	q1	q2	NOTEST	0	0	92.835	0	1	1	no
AC188727.3_FGT003	AC188727.3_FG003	9:6371876-6374644	q1	q2	NOTEST	0	0	92.4467	0	1	1	no
AC188735.3_FGT001	AC188735.3_FG001	10:88523481-88524183	q1	q2	NOTEST	0	0	92.3537	0	1	1	no
AC188744.3_FGT009	AC188744.3_FG009	9:60867694-60868402	q1	q2	NOTEST	0	0	91.9606	0	1	1	no
AC188745.3_FGT001	AC188745.3_FG001	10:97161377-97162402	q1	q2	NOTEST	0	0.198844	91.71	0	1	1	no
AC188752.3_FGT008	AC188752.3_FG008	4:219303958-219305896	q1	q2	NOTEST	0	0.114438	91.6657	0	1	1	no
AC188753.3_FGT004	AC188753.3_FG004	3:159586784-159588582	q1	q2	NOTEST	0.178847	0	91.6475	0	1	1	no
AC188755.3_FGT001	AC188755.3_FG001	6:64475394-64476117	q1	q2	NOTEST	0	0	91.0803	0	1	1	no
AC188756.2_FGT004	AC188756.2_FG004	9:39416653-39418206	q1	q2	NOTEST	0	0	90.7235	0	1	1	no
AC188757.4_FGT004	AC188757.4_FG004	9:121857507-121858308	q1	q2	NOTEST	0	0.164635	90.7102	0	1	1	no
AC188831.3_FGT005	AC188831.3_FG005	2:9499398-9499857	q1	q2	NOTEST	0	0.402385	90.4529	0	1	1	no
AC188838.3_FGT005	AC188838.3_FG005	6:150852508-150854140	q1	q2	OK	13.0413	3.77162	90.3378	-1.43017	0.168	0.992865	no
AC188964.3_FGT002	AC188964.3_FG002	4:92593500-92595619	q1	q2	NOTEST	0	0	89.7812	0	1	1	no
AC188978.3_FGT008	AC188978.3_FG008	6:168365252-168366208	q1	q2	NOTEST	0	0	89.7348	0	1	1	no
AC189048.2_FGT001	AC189048.2_FG001	6:23959268-23960773	q1	q2	NOTEST	0	0	88.8916	0	1	1	no
AC189052.3_FGT003	AC189052.3_FG003	1:177865164-177868243	q1	q2	NOTEST	0	0	88.7399	0	1	1	no
AC189056.3_FGT001	AC189056.3_FG001	10:46715450-46715939	q1	q2	NOTEST	0	0	88.5021	0	1	1	no
AC189060.4_FGT007	AC189060.4_FG007	3:227188852-227190969	q1	q2	NOTEST	0	0	88.4889	0	1	1	no
AC189078.3_FGT004	AC189078.3_FG004	7:65930996-65931795	q1	q2	NOTEST	0	0	88.4248	0	1	1	no
AC189084.3_FGT002	AC189084.3_FG002	9:125051403-125051895	q1	q2	NOTEST	0	0	88.4076	0	1	1	no
AC189280.3_FGT001	AC189280.3_FG001	4:171871759-171875450	q1	q2	NOTEST	0.237792	0	88.3856	0	1	1	no
AC189694.3_FGT003	AC189694.3_FG003	4:118302543-118303378	q1	q2	NOTEST	0	0	88.2971	0	1	1	no
AC189750.4_FGT004	AC189750.4_FG004	7:152388542-152391232	q1	q2	OK	23.4608	117.471	88.1488	2.36838	0.0223	0.992865	no
AC189752.3_FGT003	AC189752.3_FG003	4:209269433-209269937	q1	q2	NOTEST	0	0	87.7449	0	1	1	no
AC189753.3_FGT002	AC189753.3_FG002	9:133253754-133258967	q1	q2	NOTEST	0	0	87.7239	0	1	1	no
AC189770.3_FGT002	AC189770.3_FG002	9:120942966-120948125	q1	q2	NOTEST	0	0.113662	87.5585	0	1	1	no
AC189771.3_FGT001	AC189771.3_FG001	5:73325083-73325518	q1	q2	NOTEST	0	0.446466	87.3702	0	1	1	no
AC189792.3_FGT005	AC189792.3_FG005	8:76747660-76748266	q1	q2	NOTEST	0.51618	0	87.0388	0	1	1	no
AC189795.3_FGT001	AC189795.3_FG001	10:144362543-144363263	q1	q2	OK	1.19557	1.34126	86.961	0.105541	0.9109	0.992865	no
AC189796.3_FGT004	AC189796.3_FG004	10:31197358-31200697	q1	q2	NOTEST	0	0.177601	86.8633	0	1	1	no
AC189879.3_FGT003	AC189879.3_FG003	9:87408374-87414276	q1	q2	OK	25.5054	20.5442	86.8331	-0.312577	0.7599	0.992865	no
AC189883.3_FGT002	AC189883.3_FG002	10:58126835-58127745	q1	q2	NOTEST	0	0	86.4676	0	1	1	no
AC190035.1_FGT005	AC190035.1_FG005	2:178053060-178055296	q1	q2	NOTEST	0	0	86.362	0	1	1	no
AC190225.2_FGT001	AC190225.2_FG001	8:60821905-60898916	q1	q2	NOTEST	0	0	86.2575	0	1	1	no
AC190480.1_FGT007	AC190480.1_FG007	2:231587067-231588660	q1	q2	NOTEST	0	0.0692714	86.1881	0	1	1	no
AC190485.1_FGT004	AC190485.1_FG004	4:95568498-95569122	q1	q2	NOTEST	0	0	85.6875	0	1	1	no
AC190491.1_FGT002	AC190491.1_FG002	3:11979018-11980243	q1	q2	NOTEST	0	0	85.4667	0	1	1	no
AC190496.1_FGT002	AC190496.1_FG002	1:269004258-269005066	q1	q2	OK	1.52465	0.975938	85.414	-0.417534	0.6967	0.992865	no
AC190498.1_FGT007	AC190498.1_FG007	1:262572552-262573175	q1	q2	NOTEST	0	0	85.3533	0	1	1	no
AC190507.1_FGT007	AC190507.1_FG007	2:88395414-88396218	q1	q2	NOTEST	0	0	85.2654	0	1	1	no
AC190526.3_FGT004	AC190526.3_FG004	5:156237128-156240525	q1	q2	NOTEST	0.250323	0	85.1898	0	1	1	no
AC190544.2_FGT004	AC190544.2_FG004	2:220581221-220581761	q1	q2	NOTEST	0	0	84.8596	0	1	1	no
AC190549.3_FGT004	AC190549.3_FG004	3:7180811-7181234	q1	q2	NOTEST	0.485139	0	84.837	0	1	1	no
AC190560.2_FGT002	AC190560.2_FG002	3:190031474-190032910	q1	q2	NOTEST	0.624528	0	84.5691	0	1	1	no
AC190565.2_FGT003	AC190565.2_FG003	9:62858725-62861057	q1	q2	NOTEST	0	0	84.3846	0	1	1	no
AC190570.3_FGT003	AC190570.3_FG003	1:230828205-230829885	q1	q2	NOTEST	0	0	83.9148	0	1	1	no
AC190572.4_FGT001	AC190572.4_FG001	3:119694068-119695605	q1	q2	NOTEST	0	0	83.8174	0	1	1	no
AC190576.2_FGT002	AC190576.2_FG002	5:92319145-92319595	q1	q2	NOTEST	0	0	83.5982	0	1	1	no
AC190587.3_FGT005	AC190587.3_FG005	9:114054272-114056982	q1	q2	NOTEST	0	0	82.6931	0	1	1	no
AC190589.2_FGT002	AC190589.2_FG002	3:138574486-138575173	q1	q2	NOTEST	0	0.205303	82.2908	0	1	1	no
AC190590.3_FGT001	AC190590.3_FG001	10:53201932-53202797	q1	q2	NOTEST	0	0	82.1031	0	1	1	no
AC190609.3_FGT001	AC190609.3_FG001	4:194461405-194464593	q1	q2	NOTEST	0	0	81.7515	0	1	1	no
AC190609.3_FGT002	AC190609.3_FG002	4:194518162-194520236	q1	q2	OK	2134.38	764.346	81.405	-0.921418	0.3481	0.992865	no
AC190609.3_FGT003	AC190609.3_FG003	4:194520497-194521926	q1	q2	OK	34.4888	18.1594	81.31	-0.875223	0.37745	0.992865	no
AC190609.3_FGT004	AC190609.3_FG004	4:194583415-194589029	q1	q2	OK	2.82829	6.77517	81.3023	0.969824	0.36235	0.992865	no
AC190609.3_FGT005	AC190609.3_FG005	4:194494860-194495268	q1	q2	NOTEST	0	0	81.0661	0	1	1	no
AC190613.3_FGT001	AC190613.3_FG001	2:76845012-76847919	q1	q2	NOTEST	0.340925	0.108398	80.6217	0	1	1	no
AC190614.3_FGT004	AC190614.3_FG004	5:16715193-16715685	q1	q2	NOTEST	0	0	80.4947	0	1	1	no
AC190623.3_FGT001	AC190623.3_FG001	3:192096911-192097671	q1	q2	OK	1.30244	4.80518	80.4292	1.27098	0.2653	0.992865	no
AC190623.3_FGT002	AC190623.3_FG002	3:192102985-192106240	q1	q2	OK	1.17524	1.8393	80.3695	0.459028	0.66875	0.992865	no
AC190628.4_FGT007	AC190628.4_FG007	4:181815145-181823634	q1	q2	OK	12.1746	7.88546	79.8237	-0.632262	0.52085	0.992865	no
AC190630.2_FGT001	AC190630.2_FG001	10:18013394-18015778	q1	q2	NOTEST	0	0	79.415	0	1	1	no
AC190632.2_FGT004	AC190632.2_FG004	4:151532806-151536233	q1	q2	NOTEST	0	0	79.4022	0	1	1	no
AC190634.1_FGT005	AC190634.1_FG005	2:165069558-165070677	q1	q2	NOTEST	0	0	79.398	0	1	1	no
AC190636.3_FGT005	AC190636.3_FG005	5:813023-815364	q1	q2	OK	1.82069	3.70448	79.0676	0.580148	0.50305	0.992865	no
AC190638.3_FGT001	AC190638.3_FG001	4:164827087-164827426	q1	q2	NOTEST	0	0	79.044	0	1	1	no
AC190643.4_FGT011	AC190643.4_FG011	5:212258577-212259140	q1	q2	NOTEST	0	0	78.7797	0	1	1	no
AC190652.3_FGT001	AC190652.3_FG001	3:50086785-50091238	q1	q2	NOTEST	0	0	78.5887	0	1	1	no
AC190665.3_FGT006	AC190665.3_FG006	3:52821258-52821828	q1	q2	NOTEST	0	0.274755	78.5382	0	1	1	no
AC190671.4_FGT003	AC190671.4_FG003	2:219295681-219296044	q1	q2	NOTEST	0.905221	0	77.7512	0	1	1	no
AC190677.3_FGT003	AC190677.3_FG003	2:104670244-104670916	q1	q2	NOTEST	0	0	77.6964	0	1	1	no
AC190685.3_FGT005	AC190685.3_FG005	2:10355343-10356222	q1	q2	NOTEST	0	0	77.4876	0	1	1	no
AC190688.3_FGT006	AC190688.3_FG006	8:169682505-169688260	q1	q2	NOTEST	0	0.0732917	77.4478	0	1	1	no
AC190693.1_FGT009	AC190693.1_FG009	2:207744814-207745255	q1	q2	NOTEST	0	0	77.3328	0	1	1	no
AC190695.3_FGT003	AC190695.3_FG003	1:77032868-77035712	q1	q2	NOTEST	0	0	77.3017	0	1	1	no
AC190701.3_FGT001	AC190701.3_FG001	3:44555304-44561185	q1	q2	NOTEST	0	0	77.2551	0	1	1	no
AC190716.3_FGT001	AC190716.3_FG001	5:8844620-8847253	q1	q2	NOTEST	0	0	77.249	0	1	1	no
AC190734.2_FGT003	AC190734.2_FG003	5:11858800-11859880	q1	q2	NOTEST	0	0	76.5863	0	1	1	no
AC190740.2_FGT004	AC190740.2_FG004	1:66787299-66792809	q1	q2	NOTEST	0	0.137407	76.2478	0	1	1	no
AC190743.3_FGT012	AC190743.3_FG012	9:119454908-119455341	q1	q2	OK	29.3069	29.1296	76.215	-0.00620848	0.964	0.993861	no
AC190744.2_FGT010	AC190744.2_FG010	2:58566488-58566827	q1	q2	NOTEST	0	0	76.1043	0	1	1	no
AC190749.3_FGT006	AC190749.3_FG006	4:162114430-162115490	q1	q2	NOTEST	0	0	76.0388	0	1	1	no
AC190750.2_FGT014	AC190750.2_FG014	2:3002399-3006559	q1	q2	OK	6.94118	9.34859	76.0159	0.380911	0.7098	0.992865	no
AC190751.4_FGT008	AC190751.4_FG008	4:178838001-178838313	q1	q2	NOTEST	0	0	76.0108	0	1	1	no
AC190756.4_FGT007	AC190756.4_FG007	9:16112249-16113383	q1	q2	NOTEST	0	0	75.632	0	1	1	no
AC190757.3_FGT001	AC190757.3_FG001	9:153367739-153370790	q1	q2	NOTEST	0	0	75.5327	0	1	1	no
AC190763.3_FGT002	AC190763.3_FG002	1:145500899-145501385	q1	q2	NOTEST	0	0	75.3781	0	1	1	no
AC190771.2_FGT003	AC190771.2_FG003	2:188512947-188513409	q1	q2	NOTEST	0	0	75.0915	0	1	1	no
AC190772.4_FGT011	AC190772.4_FG011	4:28378947-28379568	q1	q2	NOTEST	0.390545	0.378848	74.88	0	1	1	no
AC190788.2_FGT004	AC190788.2_FG004	2:200349628-200350132	q1	q2	OK	0.699983	1.01687	74.8545	0.280764	0.78415	0.992865	no
AC190788.2_FGT005	AC190788.2_FG005	2:200347224-200348734	q1	q2	OK	1.73192	8.72069	74.6737	1.52901	0.18785	0.992865	no
AC190789.3_FGT005	AC190789.3_FG005	10:147743958-147744465	q1	q2	NOTEST	0	0	74.6591	0	1	1	no
AC190792.2_FGT006	AC190792.2_FG006	2:1311863-1312530	q1	q2	NOTEST	0	0	74.4125	0	1	1	no
AC190799.2_FGT010	AC190799.2_FG010	1:9062502-9063231	q1	q2	NOTEST	0	0	74.2714	0	1	1	no
AC190807.2_FGT001	AC190807.2_FG001	2:163731396-163732226	q1	q2	NOTEST	0	0	73.0852	0	1	1	no
AC190809.2_FGT002	AC190809.2_FG002	2:107706678-107707165	q1	q2	NOTEST	0	0	73.0265	0	1	1	no
AC190811.1_FGT003	AC190811.1_FG003	2:146055936-146056740	q1	q2	NOTEST	0	0	72.7078	0	1	1	no
AC190812.3_FGT006	AC190812.3_FG006	8:164200659-164201374	q1	q2	NOTEST	0	0	72.1741	0	1	1	no
AC190816.3_FGT007	AC190816.3_FG007	4:36519028-36521398	q1	q2	NOTEST	0.324013	0.309194	72.0672	0	1	1	no
AC190832.2_FGT003	AC190832.2_FG003	4:166373426-166375075	q1	q2	NOTEST	0	0	71.9684	0	1	1	no
AC190832.2_FGT006	AC190832.2_FG006	4:166281123-166281648	q1	q2	NOTEST	0	0	71.8216	0	1	1	no
AC190834.3_FGT005	AC190834.3_FG005	5:35789-37638	q1	q2	NOTEST	0	0	71.8211	0	1	1	no
AC190841.2_FGT007	AC190841.2_FG007	2:230083974-230084298	q1	q2	OK	3.53533	0.867616	71.6838	-0.837335	0.3942	0.992865	no
AC190851.3_FGT003	AC190851.3_FG003	7:22564216-22565023	q1	q2	NOTEST	0	0	71.5671	0	1	1	no
AC190858.3_FGT004	AC190858.3_FG004	2:59293355-59295337	q1	q2	NOTEST	0	0	71.479	0	1	1	no
AC190858.3_FGT005	AC190858.3_FG005	2:59345105-59346353	q1	q2	NOTEST	0	0	71.4709	0	1	1	no
AC190883.2_FGT005	AC190883.2_FG005	3:200267429-200270496	q1	q2	NOTEST	0	0	71.345	0	1	1	no
AC190885.4_FGT006	AC190885.4_FG006	4:185124947-185125676	q1	q2	OK	0	1.1291	71.1923	NA	0.022	0.992865	no
AC190909.3_FGT004	AC190909.3_FG004	5:64363734-64367310	q1	q2	OK	7.61216	4.849	71.1533	-0.568845	0.5678	0.992865	no
AC190913.3_FGT002	AC190913.3_FG002	9:19361514-19362560	q1	q2	NOTEST	0	0	70.9827	0	1	1	no
AC190915.3_FGT007	AC190915.3_FG007	1:273957174-273957793	q1	q2	OK	2.15716	0.893697	70.7339	-0.744778	0.4947	0.992865	no
AC190922.3_FGT007	AC190922.3_FG007	5:61542729-61543221	q1	q2	OK	0.365185	1.06168	70.4773	0.64696	0.5212	0.992865	no
AC190925.2_FGT002	AC190925.2_FG002	5:115325114-115331506	q1	q2	OK	1.52688	0.370161	70.3989	-0.293001	0.53275	0.992865	no
AC190932.3_FGT008	AC190932.3_FG008	5:175458938-175460019	q1	q2	NOTEST	0	0	70.3554	0	1	1	no
AC190933.3_FGT004	AC190933.3_FG004	3:16622723-16624527	q1	q2	OK	2.58431	6.44093	70.1565	0.887984	0.43095	0.992865	no
AC190934.3_FGT003	AC190934.3_FG003	1:29494077-29494620	q1	q2	NOTEST	0	0	69.965	0	1	1	no
AC190978.3_FGT007	AC190978.3_FG007	4:152441765-152442272	q1	q2	NOTEST	0	0.335411	69.925	0	1	1	no
AC190985.3_FGT006	AC190985.3_FG006	7:134352426-134354017	q1	q2	NOTEST	0	0	69.8572	0	1	1	no
AC190990.2_FGT005	AC190990.2_FG005	5:177062973-177064201	q1	q2	OK	0.456004	1.75647	69.8139	1.09742	0.35785	0.992865	no
AC190999.2_FGT004	AC190999.2_FG004	2:184584416-184594798	q1	q2	OK	5.26887	2.23919	69.7812	-1.1293	0.23665	0.992865	no
AC191009.3_FGT004	AC191009.3_FG004	1:298580669-298582821	q1	q2	OK	5.06219	8.2767	69.6715	0.461798	0.6732	0.992865	no
AC191012.2_FGT001	AC191012.2_FG001	3:12751821-12752391	q1	q2	NOTEST	0.569076	0.824266	69.5317	0	1	1	no
AC191040.2_FGT002	AC191040.2_FG002	1:11785695-11787050	q1	q2	NOTEST	0	0	69.3777	0	1	1	no
AC191042.4_FGT001	AC191042.4_FG001	1:82652957-82683365	q1	q2	NOTEST	0	0	69.2597	0	1	1	no
AC191048.2_FGT006	AC191048.2_FG006	5:4152737-4153418	q1	q2	OK	3.24196	3.53608	69.0612	0.0893715	0.93855	0.99332	no
AC191049.3_FGT007	AC191049.3_FG007	1:165036795-165037191	q1	q2	NOTEST	0	0	69.0536	0	1	1	no
AC191050.3_FGT003	AC191050.3_FG003	2:58280631-58283018	q1	q2	NOTEST	0.0677566	0.129454	68.9066	0	1	1	no
AC191064.3_FGT007	AC191064.3_FG007	9:123861502-123862717	q1	q2	NOTEST	0	0	68.568	0	1	1	no
AC191067.3_FGT005	AC191067.3_FG005	8:80180685-80181411	q1	q2	NOTEST	0	0	68.0358	0	1	1	no
AC191069.3_FGT004	AC191069.3_FG004	8:37663919-37667641	q1	q2	OK	82.9247	37.5028	67.5003	-1.13749	0.24865	0.992865	no
AC191069.3_FGT007	AC191069.3_FG007	8:37760174-37760644	q1	q2	OK	1.4338	1.41738	67.3013	-0.00575415	0.68765	0.992865	no
AC191070.3_FGT006	AC191070.3_FG006	4:42471253-42473682	q1	q2	NOTEST	0	0	67.2023	0	1	1	no
AC191071.3_FGT001	AC191071.3_FG001	9:150488296-150491567	q1	q2	NOTEST	0	0	67.1079	0	1	1	no
AC191073.2_FGT001	AC191073.2_FG001	2:62584522-62585198	q1	q2	NOTEST	0	0	67.0668	0	1	1	no
AC191073.2_FGT003	AC191073.2_FG003	2:62494210-62496392	q1	q2	NOTEST	0	0	66.9498	0	1	1	no
AC191097.3_FGT007	AC191097.3_FG007	4:195504058-195509361	q1	q2	NOTEST	0.209316	0.604134	66.936	0	1	1	no
AC191098.3_FGT002	AC191098.3_FG002	7:51535239-51535670	q1	q2	NOTEST	0	0	66.7837	0	1	1	no
AC191107.4_FGT001	AC191107.4_FG001	2:169254363-169256769	q1	q2	NOTEST	0	0	66.6365	0	1	1	no
AC191107.4_FGT002	AC191107.4_FG002	2:169333397-169334185	q1	q2	NOTEST	0	0	66.2659	0	1	1	no
AC191113.2_FGT002	AC191113.2_FG002	2:6355758-6357735	q1	q2	OK	21.9218	43.6987	65.8522	1.00722	0.3376	0.992865	no
AC191115.3_FGT002	AC191115.3_FG002	2:83958317-83968047	q1	q2	NOTEST	0	0	65.839	0	1	1	no
AC191147.3_FGT002	AC191147.3_FG002	5:151217540-151217981	q1	q2	NOTEST	0	0	65.4324	0	1	1	no
AC191246.3_FGT004	AC191246.3_FG004	5:172992140-172992650	q1	q2	NOTEST	0	0	65.0736	0	1	1	no
AC191246.3_FGT006	AC191246.3_FG006	5:172973455-172980736	q1	q2	OK	3.96386	1.77446	64.9371	-0.368032	0.66695	0.992865	no
AC191251.3_FGT005	AC191251.3_FG005	5:4975863-4996645	q1	q2	OK	3.19957	1.6612	64.7025	-0.680066	0.5348	0.992865	no
AC191253.3_FGT004	AC191253.3_FG004	9:116842523-116843734	q1	q2	NOTEST	0	0	64.5895	0	1	1	no
AC191254.3_FGT001	AC191254.3_FG001	5:176237626-176239162	q1	q2	OK	0.541354	2.61198	64.4604	1.29486	0.3046	0.992865	no
AC191264.3_FGT002	AC191264.3_FG002	7:150190043-150192614	q1	q2	NOTEST	0	0	64.402	0	1	1	no
AC191264.3_FGT003	AC191264.3_FG003	7:150193437-150195599	q1	q2	NOTEST	0	0	64.3099	0	1	1	no
AC191279.2_FGT001	AC191279.2_FG001	10:7317399-7318281	q1	q2	NOTEST	0	0	64.2559	0	1	1	no
AC191279.2_FGT003	AC191279.2_FG003	10:7328021-7329110	q1	q2	NOTEST	0	0	64.2304	0	1	1	no
AC191283.3_FGT004	AC191283.3_FG004	2:115393594-115399222	q1	q2	OK	1.22609	0.914109	64.205	-0.278997	0.7806	0.992865	no
AC191297.3_FGT004	AC191297.3_FG004	3:27438252-27438594	q1	q2	NOTEST	0	0	64.0261	0	1	1	no
AC191305.3_FGT002	AC191305.3_FG002	4:217887577-217888477	q1	q2	NOTEST	0	0	63.7444	0	1	1	no
AC191317.3_FGT009	AC191317.3_FG009	1:64989862-64990393	q1	q2	NOTEST	0.319951	0.309457	63.7404	0	1	1	no
AC191328.3_FGT002	AC191328.3_FG002	4:123716437-123716659	q1	q2	NOTEST	0	0	63.6585	0	1	1	no
AC191330.3_FGT001	AC191330.3_FG001	1:7106940-7110013	q1	q2	NOTEST	0	0	63.4455	0	1	1	no
AC191338.3_FGT002	AC191338.3_FG002	2:72010854-72012815	q1	q2	NOTEST	0	0	63.4296	0	1	1	no
AC191360.3_FGT004	AC191360.3_FG004	4:238950155-238950641	q1	q2	NOTEST	0	0	63.2055	0	1	1	no
AC191360.3_FGT015	AC191360.3_FG015	4:238836450-238838011	q1	q2	NOTEST	0	0	63.1541	0	1	1	no
AC191361.4_FGT006	AC191361.4_FG006	5:213949329-213949863	q1	q2	NOTEST	0	0	63.0276	0	1	1	no
AC191362.3_FGT002	AC191362.3_FG002	1:133188542-133189462	q1	q2	NOTEST	0	0	62.8351	0	1	1	no
AC191380.3_FGT001	AC191380.3_FG001	1:169204281-169204968	q1	q2	NOTEST	0	0	62.8105	0	1	1	no
AC191401.3_FGT009	AC191401.3_FG009	6:156893983-156894884	q1	q2	NOTEST	0	0	62.7379	0	1	1	no
AC191401.3_FGT013	AC191401.3_FG013	6:156801863-156802271	q1	q2	OK	1.04374	3.55895	62.4246	0.991426	0.3862	0.992865	no
AC191410.4_FGT004	AC191410.4_FG004	5:204832978-204833720	q1	q2	NOTEST	0	0	62.338	0	1	1	no
AC191412.3_FGT005	AC191412.3_FG005	4:199048455-199088565	q1	q2	NOTEST	0	0	61.9461	0	1	1	no
AC191418.3_FGT003	AC191418.3_FG003	4:199271064-199271457	q1	q2	NOTEST	0	0	61.8909	0	1	1	no
AC191421.3_FGT001	AC191421.3_FG001	9:117412976-117413435	q1	q2	NOTEST	0	0	61.8305	0	1	1	no
AC191523.3_FGT001	AC191523.3_FG001	4:30027478-30028656	q1	q2	NOTEST	0	0	61.5547	0	1	1	no
AC191526.3_FGT001	AC191526.3_FG001	5:217808471-217811717	q1	q2	NOTEST	0	0	61.526	0	1	1	no
AC191526.3_FGT004	AC191526.3_FG004	5:217884800-217885139	q1	q2	NOTEST	0	0	61.4969	0	1	1	no
AC191534.3_FGT003	AC191534.3_FG003	7:27685031-27687705	q1	q2	NOTEST	0	0	61.3059	0	1	1	no
AC191539.4_FGT001	AC191539.4_FG001	3:201248394-201248937	q1	q2	NOTEST	0	0	61.2743	0	1	1	no
AC191541.4_FGT005	AC191541.4_FG005	3:205611714-205614907	q1	q2	NOTEST	0	0	60.9953	0	1	1	no
AC191548.3_FGT005	AC191548.3_FG005	4:29140088-29140577	q1	q2	NOTEST	0	0	60.6508	0	1	1	no
AC191551.3_FGT003	AC191551.3_FG003	3:47075946-47079282	q1	q2	NOTEST	0	0	60.55	0	1	1	no
AC191562.3_FGT008	AC191562.3_FG008	3:134807705-134808146	q1	q2	NOTEST	0	0	60.5218	0	1	1	no
AC191564.3_FGT003	AC191564.3_FG003	4:42943589-42944240	q1	q2	NOTEST	0	0	60.4086	0	1	1	no
AC191568.3_FGT010	AC191568.3_FG010	3:26086985-26088559	q1	q2	NOTEST	0	0	59.9259	0	1	1	no
AC191575.2_FGT001	AC191575.2_FG001	1:295351658-295380113	q1	q2	OK	0.171191	5.31968	59.9186	3.02508	0.1772	0.992865	no
AC191577.3_FGT004	AC191577.3_FG004	5:137163652-137165548	q1	q2	NOTEST	0	0	59.9087	0	1	1	no
AC191578.3_FGT003	AC191578.3_FG003	3:155668210-155668945	q1	q2	NOTEST	0.193451	0	59.8752	0	1	1	no
AC191589.3_FGT003	AC191589.3_FG003	1:72606680-72607465	q1	q2	NOTEST	0	0	59.8204	0	1	1	no
AC191598.3_FGT007	AC191598.3_FG007	9:150501768-150503117	q1	q2	NOTEST	0	0	59.7803	0	1	1	no
AC191601.1_FGT003	AC191601.1_FG003	2:231094449-231096233	q1	q2	NOTEST	0	0	59.5306	0	1	1	no
AC191622.3_FGT003	AC191622.3_FG003	6:167778523-167780496	q1	q2	NOTEST	0	0	59.5261	0	1	1	no
AC191622.3_FGT005	AC191622.3_FG005	6:167798206-167798665	q1	q2	NOTEST	0	0	59.3372	0	1	1	no
AC191650.3_FGT003	AC191650.3_FG003	3:153408551-153409259	q1	q2	NOTEST	0	0	58.9169	0	1	1	no
AC191654.3_FGT004	AC191654.3_FG004	2:16367029-16367536	q1	q2	NOTEST	0	0	58.7823	0	1	1	no
AC191676.3_FGT011	AC191676.3_FG011	5:15563427-15569803	q1	q2	OK	1.23857	1.52958	58.7687	0.0160439	0.8905	0.992865	no
AC191686.3_FGT002	AC191686.3_FG002	3:56333767-56334247	q1	q2	NOTEST	0	0	58.7113	0	1	1	no
AC191691.3_FGT011	AC191691.3_FG011	4:14237550-14238105	q1	q2	NOTEST	0	0	58.313	0	1	1	no
AC191692.3_FGT001	AC191692.3_FG001	4:61973131-61973875	q1	q2	NOTEST	0	0	58.3064	0	1	1	no
AC191704.3_FGT007	AC191704.3_FG007	7:2740108-2740937	q1	q2	NOTEST	0	0	58.1028	0	1	1	no
AC191708.3_FGT001	AC191708.3_FG001	10:78708554-78709655	q1	q2	NOTEST	0	0	57.8371	0	1	1	no
AC191708.3_FGT002	AC191708.3_FG002	10:78755644-78756736	q1	q2	NOTEST	0	0	57.797	0	1	1	no
AC191731.3_FGT001	AC191731.3_FG001	7:57435369-57436371	q1	q2	NOTEST	0	0	57.5872	0	1	1	no
AC191735.3_FGT009	AC191735.3_FG009	7:149929010-149929828	q1	q2	NOTEST	0	0	57.2961	0	1	1	no
AC191748.3_FGT001	AC191748.3_FG001	3:216809236-216812148	q1	q2	NOTEST	0	0	57.1709	0	1	1	no
AC191771.3_FGT008	AC191771.3_FG008	5:60628740-60630484	q1	q2	OK	42.4415	43.0834	57.0451	0.0187139	0.9839	0.995365	no
AC191778.3_FGT001	AC191778.3_FG001	4:17897174-17897693	q1	q2	NOTEST	0.332654	0	56.9942	0	1	1	no
AC191782.3_FGT001	AC191782.3_FG001	3:67992821-67993699	q1	q2	NOTEST	0	0	56.7328	0	1	1	no
AC191790.3_FGT005	AC191790.3_FG005	3:89634304-89636341	q1	q2	OK	0.584014	1.12827	56.5568	0.508937	0.68235	0.992865	no
AC191804.4_FGT002	AC191804.4_FG002	5:153179881-153180915	q1	q2	OK	0.489314	1.0546	56.4044	0.688025	0.5096	0.992865	no
AC191927.2_FGT002	AC191927.2_FG002	6:114450236-114450671	q1	q2	NOTEST	0	0	56.4031	0	1	1	no
AC191961.3_FGT009	AC191961.3_FG009	2:14880367-14884044	q1	q2	NOTEST	0.104144	0	56.3981	0	1	1	no
AC192175.3_FGT001	AC192175.3_FG001	9:153149245-153149662	q1	q2	NOTEST	0	0	56.3323	0	1	1	no
AC192177.3_FGT008	AC192177.3_FG008	4:38828375-38828693	q1	q2	NOTEST	0	0	56.1818	0	1	1	no
AC192204.3_FGT005	AC192204.3_FG005	1:204114530-204116230	q1	q2	NOTEST	0	0.179621	55.9701	0	1	1	no
AC192240.3_FGT005	AC192240.3_FG005	5:67242721-67243308	q1	q2	NOTEST	0	0	55.9645	0	1	1	no
AC192244.3_FGT007	AC192244.3_FG007	5:76249825-76253070	q1	q2	OK	5.20724	29.8352	55.8981	2.06158	0.06595	0.992865	no
AC192330.1_FGT004	AC192330.1_FG004	10:140022557-140024393	q1	q2	NOTEST	0	0	55.3149	0	1	1	no
AC192356.3_FGT003	AC192356.3_FG003	7:161979518-161984214	q1	q2	NOTEST	0	0	54.821	0	1	1	no
AC192362.3_FGT002	AC192362.3_FG002	1:230184093-230184737	q1	q2	OK	24.5662	31.8537	54.1249	0.325735	0.7417	0.992865	no
AC192362.3_FGT003	AC192362.3_FG003	1:230180971-230183764	q1	q2	OK	7.56085	12.6539	54.1222	0.649331	0.5303	0.992865	no
AC192367.2_FGT002	AC192367.2_FG002	4:58518574-58521812	q1	q2	OK	11.1983	5.87968	54.0713	-0.66843	0.54175	0.992865	no
AC192368.3_FGT009	AC192368.3_FG009	4:65912988-65913486	q1	q2	NOTEST	0	0	54.0074	0	1	1	no
AC192372.3_FGT003	AC192372.3_FG003	5:124117903-124118251	q1	q2	OK	2.96456	2.17713	53.9745	-0.249504	0.7904	0.992865	no
AC192381.3_FGT004	AC192381.3_FG004	1:285408819-285409221	q1	q2	OK	7.53311	0.524449	53.7578	-1.6593	0.2656	0.992865	no
AC192405.3_FGT001	AC192405.3_FG001	4:207200919-207201857	q1	q2	NOTEST	0	0	53.7196	0	1	1	no
AC192451.3_FGT001	AC192451.3_FG001	5:137892669-137896628	q1	q2	OK	10.8736	38.3708	53.6337	1.72614	0.1071	0.992865	no
AC192608.3_FGT004	AC192608.3_FG004	1:202565596-202565989	q1	q2	OK	1.12853	0.550351	53.4829	-0.411004	0.55895	0.992865	no
AC193318.3_FGT006	AC193318.3_FG006	3:184320028-184320821	q1	q2	NOTEST	0	0	53.3559	0	1	1	no
AC193319.3_FGT004	AC193319.3_FG004	4:85167504-85167993	q1	q2	NOTEST	0	0	52.9929	0	1	1	no
AC193324.3_FGT002	AC193324.3_FG002	10:137961402-137970118	q1	q2	NOTEST	0.205894	0.112178	52.9733	0	1	1	no
AC193335.3_FGT001	AC193335.3_FG001	1:174078431-174078818	q1	q2	NOTEST	0	0	52.965	0	1	1	no
AC193353.3_FGT002	AC193353.3_FG002	3:143626451-143633454	q1	q2	NOTEST	0	0	52.9089	0	1	1	no
AC193379.3_FGT001	AC193379.3_FG001	3:186117859-186125832	q1	q2	OK	1.71949	3.00095	52.8688	0.622051	0.5483	0.992865	no
AC193402.3_FGT004	AC193402.3_FG004	10:120463512-120465060	q1	q2	NOTEST	0	0.0716289	52.8153	0	1	1	no
AC193423.3_FGT003	AC193423.3_FG003	2:81707361-81708162	q1	q2	NOTEST	0	0	52.6649	0	1	1	no
AC193430.3_FGT008	AC193430.3_FG008	8:142627969-142628734	q1	q2	NOTEST	0	0	52.5942	0	1	1	no
AC193440.3_FGT009	AC193440.3_FG009	2:47488905-47491448	q1	q2	NOTEST	0	0	52.585	0	1	1	no
AC193464.3_FGT001	AC193464.3_FG001	3:45918679-45919659	q1	q2	NOTEST	0	0	52.3653	0	1	1	no
AC193466.3_FGT001	AC193466.3_FG001	2:176426425-176426917	q1	q2	NOTEST	0	0	52.3014	0	1	1	no
AC193479.2_FGT002	AC193479.2_FG002	8:68569849-68571163	q1	q2	NOTEST	0	0	52.2731	0	1	1	no
AC193499.3_FGT004	AC193499.3_FG004	2:175196635-175197340	q1	q2	NOTEST	0	0	52.0167	0	1	1	no
AC193499.3_FGT007	AC193499.3_FG007	2:175209220-175211008	q1	q2	NOTEST	0	0	51.8722	0	1	1	no
AC193500.3_FGT003	AC193500.3_FG003	1:1777858-1780778	q1	q2	OK	4.70043	6.54404	51.8064	0.331528	0.7463	0.992865	no
AC193502.3_FGT004	AC193502.3_FG004	7:100711665-100714941	q1	q2	NOTEST	0	0	51.599	0	1	1	no
AC193503.3_FGT004	AC193503.3_FG004	7:9136953-9137496	q1	q2	NOTEST	0	0	51.5285	0	1	1	no
AC193576.3_FGT003	AC193576.3_FG003	10:96482979-96483506	q1	q2	NOTEST	0	0	51.4349	0	1	1	no
AC193591.3_FGT001	AC193591.3_FG001	4:227329605-227330112	q1	q2	OK	0.692768	1.34164	51.3934	0.510824	0.68235	0.992865	no
AC193592.3_FGT001	AC193592.3_FG001	9:40376349-40380250	q1	q2	NOTEST	0	0	51.2461	0	1	1	no
AC193598.3_FGT002	AC193598.3_FG002	6:5506217-5510111	q1	q2	OK	2.13958	0.516397	51.2348	-1.61611	0.13845	0.992865	no
AC193606.2_FGT001	AC193606.2_FG001	5:79212357-79213101	q1	q2	NOTEST	0	0.182739	51.0951	0	1	1	no
AC193606.2_FGT005	AC193606.2_FG005	5:79233627-79234620	q1	q2	NOTEST	0	0	51.0079	0	1	1	no
AC193625.3_FGT008	AC193625.3_FG008	4:12114483-12114930	q1	q2	NOTEST	0	0	50.967	0	1	1	no
AC193625.3_FGT010	AC193625.3_FG010	4:12121731-12124886	q1	q2	NOTEST	0	0	50.7911	0	1	1	no
AC193630.3_FGT003	AC193630.3_FG003	9:19940857-19942697	q1	q2	OK	3.74612	0.578729	50.6073	-1.7517	0.14935	0.992865	no
AC193630.3_FGT004	AC193630.3_FG004	9:19937243-19938146	q1	q2	OK	8.6032	1.11873	50.5302	-2.14912	0.0665	0.992865	no
AC193632.2_FGT002	AC193632.2_FG002	4:39826988-39829330	q1	q2	OK	0.185115	1.17856	50.4831	1.62053	0.18445	0.992865	no
AC193645.3_FGT006	AC193645.3_FG006	10:82399997-82401602	q1	q2	NOTEST	0	0	50.4117	0	1	1	no
AC193646.3_FGT002	AC193646.3_FG002	9:129985890-129986852	q1	q2	NOTEST	0	0	50.2806	0	1	1	no
AC193658.3_FGT001	AC193658.3_FG001	9:25190395-25190842	q1	q2	NOTEST	0	0.846662	50.2197	0	1	1	no
AC193668.3_FGT009	AC193668.3_FG009	9:21969193-21973214	q1	q2	NOTEST	0	0	50.1435	0	1	1	no
AC193744.3_FGT009	AC193744.3_FG009	4:241549375-241550227	q1	q2	NOTEST	0	0	50.1136	0	1	1	no
AC193745.3_FGT002	AC193745.3_FG002	1:283262937-283264167	q1	q2	NOTEST	0	0	50.0946	0	1	1	no
AC193745.3_FGT003	AC193745.3_FG003	1:283267200-283268391	q1	q2	NOTEST	0	0	50.0089	0	1	1	no
AC193754.3_FGT005	AC193754.3_FG005	2:36663170-36663836	q1	q2	NOTEST	0	0.215079	49.7466	0	1	1	no
AC193754.3_FGT008	AC193754.3_FG008	2:36509304-36511344	q1	q2	OK	3.0623	1.35732	49.7238	-0.898698	0.3726	0.992865	no
AC193756.3_FGT001	AC193756.3_FG001	1:135636034-135636463	q1	q2	NOTEST	0	0	49.6892	0	1	1	no
AC193767.3_FGT003	AC193767.3_FG003	10:148761046-148762234	q1	q2	NOTEST	0	0	49.6256	0	1	1	no
AC193786.3_FGT005	AC193786.3_FG005	8:157462748-157463805	q1	q2	OK	8.17536	21.1978	49.5627	1.07589	0.3158	0.992865	no
AC193787.3_FGT008	AC193787.3_FG008	2:31122099-31122549	q1	q2	OK	1.72072	0.417901	49.196	-0.843558	0.3942	0.992865	no
AC194005.3_FGT004	AC194005.3_FG004	6:61573379-61573991	q1	q2	NOTEST	0	0	48.9641	0	1	1	no
AC194008.3_FGT007	AC194008.3_FG007	1:255693528-255695739	q1	q2	NOTEST	0	0	48.9216	0	1	1	no
AC194016.3_FGT001	AC194016.3_FG001	2:113707960-113708254	q1	q2	NOTEST	0	0	48.8396	0	1	1	no
AC194022.3_FGT013	AC194022.3_FG013	3:2782925-2783195	q1	q2	OK	54.9292	386.168	48.7844	2.3221	0.04835	0.992865	no
AC194022.3_FGT014	AC194022.3_FG014	3:2784414-2788014	q1	q2	NOTEST	0	0.0978156	48.7297	0	1	1	no
AC194031.3_FGT002	AC194031.3_FG002	9:39961162-39961888	q1	q2	NOTEST	0	0	48.4231	0	1	1	no
AC194032.3_FGT010	AC194032.3_FG010	9:151962827-151965794	q1	q2	NOTEST	0	0	48.4037	0	1	1	no
AC194039.4_FGT009	AC194039.4_FG009	3:217011846-217012362	q1	q2	NOTEST	0.335985	0.325196	48.3247	0	1	1	no
AC194045.3_FGT001	AC194045.3_FG001	9:54415230-54417350	q1	q2	NOTEST	0	0	48.1861	0	1	1	no
AC194047.3_FGT006	AC194047.3_FG006	8:91534992-91536504	q1	q2	NOTEST	0	0	48.1284	0	1	1	no
AC194056.3_FGT008	AC194056.3_FG008	3:213630023-213630296	q1	q2	OK	0	4.25215	48.0393	NA	0.0652	0.992865	no
AC194072.3_FGT005	AC194072.3_FG005	1:282611389-282613185	q1	q2	NOTEST	0.107521	0.102917	47.9404	0	1	1	no
AC194097.3_FGT008	AC194097.3_FG008	8:173313493-173314134	q1	q2	NOTEST	0	0	47.8458	0	1	1	no
AC194097.3_FGT009	AC194097.3_FG009	8:173304353-173305010	q1	q2	NOTEST	0	0	47.6738	0	1	1	no
AC194101.3_FGT001	AC194101.3_FG001	3:99491543-99492377	q1	q2	NOTEST	0	0	47.6394	0	1	1	no
AC194103.3_FGT006	AC194103.3_FG006	10:18735053-18735839	q1	q2	NOTEST	0.879996	0.845215	47.6121	0	1	1	no
AC194104.3_FGT007	AC194104.3_FG007	10:5392132-5393161	q1	q2	NOTEST	0	0	47.5755	0	1	1	no
AC194104.3_FGT010	AC194104.3_FG010	10:5379671-5379896	q1	q2	NOTEST	0	0	47.5549	0	1	1	no
AC194112.3_FGT001	AC194112.3_FG001	8:65613366-65614416	q1	q2	OK	1.79952	1.60865	47.5524	-0.115246	0.9173	0.992872	no
AC194133.3_FGT004	AC194133.3_FG004	4:208897528-208899388	q1	q2	NOTEST	0	0	47.4993	0	1	1	no
AC194136.3_FGT001	AC194136.3_FG001	10:85464869-85465292	q1	q2	NOTEST	0	0	47.4508	0	1	1	no
AC194157.3_FGT001	AC194157.3_FG001	2:81442789-81442993	q1	q2	NOTEST	0	0	47.0646	0	1	1	no
AC194158.3_FGT005	AC194158.3_FG005	5:17912795-17913389	q1	q2	OK	3.46253	0.256968	46.9451	-1.61757	0.2693	0.992865	no
AC194163.3_FGT001	AC194163.3_FG001	2:138128774-138129758	q1	q2	NOTEST	0	0	46.8031	0	1	1	no
AC194163.3_FGT002	AC194163.3_FG002	2:138072492-138072885	q1	q2	NOTEST	0	0	46.783	0	1	1	no
AC194163.3_FGT003	AC194163.3_FG003	2:138079565-138080351	q1	q2	NOTEST	0	0	46.761	0	1	1	no
AC194172.3_FGT008	AC194172.3_FG008	1:190104934-190108397	q1	q2	NOTEST	0	0	46.7589	0	1	1	no
AC194174.3_FGT003	AC194174.3_FG003	7:102167862-102168387	q1	q2	NOTEST	0.326181	0	46.7471	0	1	1	no
AC194176.3_FGT002	AC194176.3_FG002	1:183553492-183554083	q1	q2	NOTEST	0	0	46.701	0	1	1	no
AC194180.3_FGT004	AC194180.3_FG004	4:189417194-189417716	q1	q2	NOTEST	0	0	46.6934	0	1	1	no
AC194203.3_FGT003	AC194203.3_FG003	2:213151790-213152213	q1	q2	OK	28.1381	3.77707	46.6367	-2.11362	0.0692	0.992865	no
AC194206.3_FGT005	AC194206.3_FG005	8:58652003-58654013	q1	q2	NOTEST	0	0	46.6112	0	1	1	no
AC194214.3_FGT002	AC194214.3_FG002	6:139300374-139303741	q1	q2	NOTEST	0	0	46.4741	0	1	1	no
AC194219.3_FGT002	AC194219.3_FG002	5:39164679-39165802	q1	q2	NOTEST	0	0	46.4456	0	1	1	no
AC194259.3_FGT001	AC194259.3_FG001	4:241819170-241822183	q1	q2	NOTEST	0.105135	0	46.253	0	1	1	no
AC194264.3_FGT006	AC194264.3_FG006	1:205546204-205550030	q1	q2	OK	2.44998	2.35646	46.2064	-0.0392085	0.9576	0.993861	no
AC194272.3_FGT003	AC194272.3_FG003	1:195589977-195594661	q1	q2	NOTEST	0	0	46.1638	0	1	1	no
AC194273.3_FGT006	AC194273.3_FG006	10:78970792-78971887	q1	q2	NOTEST	0	0	46.0092	0	1	1	no
AC194273.3_FGT007	AC194273.3_FG007	10:78917352-78918481	q1	q2	NOTEST	0	0	45.9571	0	1	1	no
AC194298.3_FGT005	AC194298.3_FG005	3:204651105-204656000	q1	q2	OK	150.455	0	45.8936	NA	0.11845	0.992865	no
AC194321.3_FGT009	AC194321.3_FG009	5:174492061-174492562	q1	q2	NOTEST	0	0	45.8629	0	1	1	no
AC194325.3_FGT006	AC194325.3_FG006	2:33715515-33716473	q1	q2	NOTEST	0	0	45.6883	0	1	1	no
AC194335.3_FGT001	AC194335.3_FG001	4:37631220-37632311	q1	q2	NOTEST	0	0	45.5904	0	1	1	no
AC194338.3_FGT008	AC194338.3_FG008	5:16638425-16639358	q1	q2	NOTEST	0	0	45.4384	0	1	1	no
AC194341.4_FGT001	AC194341.4_FG001	8:140931128-140932863	q1	q2	NOTEST	0	0	45.3982	0	1	1	no
AC194341.4_FGT002	AC194341.4_FG002	8:140927426-140929545	q1	q2	OK	318.507	139.819	45.3852	-1.18785	0.235	0.992865	no
AC194341.4_FGT003	AC194341.4_FG003	8:140924161-140926362	q1	q2	NOTEST	0	0	45.3137	0	1	1	no
AC194341.4_FGT004	AC194341.4_FG004	8:140911383-140913126	q1	q2	OK	3.61116	3.07638	45.0078	-0.16337	0.87435	0.992865	no
AC194350.3_FGT001	AC194350.3_FG001	6:118364042-118367227	q1	q2	NOTEST	0	0	44.7791	0	1	1	no
AC194355.3_FGT002	AC194355.3_FG002	8:55711555-55712497	q1	q2	NOTEST	0	0	44.6801	0	1	1	no
AC194356.3_FGT002	AC194356.3_FG002	4:138547275-138547824	q1	q2	NOTEST	0	0	44.6496	0	1	1	no
AC194357.3_FGT003	AC194357.3_FG003	4:197908195-197908633	q1	q2	NOTEST	0	0	44.6166	0	1	1	no
AC194362.3_FGT003	AC194362.3_FG003	3:232080383-232081786	q1	q2	NOTEST	0	0	44.4612	0	1	1	no
AC194380.3_FGT008	AC194380.3_FG008	1:185442495-185445921	q1	q2	NOTEST	0	0	44.2749	0	1	1	no
AC194402.2_FGT003	AC194402.2_FG003	5:14585398-14587922	q1	q2	NOTEST	0	0	44.2292	0	1	1	no
AC194402.2_FGT004	AC194402.2_FG004	5:14670590-14671175	q1	q2	OK	2.45604	2.89702	44.108	0.162519	0.8759	0.992865	no
AC194405.3_FGT009	AC194405.3_FG009	8:171121227-171122371	q1	q2	NOTEST	0	0	44.0924	0	1	1	no
AC194405.3_FGT021	AC194405.3_FG021	8:171144206-171148531	q1	q2	NOTEST	0	0.0467197	44.0635	0	1	1	no
AC194410.3_FGT002	AC194410.3_FG002	10:31954809-31955631	q1	q2	NOTEST	0.330922	0	43.9112	0	1	1	no
AC194425.3_FGT005	AC194425.3_FG005	3:191337215-191338021	q1	q2	OK	1.82998	5.47573	43.8838	1.10012	0.3384	0.992865	no
AC194428.3_FGT006	AC194428.3_FG006	1:5010339-5014205	q1	q2	NOTEST	0	0	43.8788	0	1	1	no
AC194428.3_FGT007	AC194428.3_FG007	1:5015764-5017122	q1	q2	NOTEST	0	0	43.8488	0	1	1	no
AC194438.3_FGT005	AC194438.3_FG005	8:67420481-67420964	q1	q2	NOTEST	0	0	43.8186	0	1	1	no
AC194439.3_FGT002	AC194439.3_FG002	8:84942528-84945500	q1	q2	NOTEST	0	0	43.7734	0	1	1	no
AC194452.3_FGT001	AC194452.3_FG001	1:179600414-179600879	q1	q2	NOTEST	0	0	43.6203	0	1	1	no
AC194457.3_FGT001	AC194457.3_FG001	7:39580163-39581666	q1	q2	NOTEST	0	0.148305	43.5387	0	1	1	no
AC194467.3_FGT006	AC194467.3_FG006	10:39191729-39195480	q1	q2	NOTEST	0.0674809	0	43.4389	0	1	1	no
AC194472.3_FGT001	AC194472.3_FG001	2:216726880-216728163	q1	q2	NOTEST	0	0	43.3988	0	1	1	no
AC194478.3_FGT005	AC194478.3_FG005	6:72418626-72421164	q1	q2	NOTEST	0	0	43.3858	0	1	1	no
AC194480.3_FGT001	AC194480.3_FG001	1:172316317-172316563	q1	q2	NOTEST	0	0	43.2445	0	1	1	no
AC194480.3_FGT003	AC194480.3_FG003	1:172238460-172238706	q1	q2	NOTEST	0	0	43.2373	0	1	1	no
AC194481.3_FGT002	AC194481.3_FG002	10:88964645-88965792	q1	q2	NOTEST	0	0	43.1614	0	1	1	no
AC194485.3_FGT002	AC194485.3_FG002	10:108760220-108760839	q1	q2	NOTEST	0	0	43.1291	0	1	1	no
AC194591.2_FGT004	AC194591.2_FG004	5:97225868-97226664	q1	q2	NOTEST	0	0	43.0876	0	1	1	no
AC194591.2_FGT005	AC194591.2_FG005	5:97303299-97303779	q1	q2	NOTEST	0	0	43.043	0	1	1	no
AC194592.2_FGT001	AC194592.2_FG001	6:122564765-122566078	q1	q2	NOTEST	0	0	42.7876	0	1	1	no
AC194597.2_FGT001	AC194597.2_FG001	6:54811345-54811882	q1	q2	NOTEST	0	0	42.601	0	1	1	no
AC194609.2_FGT003	AC194609.2_FG003	1:176075757-176076456	q1	q2	OK	1.45603	0.200103	42.5637	-1.2115	0.31125	0.992865	no
AC194613.2_FGT002	AC194613.2_FG002	5:122298474-122298951	q1	q2	NOTEST	0	0	42.4987	0	1	1	no
AC194633.3_FGT014	AC194633.3_FG014	8:8339030-8340542	q1	q2	NOTEST	0	0	42.4978	0	1	1	no
AC194666.2_FGT010	AC194666.2_FG010	4:9731221-9737764	q1	q2	NOTEST	0	0.0799754	42.4966	0	1	1	no
AC194670.2_FGT001	AC194670.2_FG001	4:206659750-206662301	q1	q2	NOTEST	0	0	42.4884	0	1	1	no
AC194705.3_FGT004	AC194705.3_FG004	2:44365339-44366851	q1	q2	NOTEST	0	0	42.4548	0	1	1	no
AC194712.3_FGT002	AC194712.3_FG002	4:151322914-151323673	q1	q2	NOTEST	0	0	42.4493	0	1	1	no
AC194719.3_FGT002	AC194719.3_FG002	9:9975229-9975769	q1	q2	NOTEST	0	0	42.3446	0	1	1	no
AC194734.3_FGT004	AC194734.3_FG004	3:23531330-23531741	q1	q2	NOTEST	0	0	42.1805	0	1	1	no
AC194824.2_FGT003	AC194824.2_FG003	6:120712612-120715006	q1	q2	NOTEST	0	0	42.131	0	1	1	no
AC194824.2_FGT005	AC194824.2_FG005	6:120691964-120693246	q1	q2	OK	1.74294	1.77271	42.09	0.0174336	0.968	0.993861	no
AC194828.3_FGT004	AC194828.3_FG004	6:150935118-150935916	q1	q2	NOTEST	0	0	42.0678	0	1	1	no
AC194828.3_FGT012	AC194828.3_FG012	6:151062086-151062677	q1	q2	NOTEST	0	0	42.0016	0	1	1	no
AC194839.3_FGT001	AC194839.3_FG001	3:164384864-164385685	q1	q2	NOTEST	0	0	41.985	0	1	1	no
AC194852.3_FGT007	AC194852.3_FG007	6:103800721-103802269	q1	q2	NOTEST	0	0	41.9365	0	1	1	no
AC194853.1_FGT002	AC194853.1_FG002	6:77645496-77645936	q1	q2	NOTEST	0	0	41.889	0	1	1	no
AC194856.3_FGT002	AC194856.3_FG002	1:116717061-116717268	q1	q2	NOTEST	0	0	41.8183	0	1	1	no
AC194856.3_FGT007	AC194856.3_FG007	1:116723824-116724031	q1	q2	NOTEST	0	0	41.8169	0	1	1	no
AC194863.3_FGT004	AC194863.3_FG004	1:8569051-8572241	q1	q2	NOTEST	0	0	41.7855	0	1	1	no
AC194863.3_FGT006	AC194863.3_FG006	1:8547167-8548644	q1	q2	NOTEST	0	0	41.5996	0	1	1	no
AC194863.3_FGT007	AC194863.3_FG007	1:8544539-8546471	q1	q2	NOTEST	0	0	41.5412	0	1	1	no
AC194878.3_FGT001	AC194878.3_FG001	9:25691480-25692017	q1	q2	NOTEST	0	0	41.3431	0	1	1	no
AC194878.3_FGT002	AC194878.3_FG002	9:25697956-25698513	q1	q2	NOTEST	0	0	41.2858	0	1	1	no
AC194895.3_FGT004	AC194895.3_FG004	3:6970006-6970235	q1	q2	NOTEST	0	0	41.244	0	1	1	no
AC194897.4_FGT003	AC194897.4_FG003	4:129648163-129649238	q1	q2	NOTEST	0	0	41.209	0	1	1	no
AC194897.4_FGT005	AC194897.4_FG005	4:129686257-129687402	q1	q2	NOTEST	0	0	41.2078	0	1	1	no
AC194898.3_FGT003	AC194898.3_FG003	8:43058504-43061085	q1	q2	NOTEST	0	0	41.0665	0	1	1	no
AC194905.2_FGT001	AC194905.2_FG001	1:148239636-148240755	q1	q2	NOTEST	0	0	40.8623	0	1	1	no
AC194905.2_FGT003	AC194905.2_FG003	1:148324926-148326847	q1	q2	NOTEST	0	0	40.842	0	1	1	no
AC194912.3_FGT003	AC194912.3_FG003	5:195161824-195162409	q1	q2	NOTEST	0	0	40.7624	0	1	1	no
AC194914.3_FGT002	AC194914.3_FG002	1:99547305-99547944	q1	q2	OK	21.4013	23.1388	40.7585	0.100679	0.9205	0.992872	no
AC194937.3_FGT004	AC194937.3_FG004	5:118968176-118969340	q1	q2	NOTEST	0	0.371935	40.5292	0	1	1	no
AC194940.3_FGT001	AC194940.3_FG001	9:119309280-119309541	q1	q2	NOTEST	0	0	40.3978	0	1	1	no
AC194942.3_FGT001	AC194942.3_FG001	8:104733751-104738708	q1	q2	NOTEST	0.351998	0	40.2091	0	1	1	no
AC194965.4_FGT001	AC194965.4_FG001	6:127561039-127564728	q1	q2	OK	3.39477	10.0533	40.1238	1.21066	0.2674	0.992865	no
AC194965.4_FGT004	AC194965.4_FG004	6:127629031-127630234	q1	q2	OK	5.11924	21.7263	39.9518	1.45187	0.20395	0.992865	no
AC194970.5_FGT001	AC194970.5_FG001	2:207900563-207901904	q1	q2	OK	9.91175	4.20571	39.9325	-0.976678	0.35435	0.992865	no
AC194970.5_FGT002	AC194970.5_FG002	2:207890125-207891291	q1	q2	OK	18.1189	14.4952	39.9124	-0.2846	0.7845	0.992865	no
AC194970.5_FGT004	AC194970.5_FG004	2:208015584-208027031	q1	q2	OK	6.49502	10.5928	39.9114	0.657426	0.51005	0.992865	no
AC194970.5_FGT005	AC194970.5_FG005	2:207914735-207919278	q1	q2	OK	128.531	48.3346	39.8489	-1.44572	0.1711	0.992865	no
AC194970.5_FGT009	AC194970.5_FG009	2:207929472-207932536	q1	q2	OK	56.5206	28.7749	39.8439	-0.984143	0.3401	0.992865	no
AC194972.2_FGT001	AC194972.2_FG001	3:212911820-212912714	q1	q2	NOTEST	0	0	39.8246	0	1	1	no
AC194974.3_FGT001	AC194974.3_FG001	5:207615070-207615712	q1	q2	NOTEST	0	0	39.8229	0	1	1	no
AC194974.3_FGT005	AC194974.3_FG005	5:207712200-207715302	q1	q2	OK	2.93746	5.56882	39.8155	0.799746	0.4381	0.992865	no
AC194977.2_FGT004	AC194977.2_FG004	7:160055378-160061649	q1	q2	NOTEST	0	0	39.5757	0	1	1	no
AC194980.3_FGT002	AC194980.3_FG002	4:177635393-177635795	q1	q2	NOTEST	0	0	39.5201	0	1	1	no
AC194980.3_FGT005	AC194980.3_FG005	4:177656859-177657159	q1	q2	OK	1.08542	2.13731	39.5091	0.394205	0.68575	0.992865	no
AC195058.3_FGT003	AC195058.3_FG003	10:79551233-79551644	q1	q2	NOTEST	0	0	39.4184	0	1	1	no
AC195135.3_FGT002	AC195135.3_FG002	1:288876422-288876695	q1	q2	NOTEST	0	0	39.3748	0	1	1	no
AC195138.3_FGT004	AC195138.3_FG004	7:163631783-163632255	q1	q2	NOTEST	0	0	39.3402	0	1	1	no
AC195147.3_FGT001	AC195147.3_FG001	7:168147614-168148658	q1	q2	NOTEST	0	0	39.2119	0	1	1	no
AC195147.3_FGT008	AC195147.3_FG008	7:168121925-168122396	q1	q2	OK	2.76575	4.60009	39.1944	0.489808	0.65285	0.992865	no
AC195148.3_FGT001	AC195148.3_FG001	9:81275071-81275633	q1	q2	NOTEST	0	0	39.175	0	1	1	no
AC195154.3_FGT004	AC195154.3_FG004	3:203572897-203579777	q1	q2	OK	4.60732	13.3216	39.156	1.41687	0.18175	0.992865	no
AC195168.2_FGT004	AC195168.2_FG004	3:71653295-71653634	q1	q2	NOTEST	0	0.773648	39.1293	0	1	1	no
AC195172.3_FGT001	AC195172.3_FG001	8:4468541-4473977	q1	q2	NOTEST	0	0	39.0612	0	1	1	no
AC195174.2_FGT007	AC195174.2_FG007	8:20683421-20683652	q1	q2	NOTEST	0	0	39.0375	0	1	1	no
AC195207.2_FGT002	AC195207.2_FG002	1:161554816-161557134	q1	q2	NOTEST	0	0	39.0232	0	1	1	no
AC195214.3_FGT007	AC195214.3_FG007	2:217234410-217234884	q1	q2	NOTEST	0	0	38.9112	0	1	1	no
AC195220.3_FGT003	AC195220.3_FG003	6:101179762-101180570	q1	q2	NOTEST	0	0	38.7577	0	1	1	no
AC195220.3_FGT004	AC195220.3_FG004	6:101215062-101218425	q1	q2	NOTEST	0	0	38.7217	0	1	1	no
AC195220.3_FGT007	AC195220.3_FG007	6:101263357-101267049	q1	q2	NOTEST	0	0	38.718	0	1	1	no
AC195230.2_FGT003	AC195230.2_FG003	8:25952887-25953739	q1	q2	NOTEST	0	0	38.6704	0	1	1	no
AC195235.3_FGT003	AC195235.3_FG003	2:13466585-13474920	q1	q2	NOTEST	0	0	38.593	0	1	1	no
AC195240.4_FGT002	AC195240.4_FG002	10:621841-622767	q1	q2	NOTEST	0	0	38.5404	0	1	1	no
AC195244.3_FGT008	AC195244.3_FG008	3:189451244-189452015	q1	q2	NOTEST	0	0	38.3836	0	1	1	no
AC195253.3_FGT002	AC195253.3_FG002	2:76616906-76617284	q1	q2	NOTEST	0.613662	0.599256	38.236	0	1	1	no
AC195260.2_FGT007	AC195260.2_FG007	1:13030395-13033201	q1	q2	NOTEST	0	0	38.1889	0	1	1	no
AC195307.3_FGT001	AC195307.3_FG001	1:239216615-239217602	q1	q2	NOTEST	0	0	38.1463	0	1	1	no
AC195320.3_FGT003	AC195320.3_FG003	2:34393535-34432082	q1	q2	NOTEST	0	0	38.1272	0	1	1	no
AC195331.3_FGT008	AC195331.3_FG008	3:218853867-218854053	q1	q2	OK	665.255	347.419	38.0231	-0.731733	0.48465	0.992865	no
AC195340.3_FGT001	AC195340.3_FG001	5:5434730-5437116	q1	q2	OK	968.785	516.634	37.9148	-0.567464	0.56765	0.992865	no
AC195340.3_FGT002	AC195340.3_FG002	5:5425209-5428042	q1	q2	OK	148.133	71.2968	37.8373	-1.07141	0.3051	0.992865	no
AC195340.3_FGT004	AC195340.3_FG004	5:5379303-5384290	q1	q2	OK	5.463	17.3343	37.815	1.64478	0.1037	0.992865	no
AC195340.3_FGT005	AC195340.3_FG005	5:5385990-5388061	q1	q2	NOTEST	0	0	37.7033	0	1	1	no
AC195342.3_FGT002	AC195342.3_FG002	2:58675778-58676141	q1	q2	NOTEST	0	0	37.4597	0	1	1	no
AC195343.3_FGT002	AC195343.3_FG002	7:77615353-77625260	q1	q2	NOTEST	0	0	37.3553	0	1	1	no
AC195347.4_FGT004	AC195347.4_FG004	5:180919435-180929133	q1	q2	OK	4.44394	14.9838	37.3511	1.02391	0.29835	0.992865	no
AC195348.3_FGT004	AC195348.3_FG004	3:183145732-183146065	q1	q2	NOTEST	0	0	37.351	0	1	1	no
AC195351.3_FGT001	AC195351.3_FG001	6:73810292-73811198	q1	q2	NOTEST	0	0	37.3416	0	1	1	no
AC195351.3_FGT003	AC195351.3_FG003	6:73669353-73670133	q1	q2	NOTEST	0	0	37.2756	0	1	1	no
AC195367.3_FGT001	AC195367.3_FG001	4:111351072-111351582	q1	q2	NOTEST	0	0	37.2505	0	1	1	no
AC195370.3_FGT004	AC195370.3_FG004	7:65768084-65768981	q1	q2	NOTEST	0	0	37.2264	0	1	1	no
AC195378.3_FGT001	AC195378.3_FG001	1:60525959-60526517	q1	q2	NOTEST	0	0	37.2081	0	1	1	no
AC195389.3_FGT001	AC195389.3_FG001	6:10068752-10069820	q1	q2	NOTEST	0	0	37.0694	0	1	1	no
AC195402.3_FGT001	AC195402.3_FG001	1:130823899-130824373	q1	q2	NOTEST	0	0	37.0669	0	1	1	no
AC195458.3_FGT001	AC195458.3_FG001	5:205532811-205533072	q1	q2	NOTEST	0	0	36.8775	0	1	1	no
AC195484.3_FGT003	AC195484.3_FG003	7:93417124-93419760	q1	q2	NOTEST	0	0.0447973	36.8755	0	1	1	no
AC195485.3_FGT002	AC195485.3_FG002	3:108851823-108889903	q1	q2	NOTEST	0	0.183148	36.8002	0	1	1	no
AC195536.3_FGT006	AC195536.3_FG006	8:149955859-149956141	q1	q2	NOTEST	0	0	36.7375	0	1	1	no
AC195545.3_FGT003	AC195545.3_FG003	2:85417016-85417541	q1	q2	NOTEST	0	0	36.6994	0	1	1	no
AC195580.2_FGT010	AC195580.2_FG010	9:8685561-8685894	q1	q2	NOTEST	0	0	36.6599	0	1	1	no
AC195587.4_FGT003	AC195587.4_FG003	6:78632436-78634973	q1	q2	NOTEST	0	0.249622	36.4557	0	1	1	no
AC195587.4_FGT004	AC195587.4_FG004	6:78774140-78783661	q1	q2	OK	3.98657	4.48922	36.4107	0.15619	0.86795	0.992865	no
AC195596.3_FGT002	AC195596.3_FG002	2:98730489-98731933	q1	q2	NOTEST	0	0	36.3926	0	1	1	no
AC195596.3_FGT005	AC195596.3_FG005	2:98702922-98704359	q1	q2	NOTEST	0	0	36.3474	0	1	1	no
AC195608.3_FGT005	AC195608.3_FG005	1:243456746-243457412	q1	q2	NOTEST	0.223401	0.430159	36.3264	0	1	1	no
AC195608.3_FGT006	AC195608.3_FG006	1:243441744-243442158	q1	q2	NOTEST	0	0	36.1559	0	1	1	no
AC195685.3_FGT001	AC195685.3_FG001	5:138458044-138462037	q1	q2	NOTEST	0.12263	0	36.1353	0	1	1	no
AC195785.3_FGT004	AC195785.3_FG004	1:180842547-180845691	q1	q2	OK	4.90059	5.06306	36.1164	0.0407787	0.9663	0.993861	no
AC195794.3_FGT002	AC195794.3_FG002	1:207936194-207936893	q1	q2	NOTEST	0	0	36.096	0	1	1	no
AC195796.3_FGT001	AC195796.3_FG001	4:162590726-162592247	q1	q2	NOTEST	0	0	36.0703	0	1	1	no
AC195798.3_FGT001	AC195798.3_FG001	8:83297146-83297482	q1	q2	NOTEST	0	0	36.0237	0	1	1	no
AC195806.3_FGT001	AC195806.3_FG001	6:48878622-48879617	q1	q2	NOTEST	0.385471	0.738709	35.9183	0	1	1	no
AC195807.3_FGT004	AC195807.3_FG004	8:157905406-157905751	q1	q2	NOTEST	0	0	35.8855	0	1	1	no
AC195825.3_FGT001	AC195825.3_FG001	2:179734345-179737269	q1	q2	NOTEST	0	0	35.8813	0	1	1	no
AC195826.2_FGT006	AC195826.2_FG006	7:121578499-121579339	q1	q2	NOTEST	0	0	35.8324	0	1	1	no
AC195860.3_FGT002	AC195860.3_FG002	6:164110599-164112432	q1	q2	NOTEST	0.246819	0.29464	35.8238	0	1	1	no
AC195860.3_FGT005	AC195860.3_FG005	6:164072116-164073768	q1	q2	OK	58.9572	13.0823	35.7062	-1.66767	0.12335	0.992865	no
AC195860.3_FGT006	AC195860.3_FG006	6:164068998-164070828	q1	q2	OK	116.957	25.4172	35.5776	-2.27108	0.03265	0.992865	no
AC195864.3_FGT017	AC195864.3_FG017	7:167537064-167544289	q1	q2	OK	1.86759	0.462572	35.5528	-0.498753	0.38155	0.992865	no
AC195864.3_FGT020	AC195864.3_FG020	7:167525770-167526112	q1	q2	NOTEST	0	0	35.4466	0	1	1	no
AC195874.2_FGT002	AC195874.2_FG002	2:220221528-220227569	q1	q2	OK	95.0314	73.3461	35.334	-0.374112	0.70885	0.992865	no
AC195914.2_FGT002	AC195914.2_FG002	5:141991495-141992173	q1	q2	NOTEST	0	0.628147	35.3238	0	1	1	no
AC195914.2_FGT003	AC195914.2_FG003	5:142039701-142041027	q1	q2	NOTEST	0	0	35.2964	0	1	1	no
AC195920.3_FGT006	AC195920.3_FG006	6:3905129-3906025	q1	q2	NOTEST	0	0	35.0459	0	1	1	no
AC195946.3_FGT003	AC195946.3_FG003	8:65916952-65917216	q1	q2	NOTEST	0	0	35.0019	0	1	1	no
AC195954.3_FGT001	AC195954.3_FG001	5:46592507-46592939	q1	q2	NOTEST	0	0	34.7398	0	1	1	no
AC195957.3_FGT003	AC195957.3_FG003	5:88597023-88598172	q1	q2	OK	1.08542	2.13731	34.5971	0.394205	0.68575	0.992865	no
AC195959.2_FGT004	AC195959.2_FG004	9:709106-712584	q1	q2	NOTEST	0	0	34.5482	0	1	1	no
AC195980.2_FGT004	AC195980.2_FG004	3:143845922-143848679	q1	q2	NOTEST	0	0	34.5444	0	1	1	no
AC195989.3_FGT004	AC195989.3_FG004	8:94123301-94123751	q1	q2	NOTEST	0	0	34.5245	0	1	1	no
AC195995.3_FGT006	AC195995.3_FG006	4:147530456-147531300	q1	q2	NOTEST	0	0	34.5061	0	1	1	no
AC195995.3_FGT008	AC195995.3_FG008	4:147597340-147597952	q1	q2	NOTEST	0	0	34.4854	0	1	1	no
AC195999.3_FGT005	AC195999.3_FG005	4:118491483-118493339	q1	q2	NOTEST	0	0	34.4424	0	1	1	no
AC196002.2_FGT002	AC196002.2_FG002	4:8905525-8906089	q1	q2	OK	1.1579	0.838763	34.4344	-0.260588	0.78965	0.992865	no
AC196008.1_FGT001	AC196008.1_FG001	5:207952335-207953988	q1	q2	NOTEST	0	0	34.4062	0	1	1	no
AC196008.1_FGT004	AC196008.1_FG004	5:208058582-208059263	q1	q2	NOTEST	0	0	34.3553	0	1	1	no
AC196009.2_FGT008	AC196009.2_FG008	3:166362377-166362581	q1	q2	NOTEST	0	0	34.3391	0	1	1	no
AC196018.3_FGT003	AC196018.3_FG003	1:279009669-279012680	q1	q2	NOTEST	0	0	34.2837	0	1	1	no
AC196019.3_FGT001	AC196019.3_FG001	3:166988384-166991832	q1	q2	NOTEST	0	0	34.2797	0	1	1	no
AC196025.3_FGT001	AC196025.3_FG001	5:71119817-71121414	q1	q2	NOTEST	0	0	34.1945	0	1	1	no
AC196025.3_FGT002	AC196025.3_FG002	5:71124227-71124909	q1	q2	NOTEST	0	0	34.1078	0	1	1	no
AC196025.3_FGT008	AC196025.3_FG008	5:71096498-71096903	q1	q2	NOTEST	0	0	34.0254	0	1	1	no
AC196025.3_FGT009	AC196025.3_FG009	5:71093902-71094981	q1	q2	NOTEST	0	0	33.9949	0	1	1	no
AC196025.3_FGT010	AC196025.3_FG010	5:71090358-71090939	q1	q2	NOTEST	0	0	33.9636	0	1	1	no
AC196025.3_FGT011	AC196025.3_FG011	5:71072930-71083766	q1	q2	NOTEST	0	0	33.9253	0	1	1	no
AC196025.3_FGT012	AC196025.3_FG012	5:71064396-71064810	q1	q2	NOTEST	0	0	33.8336	0	1	1	no
AC196025.3_FGT013	AC196025.3_FG013	5:71062348-71063426	q1	q2	NOTEST	0	0	33.7663	0	1	1	no
AC196025.3_FGT015	AC196025.3_FG015	5:71044693-71047187	q1	q2	NOTEST	0	0	33.6881	0	1	1	no
AC196035.3_FGT002	AC196035.3_FG002	2:150536509-150537198	q1	q2	NOTEST	0	0	33.4835	0	1	1	no
AC196043.3_FGT005	AC196043.3_FG005	4:126976361-126976865	q1	q2	OK	1.04997	0.338956	33.4276	-0.658628	0.45615	0.992865	no
AC196048.2_FGT001	AC196048.2_FG001	1:91022487-91023450	q1	q2	NOTEST	0	0	33.4187	0	1	1	no
AC196059.3_FGT003	AC196059.3_FG003	9:150978195-150980820	q1	q2	OK	5.24377	1.74565	33.3522	-1.10346	0.3145	0.992865	no
AC196065.3_FGT001	AC196065.3_FG001	7:53195089-53195533	q1	q2	NOTEST	0	0	33.2994	0	1	1	no
AC196066.3_FGT003	AC196066.3_FG003	1:248519560-248520954	q1	q2	OK	1.94518	1.04002	33.2621	-0.571284	0.60455	0.992865	no
AC196082.3_FGT001	AC196082.3_FG001	8:99465680-99466499	q1	q2	NOTEST	0	0	33.1267	0	1	1	no
AC196090.3_FGT006	AC196090.3_FG006	9:154286013-154288260	q1	q2	OK	3.48592	3.18637	33.1157	-0.110669	0.90565	0.992865	no
AC196096.3_FGT005	AC196096.3_FG005	4:55223463-55225643	q1	q2	NOTEST	0	0	33.1097	0	1	1	no
AC196105.3_FGT002	AC196105.3_FG002	3:151846940-151848071	q1	q2	NOTEST	0	0	33.0448	0	1	1	no
AC196106.2_FGT001	AC196106.2_FG001	2:227844147-227846073	q1	q2	NOTEST	0	0	33.0337	0	1	1	no
AC196110.4_FGT004	AC196110.4_FG004	4:15343573-15344100	q1	q2	NOTEST	0	0	33.0052	0	1	1	no
AC196123.3_FGT001	AC196123.3_FG001	3:159748612-159750848	q1	q2	NOTEST	0	0	32.9264	0	1	1	no
AC196130.3_FGT002	AC196130.3_FG002	3:161302580-161302781	q1	q2	NOTEST	0	0	32.8521	0	1	1	no
AC196135.3_FGT006	AC196135.3_FG006	8:156002165-156003059	q1	q2	NOTEST	0	0	32.852	0	1	1	no
AC196143.2_FGT003	AC196143.2_FG003	3:88060208-88061153	q1	q2	NOTEST	0	0	32.8143	0	1	1	no
AC196154.3_FGT014	AC196154.3_FG014	4:237450611-237450929	q1	q2	NOTEST	0	0	32.7815	0	1	1	no
AC196154.3_FGT018	AC196154.3_FG018	4:237473313-237476380	q1	q2	NOTEST	0	0	32.726	0	1	1	no
AC196156.3_FGT003	AC196156.3_FG003	1:261153417-261153699	q1	q2	NOTEST	0	0	32.5467	0	1	1	no
AC196158.3_FGT002	AC196158.3_FG002	8:31983945-31985238	q1	q2	NOTEST	0	0.0887425	32.521	0	1	1	no
AC196161.3_FGT002	AC196161.3_FG002	1:45744655-45745231	q1	q2	NOTEST	0	0	32.5015	0	1	1	no
AC196161.3_FGT004	AC196161.3_FG004	1:45754272-45754803	q1	q2	NOTEST	0	0	32.5001	0	1	1	no
AC196170.2_FGT003	AC196170.2_FG003	3:140715387-140716314	q1	q2	OK	1.12689	1.2155	32.4912	0.0727671	0.9372	0.993218	no
AC196171.6_FGT002	AC196171.6_FG002	9:39242763-39244488	q1	q2	NOTEST	0	0.138614	32.4511	0	1	1	no
AC196202.3_FGT007	AC196202.3_FG007	10:71822552-71823194	q1	q2	OK	2.12493	2.27451	32.4435	0.0662583	0.94445	0.993861	no
AC196206.3_FGT007	AC196206.3_FG007	2:2963819-2964758	q1	q2	OK	2.18315	1.31683	32.3864	-0.457204	0.67845	0.992865	no
AC196212.3_FGT001	AC196212.3_FG001	2:99631866-99632077	q1	q2	OK	3.77457	0	32.3631	NA	0.1175	0.992865	no
AC196213.3_FGT001	AC196213.3_FG001	5:124444062-124444479	q1	q2	NOTEST	0	0	32.3411	0	1	1	no
AC196259.2_FGT010	AC196259.2_FG010	8:144390210-144390684	q1	q2	NOTEST	0	0	32.3362	0	1	1	no
AC196262.4_FGT006	AC196262.4_FG006	4:10045185-10047103	q1	q2	NOTEST	0	0	32.3055	0	1	1	no
AC196278.2_FGT003	AC196278.2_FG003	4:208661137-208663313	q1	q2	OK	4.36291	0.698615	32.1295	-1.68904	0.16755	0.992865	no
AC196278.2_FGT004	AC196278.2_FG004	4:208592930-208597877	q1	q2	OK	3.47607	1.15983	32.1131	-1.08406	0.34575	0.992865	no
AC196278.2_FGT005	AC196278.2_FG005	4:208586271-208587762	q1	q2	NOTEST	0	0	32.0785	0	1	1	no
AC196290.3_FGT007	AC196290.3_FG007	10:88602408-88622738	q1	q2	NOTEST	0.676237	0.410961	31.9686	0	1	1	no
AC196394.3_FGT002	AC196394.3_FG002	1:16626129-16627350	q1	q2	NOTEST	0	0	31.9545	0	1	1	no
AC196395.3_FGT001	AC196395.3_FG001	2:174933309-174934686	q1	q2	NOTEST	0	0	31.9111	0	1	1	no
AC196412.3_FGT001	AC196412.3_FG001	4:35306162-35307725	q1	q2	NOTEST	0	0.0708254	31.8681	0	1	1	no
AC196417.3_FGT008	AC196417.3_FG008	3:155387358-155387710	q1	q2	NOTEST	0	0	31.8141	0	1	1	no
AC196420.4_FGT002	AC196420.4_FG002	2:71871022-71875334	q1	q2	NOTEST	0	0	31.7983	0	1	1	no
AC196426.3_FGT007	AC196426.3_FG007	8:138548950-138555034	q1	q2	OK	24.448	32.9496	31.7658	0.430316	0.68145	0.992865	no
AC196431.2_FGT001	AC196431.2_FG001	4:44160763-44169941	q1	q2	NOTEST	0	0	31.7422	0	1	1	no
AC196432.3_FGT007	AC196432.3_FG007	5:24232080-24232926	q1	q2	NOTEST	0	0	31.7203	0	1	1	no
AC196436.3_FGT002	AC196436.3_FG002	7:75772184-75772637	q1	q2	NOTEST	0	0	31.7027	0	1	1	no
AC196437.3_FGT001	AC196437.3_FG001	9:37421688-37429411	q1	q2	NOTEST	0	0	31.641	0	1	1	no
AC196439.3_FGT002	AC196439.3_FG002	10:107167051-107170515	q1	q2	NOTEST	0	0	31.5304	0	1	1	no
AC196465.3_FGT002	AC196465.3_FG002	8:149423146-149426931	q1	q2	OK	5.8751	4.95445	31.5047	-0.13017	0.8933	0.992865	no
AC196465.3_FGT006	AC196465.3_FG006	8:149438421-149444943	q1	q2	OK	3.22922	5.91241	31.4779	0.756128	0.441	0.992865	no
AC196470.3_FGT007	AC196470.3_FG007	8:13443944-13444806	q1	q2	OK	0	2.41431	31.4417	NA	0.04165	0.992865	no
AC196475.3_FGT004	AC196475.3_FG004	4:32278570-32280767	q1	q2	OK	76.469	419.229	31.4286	1.46269	0.1624	0.992865	no
AC196475.3_FGT005	AC196475.3_FG005	4:32272269-32275424	q1	q2	OK	23.4915	58.4234	31.4085	1.3415	0.20975	0.992865	no
AC196488.3_FGT007	AC196488.3_FG007	6:133860067-133889082	q1	q2	NOTEST	0	0	31.3528	0	1	1	no
AC196489.3_FGT002	AC196489.3_FG002	2:64574883-64575384	q1	q2	OK	1382.51	423.765	31.2856	-1.40972	0.18075	0.992865	no
AC196502.3_FGT003	AC196502.3_FG003	6:84131655-84134051	q1	q2	OK	2.37415	1.64326	31.2807	-0.379047	0.7313	0.992865	no
AC196575.3_FGT007	AC196575.3_FG007	5:190484130-190485998	q1	q2	NOTEST	0.396142	0.190453	31.2408	0	1	1	no
AC196637.2_FGT002	AC196637.2_FG002	3:170582264-170583827	q1	q2	OK	1.55646	1.13321	31.1084	-0.327022	0.76135	0.992865	no
AC196642.4_FGT003	AC196642.4_FG003	6:150603911-150605007	q1	q2	NOTEST	0	0	31.0699	0	1	1	no
AC196708.3_FGT006	AC196708.3_FG006	4:238231510-238231909	q1	q2	OK	1.0931	0.532824	31.0552	-0.41127	0.55895	0.992865	no
AC196709.3_FGT001	AC196709.3_FG001	5:53308325-53308667	q1	q2	NOTEST	0	0	31.0491	0	1	1	no
AC196710.3_FGT013	AC196710.3_FG013	2:233560676-233561087	q1	q2	NOTEST	0	0	30.7624	0	1	1	no
AC196714.3_FGT004	AC196714.3_FG004	10:50616673-50621840	q1	q2	NOTEST	0	0	30.6666	0	1	1	no
AC196719.3_FGT002	AC196719.3_FG002	2:104129880-104130951	q1	q2	NOTEST	0	0	30.6174	0	1	1	no
AC196726.2_FGT001	AC196726.2_FG001	7:139562716-139562971	q1	q2	OK	1.79196	44.4297	30.5863	2.08477	0.2428	0.992865	no
AC196728.3_FGT003	AC196728.3_FG003	5:136813340-136813775	q1	q2	NOTEST	0	0	30.5325	0	1	1	no
AC196779.3_FGT003	AC196779.3_FG003	6:69727588-69728816	q1	q2	NOTEST	0.585844	0.842783	30.3953	0	1	1	no
AC196780.4_FGT003	AC196780.4_FG003	3:182186663-182186930	q1	q2	NOTEST	0	0	30.3274	0	1	1	no
AC196789.3_FGT001	AC196789.3_FG001	1:31053070-31054580	q1	q2	NOTEST	0	0	30.2922	0	1	1	no
AC196795.4_FGT009	AC196795.4_FG009	6:13998410-14000627	q1	q2	NOTEST	0	0	30.2717	0	1	1	no
AC196954.2_FGT012	AC196954.2_FG012	2:8064239-8065036	q1	q2	OK	0	1.28484	30.1637	NA	0.03215	0.992865	no
AC196956.3_FGT003	AC196956.3_FG003	7:78366132-78396394	q1	q2	NOTEST	0	0.230646	30.138	0	1	1	no
AC196957.3_FGT005	AC196957.3_FG005	1:181660327-181662408	q1	q2	NOTEST	0	0	30.0862	0	1	1	no
AC196961.2_FGT003	AC196961.2_FG003	7:148119935-148120247	q1	q2	OK	609.602	115.058	30.0833	-2.26406	0.03815	0.992865	no
AC196961.2_FGT004	AC196961.2_FG004	7:148168588-148170708	q1	q2	NOTEST	0.390545	0.757697	30.0662	0	1	1	no
AC196972.3_FGT009	AC196972.3_FG009	4:228672904-228673366	q1	q2	NOTEST	0	0	30.0611	0	1	1	no
AC196974.3_FGT008	AC196974.3_FG008	4:6169967-6170718	q1	q2	NOTEST	0.210645	0.608009	30.0577	0	1	1	no
AC196978.5_FGT002	AC196978.5_FG002	10:4587514-4589210	q1	q2	OK	2.56023	2.25833	30.0025	-0.0924486	0.91855	0.992872	no
AC196978.5_FGT007	AC196978.5_FG007	10:4519228-4520683	q1	q2	NOTEST	0.209316	0	29.985	0	1	1	no
AC196984.3_FGT001	AC196984.3_FG001	3:130799577-130800547	q1	q2	NOTEST	0	0	29.902	0	1	1	no
AC197013.3_FGT003	AC197013.3_FG003	7:159072029-159072692	q1	q2	OK	3.3493	0	29.8512	NA	0.05845	0.992865	no
AC197021.3_FGT004	AC197021.3_FG004	8:126150896-126151531	q1	q2	NOTEST	0	0	29.8267	0	1	1	no
AC197029.3_FGT001	AC197029.3_FG001	7:105679602-105679817	q1	q2	NOTEST	0	0	29.8056	0	1	1	no
AC197029.3_FGT003	AC197029.3_FG003	7:105535241-105536694	q1	q2	OK	1.09797	0.602033	29.7856	-0.526014	0.6336	0.992865	no
AC197038.3_FGT001	AC197038.3_FG001	7:74832395-74832928	q1	q2	NOTEST	0	0	29.7332	0	1	1	no
AC197041.3_FGT001	AC197041.3_FG001	6:7325741-7326524	q1	q2	NOTEST	0	0	29.7086	0	1	1	no
AC197047.3_FGT001	AC197047.3_FG001	4:76001724-76002388	q1	q2	OK	1.7675	0.28459	29.7037	-1.10959	0.32785	0.992865	no
AC197054.3_FGT002	AC197054.3_FG002	1:268608515-268609031	q1	q2	NOTEST	0	0	29.6037	0	1	1	no
AC197055.3_FGT003	AC197055.3_FG003	3:202118588-202121634	q1	q2	NOTEST	0	0	29.5984	0	1	1	no
AC197056.3_FGT002	AC197056.3_FG002	2:76061690-76062149	q1	q2	NOTEST	0	0	29.4489	0	1	1	no
AC197056.3_FGT005	AC197056.3_FG005	2:76048941-76053308	q1	q2	OK	12.5366	14.1483	29.321	0.172263	0.8539	0.992865	no
AC197082.3_FGT004	AC197082.3_FG004	1:260737984-260739475	q1	q2	NOTEST	0	0	29.1988	0	1	1	no
AC197082.3_FGT005	AC197082.3_FG005	1:260724701-260725585	q1	q2	NOTEST	0	0	29.179	0	1	1	no
AC197109.3_FGT004	AC197109.3_FG004	5:45205695-45208616	q1	q2	NOTEST	0	0	29.1581	0	1	1	no
AC197118.3_FGT005	AC197118.3_FG005	5:78853854-78860664	q1	q2	OK	13.0223	15.2547	29.0635	0.0747929	0.75295	0.992865	no
AC197122.3_FGT003	AC197122.3_FG003	5:15720618-15735921	q1	q2	OK	1.85502	3.11582	28.9761	0.532903	0.6299	0.992865	no
AC197124.3_FGT002	AC197124.3_FG002	6:112093850-112094946	q1	q2	NOTEST	0	0	28.882	0	1	1	no
AC197124.3_FGT004	AC197124.3_FG004	6:112102223-112103310	q1	q2	NOTEST	0	0	28.7146	0	1	1	no
AC197140.2_FGT001	AC197140.2_FG001	6:95299900-95300329	q1	q2	NOTEST	0	0	28.7092	0	1	1	no
AC197143.3_FGT007	AC197143.3_FG007	6:168562472-168572975	q1	q2	NOTEST	0	0	28.7002	0	1	1	no
AC197143.3_FGT010	AC197143.3_FG010	6:168546068-168546479	q1	q2	NOTEST	0	0	28.5455	0	1	1	no
AC197145.4_FGT001	AC197145.4_FG001	4:64518761-64518983	q1	q2	NOTEST	0	0	28.5199	0	1	1	no
AC197146.3_FGT001	AC197146.3_FG001	10:2482961-2484788	q1	q2	OK	14.2451	3.25318	28.5016	-1.71999	0.117	0.992865	no
AC197146.3_FGT002	AC197146.3_FG002	10:2469594-2470558	q1	q2	NOTEST	0	0.147004	28.4962	0	1	1	no
AC197150.3_FGT003	AC197150.3_FG003	3:87791575-87799674	q1	q2	NOTEST	0	0.0598836	28.4072	0	1	1	no
AC197164.4_FGT002	AC197164.4_FG002	5:59157457-59159967	q1	q2	NOTEST	0.135675	0.130049	28.397	0	1	1	no
AC197230.3_FGT001	AC197230.3_FG001	3:19098663-19100827	q1	q2	NOTEST	0	0.335411	28.3681	0	1	1	no
AC197242.3_FGT001	AC197242.3_FG001	2:197381864-197382221	q1	q2	NOTEST	0	0	28.3511	0	1	1	no
AC197246.3_FGT001	AC197246.3_FG001	1:192134797-192137078	q1	q2	OK	89.4647	137.597	28.3296	0.624848	0.552	0.992865	no
AC197246.3_FGT003	AC197246.3_FG003	1:192021033-192023663	q1	q2	OK	305.629	87.583	28.3267	-1.65833	0.1208	0.992865	no
AC197265.3_FGT005	AC197265.3_FG005	5:83182422-83182899	q1	q2	NOTEST	0	0	28.3051	0	1	1	no
AC197267.3_FGT001	AC197267.3_FG001	9:51816232-51816517	q1	q2	NOTEST	0	0	28.3021	0	1	1	no
AC197274.4_FGT010	AC197274.4_FG010	4:180294644-180295845	q1	q2	NOTEST	0	0	28.2984	0	1	1	no
AC197340.3_FGT003	AC197340.3_FG003	2:42594226-42594601	q1	q2	OK	54.1502	96.8255	28.2984	0.511116	0.638	0.992865	no
AC197340.3_FGT004	AC197340.3_FG004	2:42623348-42624838	q1	q2	NOTEST	0	0	28.2982	0	1	1	no
AC197347.3_FGT003	AC197347.3_FG003	5:54993690-54994522	q1	q2	NOTEST	0	0	28.2249	0	1	1	no
AC197355.3_FGT001	AC197355.3_FG001	5:105006707-105006914	q1	q2	OK	0	148.949	28.2217	NA	0.0009	0.380535	no
AC197373.4_FGT005	AC197373.4_FG005	3:41195538-41195751	q1	q2	NOTEST	0	0	28.1993	0	1	1	no
AC197376.3_FGT001	AC197376.3_FG001	6:115898529-115899413	q1	q2	NOTEST	0	0	28.1747	0	1	1	no
AC197377.3_FGT001	AC197377.3_FG001	4:43146522-43147300	q1	q2	OK	4.68874	9.25893	28.096	0.710036	0.52035	0.992865	no
AC197377.3_FGT004	AC197377.3_FG004	4:43204878-43209284	q1	q2	OK	1.36942	1.33938	28.0846	-0.0156707	0.8149	0.992865	no
AC197387.3_FGT004	AC197387.3_FG004	1:63922831-63923296	q1	q2	OK	5.25915	8.24546	28.0779	0.466122	0.6727	0.992865	no
AC197427.3_FGT003	AC197427.3_FG003	4:206340831-206344559	q1	q2	NOTEST	0	0	27.8681	0	1	1	no
AC197432.4_FGT001	AC197432.4_FG001	1:185588243-185589170	q1	q2	NOTEST	0	0	27.8558	0	1	1	no
AC197477.3_FGT002	AC197477.3_FG002	7:157976808-157978276	q1	q2	NOTEST	0	0	27.8487	0	1	1	no
AC197526.3_FGT003	AC197526.3_FG003	3:61350198-61352046	q1	q2	NOTEST	0	0	27.8423	0	1	1	no
AC197541.3_FGT009	AC197541.3_FG009	3:169077671-169078678	q1	q2	NOTEST	0	0	27.7857	0	1	1	no
AC197544.3_FGT002	AC197544.3_FG002	7:176521163-176526019	q1	q2	NOTEST	0	0	27.7772	0	1	1	no
AC197545.3_FGT002	AC197545.3_FG002	1:27402071-27407509	q1	q2	OK	4.97301	2.9618	27.709	-0.523912	0.62915	0.992865	no
AC197555.3_FGT008	AC197555.3_FG008	3:227582226-227583150	q1	q2	OK	11.7414	8.95199	27.6684	-0.337079	0.7297	0.992865	no
AC197575.3_FGT008	AC197575.3_FG008	2:33124626-33127511	q1	q2	NOTEST	0	0	27.6436	0	1	1	no
AC197577.2_FGT002	AC197577.2_FG002	10:120763396-120764002	q1	q2	NOTEST	0	0	27.6358	0	1	1	no
AC197578.4_FGT001	AC197578.4_FG001	3:192838059-192843266	q1	q2	OK	3.9862	4.16381	27.5929	0.0534031	0.958	0.993861	no
AC197583.2_FGT003	AC197583.2_FG003	10:69086965-69087652	q1	q2	NOTEST	0	0	27.5713	0	1	1	no
AC197595.3_FGT001	AC197595.3_FG001	3:124153963-124154332	q1	q2	NOTEST	0.647373	0	27.5613	0	1	1	no
AC197672.3_FGT002	AC197672.3_FG002	10:98149607-98168566	q1	q2	OK	23.0407	7.16783	27.4214	-1.68727	0.09885	0.992865	no
AC197697.3_FGT001	AC197697.3_FG001	2:76991132-76991834	q1	q2	NOTEST	0	0	27.3526	0	1	1	no
AC197699.3_FGT002	AC197699.3_FG002	9:17009539-17013430	q1	q2	NOTEST	0	0.330151	27.3158	0	1	1	no
AC197699.3_FGT003	AC197699.3_FG003	9:17003555-17007789	q1	q2	OK	4.47239	4.52664	27.3012	0.0153081	0.9891	0.995937	no
AC197699.3_FGT005	AC197699.3_FG005	9:17095229-17095556	q1	q2	NOTEST	0	0	27.2491	0	1	1	no
AC197699.3_FGT006	AC197699.3_FG006	9:17078543-17090272	q1	q2	NOTEST	0	0	27.0613	0	1	1	no
AC197699.3_FGT008	AC197699.3_FG008	9:17063112-17064470	q1	q2	NOTEST	0.951168	0.458194	27.0149	0	1	1	no
AC197699.3_FGT009	AC197699.3_FG009	9:17055897-17056227	q1	q2	NOTEST	0	0	26.9839	0	1	1	no
AC197699.3_FGT010	AC197699.3_FG010	9:17052680-17053004	q1	q2	NOTEST	0	0	26.9784	0	1	1	no
AC197705.4_FGT001	AC197705.4_FG001	8:117692827-117694964	q1	q2	OK	2.22552	6.43515	26.9255	1.20745	0.26145	0.992865	no
AC197705.4_FGT003	AC197705.4_FG003	8:117630363-117630962	q1	q2	OK	0	1.57785	26.8851	NA	0.03215	0.992865	no
AC197705.4_FGT004	AC197705.4_FG004	8:117632367-117632889	q1	q2	OK	0.988159	0	26.8419	NA	0.05845	0.992865	no
AC197705.4_FGT006	AC197705.4_FG006	8:117713896-117715549	q1	q2	OK	13.753	22.6286	26.7831	0.723753	0.4628	0.992865	no
AC197705.4_FGT007	AC197705.4_FG007	8:117718700-117722383	q1	q2	OK	60.7155	27.1251	26.6718	-1.18388	0.2584	0.992865	no
AC197705.4_FGT008	AC197705.4_FG008	8:117722989-117724339	q1	q2	NOTEST	0.0880971	0	26.6612	0	1	1	no
AC197705.4_FGT011	AC197705.4_FG011	8:117605512-117618076	q1	q2	OK	2.93885	2.12898	26.6408	-0.396367	0.67765	0.992865	no
AC197714.3_FGT004	AC197714.3_FG004	4:58559735-58560792	q1	q2	OK	1.90728	0.621151	26.6134	-0.653505	0.45615	0.992865	no
AC197717.3_FGT002	AC197717.3_FG002	9:147074132-147076525	q1	q2	OK	8.38301	27.3359	26.6108	1.60708	0.11985	0.992865	no
AC197718.3_FGT002	AC197718.3_FG002	3:160350168-160350774	q1	q2	NOTEST	0	0	26.5712	0	1	1	no
AC197738.3_FGT007	AC197738.3_FG007	1:291557247-291557676	q1	q2	NOTEST	0	0	26.559	0	1	1	no
AC197757.3_FGT002	AC197757.3_FG002	4:25368083-25368341	q1	q2	NOTEST	0	0	26.4643	0	1	1	no
AC197757.3_FGT003	AC197757.3_FG003	4:25370450-25370927	q1	q2	NOTEST	0	0	26.3529	0	1	1	no
AC197758.3_FGT004	AC197758.3_FG004	4:184114416-184116744	q1	q2	OK	5.2209	58.8078	26.3501	2.8327	0.02485	0.992865	no
AC197764.4_FGT003	AC197764.4_FG003	5:36853649-36854491	q1	q2	OK	0	2.03922	26.3312	NA	0.0147	0.992865	no
AC197770.3_FGT002	AC197770.3_FG002	10:96023415-96024030	q1	q2	NOTEST	0.252221	0	26.2814	0	1	1	no
AC197771.3_FGT001	AC197771.3_FG001	10:78614538-78615470	q1	q2	NOTEST	0.279743	0	26.2335	0	1	1	no
AC197783.3_FGT005	AC197783.3_FG005	4:200090785-200093283	q1	q2	NOTEST	0	0	26.0881	0	1	1	no
AC197835.3_FGT001	AC197835.3_FG001	1:266885978-266886473	q1	q2	NOTEST	0	0	26.0348	0	1	1	no
AC197837.3_FGT003	AC197837.3_FG003	9:92432135-92432909	q1	q2	NOTEST	0	0	26.0214	0	1	1	no
AC197901.3_FGT003	AC197901.3_FG003	9:119011958-119012300	q1	q2	NOTEST	0	0	26.0188	0	1	1	no
AC197903.4_FGT001	AC197903.4_FG001	3:7935061-7935884	q1	q2	NOTEST	0	0	25.9466	0	1	1	no
AC197909.3_FGT002	AC197909.3_FG002	6:66161438-66162931	q1	q2	NOTEST	0	0	25.9246	0	1	1	no
AC198019.2_FGT004	AC198019.2_FG004	9:72385688-72386060	q1	q2	NOTEST	0	0	25.9187	0	1	1	no
AC198025.3_FGT001	AC198025.3_FG001	7:44588309-44588876	q1	q2	NOTEST	0.286985	0	25.8766	0	1	1	no
AC198081.2_FGT001	AC198081.2_FG001	7:110072751-110073252	q1	q2	NOTEST	0	0	25.8465	0	1	1	no
AC198081.2_FGT005	AC198081.2_FG005	7:110132982-110133348	q1	q2	NOTEST	0	0	25.7897	0	1	1	no
AC198122.3_FGT002	AC198122.3_FG002	9:70874546-70878319	q1	q2	NOTEST	0	0	25.7684	0	1	1	no
AC198169.4_FGT004	AC198169.4_FG004	5:188439377-188441192	q1	q2	OK	10.8743	15.1514	25.7253	0.474416	0.6146	0.992865	no
AC198174.4_FGT001	AC198174.4_FG001	5:199046614-199048542	q1	q2	NOTEST	0.0638432	0	25.7092	0	1	1	no
AC198179.4_FGT001	AC198179.4_FG001	6:35314660-35316717	q1	q2	NOTEST	0.368117	0.070352	25.7011	0	1	1	no
AC198179.4_FGT002	AC198179.4_FG002	6:35349218-35350212	q1	q2	NOTEST	0	0	25.6865	0	1	1	no
AC198206.5_FGT001	AC198206.5_FG001	5:128491445-128499949	q1	q2	OK	2.72869	7.57073	25.6537	1.14831	0.28575	0.992865	no
AC198208.3_FGT002	AC198208.3_FG002	10:21685481-21685979	q1	q2	NOTEST	0	0	25.5966	0	1	1	no
AC198223.3_FGT001	AC198223.3_FG001	2:135480682-135480997	q1	q2	NOTEST	0	0	25.5758	0	1	1	no
AC198229.4_FGT002	AC198229.4_FG002	2:81219891-81220868	q1	q2	NOTEST	0.205429	0.1976	25.5715	0	1	1	no
AC198230.4_FGT003	AC198230.4_FG003	8:49872504-49872997	q1	q2	NOTEST	0	0	25.5537	0	1	1	no
AC198291.3_FGT001	AC198291.3_FG001	6:35990577-36001517	q1	q2	NOTEST	0	0	25.5135	0	1	1	no
AC198324.3_FGT003	AC198324.3_FG003	4:134479891-134481610	q1	q2	OK	0.332	1.07825	25.505	1.11214	0.31695	0.992865	no
AC198352.4_FGT005	AC198352.4_FG005	6:12857930-12858413	q1	q2	NOTEST	0.754903	0.73192	25.4964	0	1	1	no
AC198353.5_FGT001	AC198353.5_FG001	2:189442325-189444889	q1	q2	NOTEST	0	0.0750335	25.4267	0	1	1	no
AC198353.5_FGT004	AC198353.5_FG004	2:189421294-189435459	q1	q2	OK	3.02502	5.78075	25.3946	0.723081	0.47695	0.992865	no
AC198357.3_FGT002	AC198357.3_FG002	7:85368611-85369623	q1	q2	NOTEST	0	0	25.3933	0	1	1	no
AC198361.3_FGT004	AC198361.3_FG004	1:233392158-233393644	q1	q2	OK	42.5239	26.8828	25.3816	-0.670453	0.5183	0.992865	no
AC198366.3_FGT004	AC198366.3_FG004	10:1890880-1892401	q1	q2	NOTEST	0.841623	0.219366	25.3785	0	1	1	no
AC198371.3_FGT003	AC198371.3_FG003	10:5917604-5918673	q1	q2	NOTEST	0	0	25.3161	0	1	1	no
AC198371.3_FGT011	AC198371.3_FG011	10:5885143-5885503	q1	q2	NOTEST	0	0	25.2388	0	1	1	no
AC198379.3_FGT006	AC198379.3_FG006	7:103950634-103953501	q1	q2	NOTEST	0	0	25.2233	0	1	1	no
AC198380.3_FGT001	AC198380.3_FG001	7:101903596-101905054	q1	q2	OK	2.97268	3.49692	25.2071	0.169556	0.8703	0.992865	no
AC198382.3_FGT001	AC198382.3_FG001	10:20648082-20649015	q1	q2	NOTEST	0	0	25.1878	0	1	1	no
AC198386.3_FGT001	AC198386.3_FG001	3:83272571-83273030	q1	q2	NOTEST	0	0	25.0748	0	1	1	no
AC198393.3_FGT001	AC198393.3_FG001	7:71698890-71699514	q1	q2	NOTEST	0	0	25.0572	0	1	1	no
AC198398.3_FGT003	AC198398.3_FG003	10:7588857-7590240	q1	q2	NOTEST	0	0	25.0549	0	1	1	no
AC198403.3_FGT001	AC198403.3_FG001	4:10908007-10908646	q1	q2	OK	0.713376	2.06187	25.0377	0.904167	0.4243	0.992865	no
AC198414.2_FGT001	AC198414.2_FG001	9:64905612-64905975	q1	q2	OK	6.04644	1.31383	25.0022	-1.21472	0.31485	0.992865	no
AC198418.3_FGT005	AC198418.3_FG005	1:295187053-295270267	q1	q2	OK	12.779	5.74299	24.9893	-1.07691	0.30335	0.992865	no
AC198421.3_FGT003	AC198421.3_FG003	10:23194833-23196241	q1	q2	NOTEST	0	0	24.9751	0	1	1	no
AC198479.3_FGT007	AC198479.3_FG007	7:118118380-118119711	q1	q2	NOTEST	0	0.2489	24.8984	0	1	1	no
AC198481.3_FGT004	AC198481.3_FG004	7:170140854-170144944	q1	q2	OK	45.3268	56.8221	24.8722	0.335239	0.738	0.992865	no
AC198490.3_FGT003	AC198490.3_FG003	8:105803146-105804555	q1	q2	NOTEST	0	0	24.872	0	1	1	no
AC198494.3_FGT002	AC198494.3_FG002	8:89573375-89574466	q1	q2	NOTEST	0	0	24.8436	0	1	1	no
AC198506.3_FGT001	AC198506.3_FG001	10:124447002-124448139	q1	q2	NOTEST	0	0	24.8242	0	1	1	no
AC198509.3_FGT004	AC198509.3_FG004	10:114832384-114832976	q1	q2	NOTEST	0	0	24.7743	0	1	1	no
AC198509.3_FGT005	AC198509.3_FG005	10:114852322-114853784	q1	q2	NOTEST	0	0	24.774	0	1	1	no
AC198510.5_FGT002	AC198510.5_FG002	8:66191983-66192445	q1	q2	NOTEST	0	0	24.7738	0	1	1	no
AC198515.3_FGT011	AC198515.3_FG011	10:139692905-139695582	q1	q2	NOTEST	0	0	24.7138	0	1	1	no
AC198518.3_FGT002	AC198518.3_FG002	3:107421034-107421613	q1	q2	OK	1.94206	0.535616	24.685	-1.0079	0.38085	0.992865	no
AC198518.3_FGT003	AC198518.3_FG003	3:107365575-107376902	q1	q2	OK	26.1239	25.6435	24.6568	-0.0277264	0.9777	0.994772	no
AC198518.3_FGT005	AC198518.3_FG005	3:107386149-107387495	q1	q2	NOTEST	0	0	24.633	0	1	1	no
AC198597.4_FGT001	AC198597.4_FG001	7:136831818-136832430	q1	q2	NOTEST	0	0	24.5752	0	1	1	no
AC198605.3_FGT005	AC198605.3_FG005	10:99625686-99626844	q1	q2	NOTEST	0	0	24.5008	0	1	1	no
AC198691.3_FGT005	AC198691.3_FG005	3:201937834-201939524	q1	q2	NOTEST	0	0	24.4458	0	1	1	no
AC198699.3_FGT004	AC198699.3_FG004	10:18739067-18744926	q1	q2	NOTEST	0	0	24.4432	0	1	1	no
AC198700.2_FGT004	AC198700.2_FG004	2:221315241-221316129	q1	q2	OK	14.6113	161.6	24.4378	3.3372	0.0034	0.6223	no
AC198721.3_FGT002	AC198721.3_FG002	10:12419043-12421374	q1	q2	NOTEST	0	0	24.4374	0	1	1	no
AC198723.4_FGT002	AC198723.4_FG002	7:103649788-103651151	q1	q2	NOTEST	0	0	24.4372	0	1	1	no
AC198723.4_FGT003	AC198723.4_FG003	7:103633249-103634530	q1	q2	NOTEST	0	0	24.4062	0	1	1	no
AC198725.4_FGT004	AC198725.4_FG004	3:217373973-217375254	q1	q2	OK	1.50129	0.538509	24.3188	-0.98562	0.37475	0.992865	no
AC198725.4_FGT007	AC198725.4_FG007	3:217312431-217325455	q1	q2	OK	9.99836	5.3009	24.3159	-0.858338	0.41125	0.992865	no
AC198725.4_FGT009	AC198725.4_FG009	3:217293880-217296220	q1	q2	OK	0	7.50171	24.2045	NA	5e-05	0.04445	yes
AC198743.3_FGT008	AC198743.3_FG008	4:25651130-25654960	q1	q2	NOTEST	0	0	24.1834	0	1	1	no
AC198744.3_FGT004	AC198744.3_FG004	10:3061687-3063555	q1	q2	NOTEST	0	0	24.1412	0	1	1	no
AC198752.4_FGT004	AC198752.4_FG004	4:113127366-113128235	q1	q2	OK	4.92085	8.62187	24.1279	0.563973	0.6007	0.992865	no
AC198766.3_FGT005	AC198766.3_FG005	5:153520947-153521895	q1	q2	NOTEST	0	0	24.1171	0	1	1	no
AC198773.3_FGT003	AC198773.3_FG003	10:14545992-14548529	q1	q2	NOTEST	0	0	24.1156	0	1	1	no
AC198781.3_FGT002	AC198781.3_FG002	10:5283319-5283544	q1	q2	NOTEST	0	0	24.0815	0	1	1	no
AC198787.3_FGT001	AC198787.3_FG001	10:85777566-85777989	q1	q2	NOTEST	0	0	24.0719	0	1	1	no
AC198787.3_FGT004	AC198787.3_FG004	10:85844014-85844437	q1	q2	NOTEST	0	0	24.0317	0	1	1	no
AC198787.3_FGT009	AC198787.3_FG009	10:85713004-85713729	q1	q2	NOTEST	0	0	23.9461	0	1	1	no
AC198871.3_FGT002	AC198871.3_FG002	1:202446841-202449709	q1	q2	NOTEST	0	0	23.9439	0	1	1	no
AC198901.4_FGT004	AC198901.4_FG004	7:41485030-41486232	q1	q2	OK	1.47292	2.27672	23.8248	0.396656	0.7019	0.992865	no
AC198923.4_FGT002	AC198923.4_FG002	8:158937912-158938377	q1	q2	OK	13.7547	1.57056	23.7961	-1.99272	0.13035	0.992865	no
AC198937.4_FGT003	AC198937.4_FG003	4:83641842-83644022	q1	q2	NOTEST	0.156852	0.602033	23.7956	0	1	1	no
AC198937.4_FGT005	AC198937.4_FG005	4:83598015-83599406	q1	q2	NOTEST	0	0	23.7936	0	1	1	no
AC198940.4_FGT008	AC198940.4_FG008	2:219482609-219484102	q1	q2	NOTEST	0	0	23.7502	0	1	1	no
AC198979.4_FGT009	AC198979.4_FG009	1:10988031-10988424	q1	q2	NOTEST	0	0	23.7404	0	1	1	no
AC198981.4_FGT001	AC198981.4_FG001	2:176490589-176492125	q1	q2	NOTEST	0	0	23.7221	0	1	1	no
AC198982.3_FGT006	AC198982.3_FG006	8:145998076-145998798	q1	q2	OK	15.7994	6.05386	23.7016	-0.976993	0.37345	0.992865	no
AC198993.3_FGT004	AC198993.3_FG004	4:85305111-85307491	q1	q2	NOTEST	0	0	23.6241	0	1	1	no
AC198995.3_FGT003	AC198995.3_FG003	1:108075985-108076670	q1	q2	NOTEST	0	0	23.6205	0	1	1	no
AC199001.3_FGT005	AC199001.3_FG005	8:134437378-134439227	q1	q2	OK	11.7117	12.369	23.5847	0.0685554	0.9456	0.993861	no
AC199005.2_FGT003	AC199005.2_FG003	5:211171514-211171862	q1	q2	NOTEST	0	0	23.5184	0	1	1	no
AC199039.3_FGT003	AC199039.3_FG003	8:134989566-134990873	q1	q2	NOTEST	0.183169	0.175187	23.4295	0	1	1	no
AC199043.2_FGT002	AC199043.2_FG002	8:68449768-68450026	q1	q2	OK	8.61126	22.1921	23.3181	0.88969	0.41925	0.992865	no
AC199054.3_FGT003	AC199054.3_FG003	9:121056459-121057220	q1	q2	NOTEST	0	0	23.2851	0	1	1	no
AC199054.3_FGT007	AC199054.3_FG007	9:121142779-121143217	q1	q2	NOTEST	0	0	23.2836	0	1	1	no
AC199058.2_FGT001	AC199058.2_FG001	10:19596852-19598823	q1	q2	OK	1.5656	1.52526	23.269	-0.0202414	0.8618	0.992865	no
AC199067.2_FGT004	AC199067.2_FG004	3:176496420-176497056	q1	q2	OK	9.58022	5.07688	23.2605	-0.653822	0.5579	0.992865	no
AC199068.2_FGT017	AC199068.2_FG017	2:236154598-236156358	q1	q2	OK	4.08208	3.31466	23.2447	-0.228596	0.816	0.992865	no
AC199175.2_FGT003	AC199175.2_FG003	1:243166044-243170617	q1	q2	NOTEST	0.125889	0.361829	23.2122	0	1	1	no
AC199175.2_FGT006	AC199175.2_FG006	1:243216780-243217635	q1	q2	NOTEST	0	0	23.201	0	1	1	no
AC199182.3_FGT003	AC199182.3_FG003	2:98686344-98687728	q1	q2	NOTEST	0	0	23.1972	0	1	1	no
AC199183.3_FGT001	AC199183.3_FG001	10:90915082-90920733	q1	q2	NOTEST	0	0	23.1759	0	1	1	no
AC199194.3_FGT002	AC199194.3_FG002	8:48791266-48791947	q1	q2	NOTEST	0	0.208005	23.1458	0	1	1	no
AC199198.3_FGT002	AC199198.3_FG002	1:67202295-67202649	q1	q2	OK	2.13568	1.39334	23.1421	-0.310112	0.7244	0.992865	no
AC199198.3_FGT003	AC199198.3_FG003	1:67192437-67192791	q1	q2	NOTEST	0.711892	0	23.1289	0	1	1	no
AC199204.3_FGT002	AC199204.3_FG002	8:36220293-36221163	q1	q2	NOTEST	0	0	23.113	0	1	1	no
AC199217.3_FGT004	AC199217.3_FG004	8:119843774-119844137	q1	q2	NOTEST	0	0	23.1023	0	1	1	no
AC199315.4_FGT001	AC199315.4_FG001	8:137759714-137759960	q1	q2	OK	103.658	109.046	23.1021	0.0508367	0.9637	0.993861	no
AC199315.4_FGT002	AC199315.4_FG002	8:137789625-137789793	q1	q2	NOTEST	0	0	23.0991	0	1	1	no
AC199325.3_FGT001	AC199325.3_FG001	10:19108402-19111513	q1	q2	NOTEST	0	0	23.084	0	1	1	no
AC199325.3_FGT005	AC199325.3_FG005	10:19208046-19210539	q1	q2	NOTEST	0	0	23.0551	0	1	1	no
AC199335.3_FGT002	AC199335.3_FG002	10:58283395-58308678	q1	q2	NOTEST	0	0	23.036	0	1	1	no
AC199343.3_FGT013	AC199343.3_FG013	2:6202602-6203877	q1	q2	NOTEST	0	0	23.035	0	1	1	no
AC199355.3_FGT004	AC199355.3_FG004	10:117236051-117237492	q1	q2	NOTEST	0.123085	0	22.9967	0	1	1	no
AC199363.4_FGT003	AC199363.4_FG003	8:84482363-84486051	q1	q2	OK	13.7932	12.2972	22.9921	-0.147752	0.884	0.992865	no
AC199370.4_FGT006	AC199370.4_FG006	10:136767346-136767999	q1	q2	NOTEST	0	0	22.9704	0	1	1	no
AC199379.4_FGT001	AC199379.4_FG001	8:100653248-100654690	q1	q2	NOTEST	0	0	22.8598	0	1	1	no
AC199379.4_FGT008	AC199379.4_FG008	8:100630733-100631117	q1	q2	NOTEST	0	0	22.8542	0	1	1	no
AC199382.3_FGT005	AC199382.3_FG005	10:136364044-136364771	q1	q2	NOTEST	0	0	22.8525	0	1	1	no
AC199384.3_FGT002	AC199384.3_FG002	7:76594618-76595074	q1	q2	NOTEST	0	0	22.8489	0	1	1	no
AC199421.3_FGT001	AC199421.3_FG001	1:247227591-247228044	q1	q2	NOTEST	0	0	22.825	0	1	1	no
AC199439.4_FGT005	AC199439.4_FG005	8:145222300-145228515	q1	q2	NOTEST	0.0546839	0	22.8219	0	1	1	no
AC199479.4_FGT004	AC199479.4_FG004	5:164106027-164107871	q1	q2	NOTEST	0	0	22.7928	0	1	1	no
AC199481.3_FGT001	AC199481.3_FG001	4:48491251-48493169	q1	q2	NOTEST	0	0	22.7832	0	1	1	no
AC199487.4_FGT002	AC199487.4_FG002	1:165769610-165769856	q1	q2	OK	2.0325	0	22.7677	NA	0.1175	0.992865	no
AC199487.4_FGT003	AC199487.4_FG003	1:165828393-165828639	q1	q2	OK	6.0975	10.0969	22.7588	0.40928	0.70415	0.992865	no
AC199488.4_FGT003	AC199488.4_FG003	1:165642152-165642398	q1	q2	NOTEST	0	0	22.7204	0	1	1	no
AC199488.4_FGT004	AC199488.4_FG004	1:165662777-165663023	q1	q2	NOTEST	0	0	22.6836	0	1	1	no
AC199492.3_FGT001	AC199492.3_FG001	8:148959740-148960028	q1	q2	NOTEST	0	0	22.68	0	1	1	no
AC199517.4_FGT001	AC199517.4_FG001	3:51011921-51012662	q1	q2	NOTEST	0	0	22.6542	0	1	1	no
AC199517.4_FGT006	AC199517.4_FG006	3:51039653-51040394	q1	q2	NOTEST	0	0	22.6193	0	1	1	no
AC199524.3_FGT002	AC199524.3_FG002	1:171087606-171088260	q1	q2	NOTEST	0	0	22.5301	0	1	1	no
AC199526.5_FGT001	AC199526.5_FG001	3:58944493-58945084	q1	q2	NOTEST	0	0	22.4547	0	1	1	no
AC199526.5_FGT002	AC199526.5_FG002	3:58905867-58907052	q1	q2	OK	171.369	188.877	22.4286	0.139103	0.8766	0.992865	no
AC199526.5_FGT003	AC199526.5_FG003	3:58874516-58886337	q1	q2	OK	2.53804	1.63036	22.4064	-0.446972	0.6751	0.992865	no
AC199541.4_FGT001	AC199541.4_FG001	1:78413977-78415533	q1	q2	OK	6.33788	21.0872	22.3777	1.61921	0.1122	0.992865	no
AC199541.4_FGT002	AC199541.4_FG002	1:78463580-78465136	q1	q2	NOTEST	0	0	22.3497	0	1	1	no
AC199541.4_FGT004	AC199541.4_FG004	1:78335268-78336824	q1	q2	NOTEST	0	0	22.2786	0	1	1	no
AC199541.4_FGT007	AC199541.4_FG007	1:78371746-78373391	q1	q2	OK	1.6764	1.46814	22.2684	-0.139112	0.8975	0.992865	no
AC199543.4_FGT004	AC199543.4_FG004	9:43124760-43126307	q1	q2	NOTEST	0	0.0966182	22.2677	0	1	1	no
AC199554.2_FGT003	AC199554.2_FG003	3:177501141-177501315	q1	q2	NOTEST	0	0	22.2559	0	1	1	no
AC199571.3_FGT001	AC199571.3_FG001	10:93242265-93246266	q1	q2	NOTEST	0	0	22.2413	0	1	1	no
AC199571.3_FGT003	AC199571.3_FG003	10:93238152-93239781	q1	q2	NOTEST	0	0	22.2369	0	1	1	no
AC199571.3_FGT004	AC199571.3_FG004	10:93236285-93238055	q1	q2	NOTEST	0	0	22.2288	0	1	1	no
AC199572.3_FGT005	AC199572.3_FG005	4:182302590-182303352	q1	q2	NOTEST	0	0	22.227	0	1	1	no
AC199577.4_FGT004	AC199577.4_FG004	5:81899642-81900230	q1	q2	NOTEST	0	0	22.1801	0	1	1	no
AC199624.4_FGT007	AC199624.4_FG007	7:2558147-2560700	q1	q2	NOTEST	0	0	22.1414	0	1	1	no
AC199632.4_FGT007	AC199632.4_FG007	8:154243351-154244933	q1	q2	NOTEST	0	0	22.1311	0	1	1	no
AC199638.4_FGT001	AC199638.4_FG001	3:43851574-43853088	q1	q2	NOTEST	0	0	22.0576	0	1	1	no
AC199701.4_FGT001	AC199701.4_FG001	8:45871618-45873200	q1	q2	NOTEST	0	0	22.0556	0	1	1	no
AC199703.3_FGT003	AC199703.3_FG003	10:34506764-34514507	q1	q2	OK	0	0.975588	22.0343	NA	0.1966	0.992865	no
AC199705.3_FGT006	AC199705.3_FG006	10:129939517-129940909	q1	q2	NOTEST	0	0	22.0118	0	1	1	no
AC199705.3_FGT008	AC199705.3_FG008	10:129965562-129966639	q1	q2	NOTEST	0	0	22.0041	0	1	1	no
AC199728.4_FGT006	AC199728.4_FG006	5:164760357-164763485	q1	q2	NOTEST	0	0	21.9795	0	1	1	no
AC199765.4_FGT008	AC199765.4_FG008	2:27015678-27017169	q1	q2	OK	42.6834	32.6371	21.9721	-0.386996	0.70465	0.992865	no
AC199768.4_FGT008	AC199768.4_FG008	2:224054778-224055588	q1	q2	NOTEST	0	0	21.952	0	1	1	no
AC199771.4_FGT001	AC199771.4_FG001	8:133650078-133650414	q1	q2	NOTEST	0	0	21.9486	0	1	1	no
AC199777.3_FGT001	AC199777.3_FG001	5:137302734-137303382	q1	q2	NOTEST	0	0	21.9478	0	1	1	no
AC199779.3_FGT006	AC199779.3_FG006	4:170836006-170836759	q1	q2	OK	4.98981	4.82887	21.9424	-0.0237481	0.9676	0.993861	no
AC199782.5_FGT001	AC199782.5_FG001	2:195041621-195045586	q1	q2	OK	34.4838	18.1492	21.8977	-0.867116	0.40255	0.992865	no
AC199782.5_FGT002	AC199782.5_FG002	2:195008291-195011506	q1	q2	OK	43.6401	10.2908	21.8756	-1.94887	0.07155	0.992865	no
AC199782.5_FGT003	AC199782.5_FG003	2:195005256-195006904	q1	q2	OK	7.17941	4.66149	21.8584	-0.545278	0.58375	0.992865	no
AC199790.4_FGT013	AC199790.4_FG013	8:141413304-141413826	q1	q2	NOTEST	0	0	21.8479	0	1	1	no
AC199801.4_FGT005	AC199801.4_FG005	2:223326593-223339219	q1	q2	NOTEST	0	0	21.8439	0	1	1	no
AC199810.3_FGT003	AC199810.3_FG003	8:105505551-105506268	q1	q2	NOTEST	0	0	21.8258	0	1	1	no
AC199820.4_FGT006	AC199820.4_FG006	2:210594734-210595406	q1	q2	NOTEST	0	0.397456	21.7997	0	1	1	no
AC199826.4_FGT003	AC199826.4_FG003	1:215579249-215580151	q1	q2	OK	3.84397	1.76497	21.7905	-0.790045	0.47335	0.992865	no
AC199843.4_FGT007	AC199843.4_FG007	8:13983574-14005587	q1	q2	NOTEST	0	0	21.7784	0	1	1	no
AC199857.4_FGT004	AC199857.4_FG004	10:54449525-54450023	q1	q2	NOTEST	0	0	21.7578	0	1	1	no
AC199873.4_FGT002	AC199873.4_FG002	3:13999315-14000311	q1	q2	NOTEST	0	0	21.6987	0	1	1	no
AC199875.3_FGT002	AC199875.3_FG002	10:109022703-109023465	q1	q2	NOTEST	0	0	21.6733	0	1	1	no
AC199893.4_FGT002	AC199893.4_FG002	1:229768675-229769374	q1	q2	NOTEST	0	0	21.6666	0	1	1	no
AC199908.4_FGT002	AC199908.4_FG002	1:177175309-177178212	q1	q2	NOTEST	0	0	21.6382	0	1	1	no
AC199911.5_FGT001	AC199911.5_FG001	10:72990513-72991314	q1	q2	OK	1.71449	1.15245	21.6207	-0.379976	0.73625	0.992865	no
AC199918.4_FGT003	AC199918.4_FG003	8:137260129-137264170	q1	q2	NOTEST	0	0	21.5842	0	1	1	no
AC199932.4_FGT002	AC199932.4_FG002	1:117900408-117900860	q1	q2	NOTEST	0	0	21.582	0	1	1	no
AC199956.4_FGT003	AC199956.4_FG003	8:41138528-41139092	q1	q2	NOTEST	0	0	21.5784	0	1	1	no
AC199961.4_FGT001	AC199961.4_FG001	10:146184324-146238075	q1	q2	NOTEST	0	0	21.4776	0	1	1	no
AC199961.4_FGT004	AC199961.4_FG004	10:146176344-146182197	q1	q2	NOTEST	0	0	21.4767	0	1	1	no
AC200038.4_FGT011	AC200038.4_FG011	1:21602441-21603594	q1	q2	NOTEST	0	0	21.3933	0	1	1	no
AC200045.3_FGT006	AC200045.3_FG006	10:106119253-106121737	q1	q2	NOTEST	0	0.0419408	21.3873	0	1	1	no
AC200047.3_FGT004	AC200047.3_FG004	10:87580509-87580878	q1	q2	NOTEST	0	0	21.3534	0	1	1	no
AC200057.4_FGT006	AC200057.4_FG006	7:140729133-140731097	q1	q2	NOTEST	0	0	21.3527	0	1	1	no
AC200057.4_FGT007	AC200057.4_FG007	7:140723277-140728024	q1	q2	OK	7.79203	15.3317	21.3504	0.844161	0.3997	0.992865	no
AC200065.5_FGT009	AC200065.5_FG009	4:173591495-173591951	q1	q2	NOTEST	0	0	21.3363	0	1	1	no
AC200069.4_FGT002	AC200069.4_FG002	10:115957868-115958463	q1	q2	NOTEST	0	0	21.3191	0	1	1	no
AC200099.4_FGT003	AC200099.4_FG003	8:27670128-27670281	q1	q2	OK	55.4123	171.695	21.3125	0.904077	0.4047	0.992865	no
AC200099.4_FGT006	AC200099.4_FG006	8:27658309-27659407	q1	q2	OK	0.56702	1.30297	21.31	0.778084	0.4706	0.992865	no
AC200106.4_FGT003	AC200106.4_FG003	7:99558270-99558813	q1	q2	NOTEST	0	0	21.3069	0	1	1	no
AC200112.4_FGT007	AC200112.4_FG007	2:142680580-142681709	q1	q2	NOTEST	0	0	21.2862	0	1	1	no
AC200112.4_FGT008	AC200112.4_FG008	2:142684350-142727461	q1	q2	NOTEST	0	0	21.2643	0	1	1	no
AC200117.3_FGT004	AC200117.3_FG004	4:241388207-241389149	q1	q2	NOTEST	0	0	21.2566	0	1	1	no
AC200122.4_FGT004	AC200122.4_FG004	6:103519564-103520314	q1	q2	NOTEST	0	0	21.2381	0	1	1	no
AC200124.3_FGT005	AC200124.3_FG005	6:62906675-62907011	q1	q2	NOTEST	0	0	21.2178	0	1	1	no
AC200138.3_FGT003	AC200138.3_FG003	1:149102344-149104393	q1	q2	NOTEST	0	0	21.1645	0	1	1	no
AC200143.3_FGT003	AC200143.3_FG003	7:159212640-159213434	q1	q2	NOTEST	0	0	21.1634	0	1	1	no
AC200171.2_FGT001	AC200171.2_FG001	7:49175302-49175995	q1	q2	NOTEST	0	0	21.1541	0	1	1	no
AC200178.2_FGT002	AC200178.2_FG002	2:94566235-94567332	q1	q2	NOTEST	0.319951	0.618914	21.1324	0	1	1	no
AC200178.2_FGT003	AC200178.2_FG003	2:94558678-94559149	q1	q2	NOTEST	0	0	21.1153	0	1	1	no
AC200207.2_FGT001	AC200207.2_FG001	1:131609458-131610232	q1	q2	OK	2.32141	1.11581	21.0918	-0.697885	0.51315	0.992865	no
AC200209.1_FGT001	AC200209.1_FG001	scaffold_507:497941-501117	q1	q2	OK	1.44016	3.70148	21.0836	0.724252	0.4944	0.992865	no
AC200210.1_FGT006	AC200210.1_FG006	3:226013900-226015597	q1	q2	OK	1.52807	1.5861	21.037	0.0377701	0.96105	0.993861	no
AC200215.3_FGT002	AC200215.3_FG002	5:158082236-158084793	q1	q2	NOTEST	0.107173	0	21.0125	0	1	1	no
AC200225.5_FGT001	AC200225.5_FG001	10:52766705-52767222	q1	q2	NOTEST	0	0	21.0096	0	1	1	no
AC200228.4_FGT001	AC200228.4_FG001	1:107029873-107031733	q1	q2	NOTEST	0	0	20.9935	0	1	1	no
AC200234.3_FGT001	AC200234.3_FG001	4:81687944-81689914	q1	q2	NOTEST	0	0	20.9698	0	1	1	no
AC200234.3_FGT006	AC200234.3_FG006	4:81763559-81767793	q1	q2	NOTEST	0	0	20.9692	0	1	1	no
AC200240.3_FGT002	AC200240.3_FG002	8:130758907-130759644	q1	q2	NOTEST	0	0.20267	20.9543	0	1	1	no
AC200256.3_FGT003	AC200256.3_FG003	1:234999272-235000224	q1	q2	NOTEST	0	0	20.9012	0	1	1	no
AC200287.4_FGT006	AC200287.4_FG006	6:86206158-86214790	q1	q2	NOTEST	0	0	20.8814	0	1	1	no
AC200298.4_FGT001	AC200298.4_FG001	3:55446516-55447553	q1	q2	NOTEST	0.601394	0.578332	20.8682	0	1	1	no
AC200490.3_FGT005	AC200490.3_FG005	3:32094577-32097652	q1	q2	NOTEST	0	0	20.8613	0	1	1	no
AC200495.3_FGT001	AC200495.3_FG001	2:219613670-219614373	q1	q2	NOTEST	0.618841	0	20.8543	0	1	1	no
AC200497.4_FGT015	AC200497.4_FG015	6:165014537-165017142	q1	q2	NOTEST	0	0	20.8322	0	1	1	no
AC200535.4_FGT002	AC200535.4_FG002	3:161441079-161441514	q1	q2	NOTEST	0	0	20.8022	0	1	1	no
AC200540.3_FGT002	AC200540.3_FG002	7:137150658-137151815	q1	q2	NOTEST	0	0	20.7965	0	1	1	no
AC200565.4_FGT001	AC200565.4_FG001	8:95389009-95422500	q1	q2	OK	1.81552	4.67891	20.7543	0.909385	0.4058	0.992865	no
AC200622.3_FGT005	AC200622.3_FG005	10:67246180-67247728	q1	q2	NOTEST	0.472793	0.302458	20.7444	0	1	1	no
AC200627.3_FGT005	AC200627.3_FG005	1:274911540-274912272	q1	q2	NOTEST	0	0	20.7288	0	1	1	no
AC200725.4_FGT003	AC200725.4_FG003	3:19718624-19719083	q1	q2	OK	0.828879	4.82862	20.7287	1.46444	0.2628	0.992865	no
AC200725.4_FGT008	AC200725.4_FG008	3:19789018-19789171	q1	q2	NOTEST	0	0	20.7234	0	1	1	no
AC200739.5_FGT001	AC200739.5_FG001	9:85504986-85505430	q1	q2	NOTEST	0	0	20.7019	0	1	1	no
AC200753.3_FGT003	AC200753.3_FG003	7:7464592-7467805	q1	q2	OK	5.35279	14.7432	20.7004	1.35401	0.2026	0.992865	no
AC200754.4_FGT004	AC200754.4_FG004	1:220359596-220392126	q1	q2	NOTEST	0	0	20.6993	0	1	1	no
AC200876.4_FGT002	AC200876.4_FG002	3:57247090-57247807	q1	q2	NOTEST	0	0	20.698	0	1	1	no
AC200876.4_FGT003	AC200876.4_FG003	3:57239255-57240269	q1	q2	NOTEST	0	0	20.6866	0	1	1	no
AC200881.4_FGT002	AC200881.4_FG002	1:217598295-217599393	q1	q2	NOTEST	0	0	20.6805	0	1	1	no
AC200881.4_FGT007	AC200881.4_FG007	1:217707412-217708673	q1	q2	NOTEST	0	0	20.6673	0	1	1	no
AC200884.4_FGT002	AC200884.4_FG002	8:127657454-127658780	q1	q2	NOTEST	0	0	20.6368	0	1	1	no
AC200887.4_FGT002	AC200887.4_FG002	5:143554332-143555097	q1	q2	NOTEST	0	0	20.6271	0	1	1	no
AC200904.3_FGT003	AC200904.3_FG003	3:33171201-33175006	q1	q2	NOTEST	0	0	20.59	0	1	1	no
AC201740.3_FGT003	AC201740.3_FG003	9:119160941-119161337	q1	q2	NOTEST	0	0.541455	20.5642	0	1	1	no
AC201767.3_FGT003	AC201767.3_FG003	3:203217608-203218133	q1	q2	NOTEST	0.326181	0	20.5634	0	1	1	no
AC201769.3_FGT002	AC201769.3_FG002	6:45869909-45873583	q1	q2	OK	1.95073	2.87645	20.5417	0.0531138	0.7869	0.992865	no
AC201791.3_FGT005	AC201791.3_FG005	5:176834174-176836154	q1	q2	NOTEST	0	0	20.5367	0	1	1	no
AC201797.4_FGT006	AC201797.4_FG006	1:273898097-273899790	q1	q2	NOTEST	0	0	20.5325	0	1	1	no
AC201798.4_FGT005	AC201798.4_FG005	1:125800901-125801201	q1	q2	NOTEST	0	0	20.5303	0	1	1	no
AC201815.4_FGT001	AC201815.4_FG001	5:47703810-47705703	q1	q2	OK	2.37964	0.681688	20.5283	-1.26024	0.2755	0.992865	no
AC201828.3_FGT002	AC201828.3_FG002	2:152248104-152248641	q1	q2	NOTEST	0	0	20.5099	0	1	1	no
AC201832.3_FGT006	AC201832.3_FG006	8:119573867-119575960	q1	q2	NOTEST	0	0	20.4831	0	1	1	no
AC201888.3_FGT013	AC201888.3_FG013	10:146497834-146501816	q1	q2	NOTEST	0	0	20.4786	0	1	1	no
AC201891.3_FGT001	AC201891.3_FG001	4:99212903-99213977	q1	q2	NOTEST	0	0	20.4781	0	1	1	no
AC201898.4_FGT004	AC201898.4_FG004	1:246746206-246746574	q1	q2	NOTEST	0	0	20.4741	0	1	1	no
AC201966.3_FGT001	AC201966.3_FG001	1:129737859-129738450	q1	q2	NOTEST	0	0	20.4611	0	1	1	no
AC201969.4_FGT005	AC201969.4_FG005	6:64799713-64801099	q1	q2	NOTEST	0	0	20.4424	0	1	1	no
AC201977.3_FGT005	AC201977.3_FG005	9:19227034-19227787	q1	q2	NOTEST	0	0	20.4388	0	1	1	no
AC201985.4_FGT003	AC201985.4_FG003	6:126834351-126834956	q1	q2	NOTEST	0	0	20.4269	0	1	1	no
AC201986.3_FGT002	AC201986.3_FG002	4:9187172-9187685	q1	q2	NOTEST	0	0	20.4156	0	1	1	no
AC201995.4_FGT001	AC201995.4_FG001	2:203878820-203880619	q1	q2	NOTEST	0	0	20.4061	0	1	1	no
AC202000.4_FGT006	AC202000.4_FG006	10:13590443-13593085	q1	q2	NOTEST	0	0	20.387	0	1	1	no
AC202011.3_FGT010	AC202011.3_FG010	1:206385255-206385972	q1	q2	OK	20.4474	1.15666	20.3747	-3.01865	0.0484	0.992865	no
AC202015.3_FGT004	AC202015.3_FG004	scaffold_508:1064085-1065342	q1	q2	NOTEST	0	0	20.3654	0	1	1	no
AC202040.4_FGT002	AC202040.4_FG002	5:33949484-33950984	q1	q2	NOTEST	0	0	20.3575	0	1	1	no
AC202041.4_FGT003	AC202041.4_FG003	1:43509810-43513460	q1	q2	NOTEST	0	0	20.3575	0	1	1	no
AC202069.3_FGT002	AC202069.3_FG002	9:132474055-132475036	q1	q2	NOTEST	0	0	20.3473	0	1	1	no
AC202073.4_FGT001	AC202073.4_FG001	2:47164103-47167285	q1	q2	OK	8.90331	10.0816	20.2767	0.158732	0.875	0.992865	no
AC202076.3_FGT009	AC202076.3_FG009	5:214148977-214149280	q1	q2	NOTEST	0	0	20.2612	0	1	1	no
AC202091.4_FGT003	AC202091.4_FG003	10:25683359-25684282	q1	q2	NOTEST	0	0	20.2374	0	1	1	no
AC202092.2_FGT003	AC202092.2_FG003	10:49511567-49512110	q1	q2	NOTEST	0	0	20.183	0	1	1	no
AC202101.3_FGT002	AC202101.3_FG002	1:42876845-42877784	q1	q2	NOTEST	0	0	20.1761	0	1	1	no
AC202107.3_FGT001	AC202107.3_FG001	10:6534503-6534953	q1	q2	OK	2.1509	6.26852	20.161	1.01123	0.37395	0.992865	no
AC202110.3_FGT004	AC202110.3_FG004	7:77944153-77946191	q1	q2	OK	0.254148	0.980207	20.1215	0.832947	0.42535	0.992865	no
AC202122.2_FGT001	AC202122.2_FG001	9:24279539-24279923	q1	q2	OK	0	3.62343	20.1017	NA	0.11915	0.992865	no
AC202129.3_FGT001	AC202129.3_FG001	7:17896168-17896528	q1	q2	NOTEST	0	0	20.0697	0	1	1	no
AC202139.3_FGT008	AC202139.3_FG008	3:41367083-41372035	q1	q2	NOTEST	0	0	20.0667	0	1	1	no
AC202144.5_FGT001	AC202144.5_FG001	9:140199020-140201503	q1	q2	NOTEST	0	0	20.0632	0	1	1	no
AC202172.3_FGT004	AC202172.3_FG004	1:84748736-84748964	q1	q2	NOTEST	0	0	20.053	0	1	1	no
AC202178.3_FGT002	AC202178.3_FG002	10:68016671-68017429	q1	q2	NOTEST	0	0	20.0442	0	1	1	no
AC202179.3_FGT004	AC202179.3_FG004	6:83801431-83803486	q1	q2	NOTEST	0	0	20.0272	0	1	1	no
AC202179.3_FGT005	AC202179.3_FG005	6:83797316-83799645	q1	q2	NOTEST	0	0	20.0037	0	1	1	no
AC202181.3_FGT010	AC202181.3_FG010	8:150500176-150501037	q1	q2	OK	4.66147	1.49087	19.9906	-1.13636	0.3075	0.992865	no
AC202185.4_FGT004	AC202185.4_FG004	1:122169769-122170960	q1	q2	OK	49.7264	57.0429	19.9697	0.199319	0.8448	0.992865	no
AC202187.4_FGT003	AC202187.4_FG003	4:87786424-87788219	q1	q2	NOTEST	0.109293	0	19.9693	0	1	1	no
AC202384.4_FGT009	AC202384.4_FG009	2:212094754-212095767	q1	q2	NOTEST	0	0	19.9655	0	1	1	no
AC202391.4_FGT002	AC202391.4_FG002	7:15469368-15471236	q1	q2	NOTEST	0	0	19.9414	0	1	1	no
AC202396.4_FGT010	AC202396.4_FG010	5:23786384-23786997	q1	q2	NOTEST	0	0.796705	19.9209	0	1	1	no
AC202417.5_FGT002	AC202417.5_FG002	7:126255791-126256088	q1	q2	OK	3.3493	5.49823	19.9082	0.402242	0.70415	0.992865	no
AC202432.3_FGT006	AC202432.3_FG006	8:166749691-166752509	q1	q2	NOTEST	0	0.181688	19.8962	0	1	1	no
AC202435.3_FGT001	AC202435.3_FG001	2:72836253-72837650	q1	q2	OK	5.29027	6.48107	19.8936	0.223879	0.8202	0.992865	no
AC202435.3_FGT003	AC202435.3_FG003	2:72759916-72764677	q1	q2	NOTEST	0	0	19.8913	0	1	1	no
AC202439.3_FGT001	AC202439.3_FG001	6:113900484-113901051	q1	q2	OK	2.86985	22.7264	19.8851	2.27071	0.0618	0.992865	no
AC202439.3_FGT006	AC202439.3_FG006	6:113848060-113853627	q1	q2	NOTEST	0.260531	0.248687	19.8779	0	1	1	no
AC202526.4_FGT006	AC202526.4_FG006	4:21587136-21588130	q1	q2	NOTEST	0	0	19.873	0	1	1	no
AC202532.4_FGT006	AC202532.4_FG006	7:175487508-175491104	q1	q2	NOTEST	0	0	19.8634	0	1	1	no
AC202534.2_FGT007	AC202534.2_FG007	2:222250322-222250853	q1	q2	NOTEST	0	0	19.8585	0	1	1	no
AC202549.3_FGT008	AC202549.3_FG008	8:29951879-29952416	q1	q2	NOTEST	0	0	19.8396	0	1	1	no
AC202561.3_FGT007	AC202561.3_FG007	5:18658822-18659686	q1	q2	NOTEST	0	0	19.8239	0	1	1	no
AC202567.4_FGT004	AC202567.4_FG004	5:155078442-155083576	q1	q2	NOTEST	0	0	19.8199	0	1	1	no
AC202705.2_FGT001	AC202705.2_FG001	2:6716738-6717614	q1	q2	NOTEST	0	0	19.8072	0	1	1	no
AC202707.3_FGT002	AC202707.3_FG002	4:49965054-49968952	q1	q2	NOTEST	0	0	19.7516	0	1	1	no
AC202855.3_FGT004	AC202855.3_FG004	4:195800344-195805942	q1	q2	OK	0.221908	4.48616	19.7511	0.179727	0.42475	0.992865	no
AC202864.3_FGT002	AC202864.3_FG002	6:160741347-160742841	q1	q2	OK	13.611	2.87232	19.7454	-1.76707	0.11715	0.992865	no
AC202867.3_FGT008	AC202867.3_FG008	3:132357458-132357998	q1	q2	NOTEST	0	0	19.7365	0	1	1	no
AC202867.3_FGT010	AC202867.3_FG010	3:132338848-132339499	q1	q2	NOTEST	0	0	19.727	0	1	1	no
AC202877.3_FGT002	AC202877.3_FG002	8:57432961-57434416	q1	q2	NOTEST	0	0	19.7256	0	1	1	no
AC202900.3_FGT001	AC202900.3_FG001	4:42660285-42661058	q1	q2	NOTEST	0	0.729513	19.7129	0	1	1	no
AC202911.3_FGT002	AC202911.3_FG002	7:127766303-127766984	q1	q2	NOTEST	0	0	19.7022	0	1	1	no
AC202915.3_FGT002	AC202915.3_FG002	8:128284199-128285361	q1	q2	OK	61.7671	73.8067	19.6969	0.25684	0.80405	0.992865	no
AC202921.3_FGT004	AC202921.3_FG004	3:178335948-178336419	q1	q2	NOTEST	0	0.383341	19.6924	0	1	1	no
AC202930.4_FGT007	AC202930.4_FG007	9:94921230-94921650	q1	q2	NOTEST	0	0	19.6903	0	1	1	no
AC202930.4_FGT008	AC202930.4_FG008	9:94937821-94938642	q1	q2	NOTEST	0	0	19.6712	0	1	1	no
AC202940.3_FGT004	AC202940.3_FG004	2:200111107-200111582	q1	q2	NOTEST	0	0	19.6497	0	1	1	no
AC202950.3_FGT008	AC202950.3_FG008	5:1442305-1443649	q1	q2	NOTEST	0.265703	0	19.6406	0	1	1	no
AC202953.3_FGT003	AC202953.3_FG003	1:207219396-207219756	q1	q2	NOTEST	0	0	19.6352	0	1	1	no
AC202959.3_FGT001	AC202959.3_FG001	3:78508309-78509224	q1	q2	NOTEST	0	0	19.6337	0	1	1	no
AC202965.3_FGT002	AC202965.3_FG002	4:14870166-14871900	q1	q2	NOTEST	0	0	19.6289	0	1	1	no
AC202974.3_FGT004	AC202974.3_FG004	5:1569817-1577527	q1	q2	OK	2.52535	1.54765	19.6029	-0.130664	0.7849	0.992865	no
AC202989.3_FGT007	AC202989.3_FG007	1:91805757-91814616	q1	q2	NOTEST	0	0	19.591	0	1	1	no
AC202991.3_FGT003	AC202991.3_FG003	4:199734374-199735511	q1	q2	NOTEST	0	0	19.5788	0	1	1	no
AC203001.3_FGT001	AC203001.3_FG001	4:64451502-64452252	q1	q2	NOTEST	0	0	19.577	0	1	1	no
AC203006.3_FGT005	AC203006.3_FG005	5:204109159-204110041	q1	q2	NOTEST	0	0	19.5733	0	1	1	no
AC203019.3_FGT001	AC203019.3_FG001	1:262631263-262632024	q1	q2	NOTEST	0	0	19.52	0	1	1	no
AC203027.3_FGT003	AC203027.3_FG003	6:69307699-69311332	q1	q2	NOTEST	0	0	19.5116	0	1	1	no
AC203031.3_FGT002	AC203031.3_FG002	7:122381092-122381632	q1	q2	OK	8.39784	4.51063	19.5104	-0.640895	0.55875	0.992865	no
AC203048.3_FGT001	AC203048.3_FG001	5:21236878-21238077	q1	q2	OK	2.0325	0	19.5096	NA	0.1175	0.992865	no
AC203090.3_FGT005	AC203090.3_FG005	1:215039110-215039377	q1	q2	NOTEST	0	0	19.5088	0	1	1	no
AC203093.3_FGT001	AC203093.3_FG001	6:26714959-26717017	q1	q2	NOTEST	0	0	19.5049	0	1	1	no
AC203101.3_FGT002	AC203101.3_FG002	6:122296523-122297560	q1	q2	NOTEST	0	0	19.4393	0	1	1	no
AC203148.3_FGT005	AC203148.3_FG005	8:113429060-113431017	q1	q2	NOTEST	0	0	19.4339	0	1	1	no
AC203159.3_FGT009	AC203159.3_FG009	7:7525775-7526844	q1	q2	NOTEST	0	0	19.4235	0	1	1	no
AC203159.3_FGT010	AC203159.3_FG010	7:7528424-7529073	q1	q2	NOTEST	0	0	19.4132	0	1	1	no
AC203173.3_FGT001	AC203173.3_FG001	8:174704704-174705863	q1	q2	OK	1.43376	2.87279	19.4035	0.712926	0.49425	0.992865	no
AC203173.3_FGT002	AC203173.3_FG002	8:174739278-174742892	q1	q2	NOTEST	0.0461588	0.0440473	19.3561	0	1	1	no
AC203173.3_FGT004	AC203173.3_FG004	8:174769779-174773141	q1	q2	OK	216.852	112.608	19.3458	-0.781932	0.4528	0.992865	no
AC203176.4_FGT003	AC203176.4_FG003	6:13423878-13424673	q1	q2	OK	1.21269	2.66193	19.3276	0.76423	0.4856	0.992865	no
AC203183.3_FGT001	AC203183.3_FG001	5:111724499-111724710	q1	q2	NOTEST	0	0	19.3267	0	1	1	no
AC203208.4_FGT001	AC203208.4_FG001	5:189755571-189757111	q1	q2	NOTEST	0	0	19.3171	0	1	1	no
AC203220.3_FGT006	AC203220.3_FG006	7:82426758-82431202	q1	q2	NOTEST	0	0	19.3037	0	1	1	no
AC203227.3_FGT001	AC203227.3_FG001	8:72686293-72686874	q1	q2	NOTEST	0	0	19.2926	0	1	1	no
AC203228.3_FGT003	AC203228.3_FG003	7:125799136-125799694	q1	q2	NOTEST	0	0	19.2805	0	1	1	no
AC203237.3_FGT001	AC203237.3_FG001	8:108854645-108855897	q1	q2	NOTEST	0	0	19.2668	0	1	1	no
AC203244.4_FGT001	AC203244.4_FG001	6:65954005-65956053	q1	q2	NOTEST	0.243007	0	19.2367	0	1	1	no
AC203253.4_FGT001	AC203253.4_FG001	3:151634849-151635425	q1	q2	NOTEST	0	0	19.2349	0	1	1	no
AC203257.2_FGT003	AC203257.2_FG003	2:142337783-142339436	q1	q2	NOTEST	0	0	19.2334	0	1	1	no
AC203260.3_FGT003	AC203260.3_FG003	8:63429396-63430331	q1	q2	NOTEST	0	0	19.2298	0	1	1	no
AC203262.3_FGT002	AC203262.3_FG002	1:148522633-148525034	q1	q2	NOTEST	0	0	19.2224	0	1	1	no
AC203265.3_FGT002	AC203265.3_FG002	6:61084232-61087749	q1	q2	NOTEST	0	0	19.2217	0	1	1	no
AC203278.4_FGT004	AC203278.4_FG004	5:69999882-70000737	q1	q2	NOTEST	0	0	19.2191	0	1	1	no
AC203280.3_FGT001	AC203280.3_FG001	1:119986431-119987662	q1	q2	NOTEST	0.210645	0.810678	19.205	0	1	1	no
AC203294.3_FGT001	AC203294.3_FG001	8:170828222-170830465	q1	q2	NOTEST	0	0	19.1955	0	1	1	no
AC203294.3_FGT008	AC203294.3_FG008	8:170722570-170723403	q1	q2	NOTEST	0	0	19.1869	0	1	1	no
AC203294.3_FGT012	AC203294.3_FG012	8:170746931-170747465	q1	q2	OK	0	1.22594	19.1675	NA	0.04245	0.992865	no
AC203306.3_FGT003	AC203306.3_FG003	6:60977409-60978953	q1	q2	NOTEST	0	0	19.1585	0	1	1	no
AC203307.4_FGT001	AC203307.4_FG001	6:157213645-157213969	q1	q2	OK	8.83834	3.47046	19.1537	-0.840764	0.4385	0.992865	no
AC203311.3_FGT005	AC203311.3_FG005	10:25618912-25619290	q1	q2	NOTEST	0	0	19.1408	0	1	1	no
AC203316.3_FGT003	AC203316.3_FG003	10:57701134-57702322	q1	q2	NOTEST	0	0	19.1191	0	1	1	no
AC203316.3_FGT004	AC203316.3_FG004	10:57710031-57711983	q1	q2	NOTEST	0	0	19.1042	0	1	1	no
AC203324.3_FGT008	AC203324.3_FG008	5:199192554-199194176	q1	q2	NOTEST	0	0	19.0857	0	1	1	no
AC203332.3_FGT001	AC203332.3_FG001	10:30804111-30805162	q1	q2	NOTEST	0	0.192777	19.0644	0	1	1	no
AC203341.3_FGT003	AC203341.3_FG003	10:74458085-74458555	q1	q2	OK	4.3014	5.66954	19.0419	0.220518	0.83765	0.992865	no
AC203359.3_FGT001	AC203359.3_FG001	5:184876164-184876599	q1	q2	NOTEST	0	0	19.0272	0	1	1	no
AC203363.3_FGT007	AC203363.3_FG007	1:198261153-198261978	q1	q2	NOTEST	0	0	19.01	0	1	1	no
AC203365.3_FGT004	AC203365.3_FG004	5:204959921-204961452	q1	q2	NOTEST	0	0	19.0069	0	1	1	no
AC203365.3_FGT007	AC203365.3_FG007	5:204991680-204992259	q1	q2	NOTEST	0	0	19.0039	0	1	1	no
AC203366.4_FGT001	AC203366.4_FG001	3:222490880-222495009	q1	q2	OK	1.18853	0.638862	18.9801	-0.620463	0.56125	0.992865	no
AC203381.3_FGT006	AC203381.3_FG006	8:173616237-173616480	q1	q2	OK	0	40.1378	18.9691	NA	0.0028	0.584812	no
AC203382.3_FGT005	AC203382.3_FG005	1:223854265-223855708	q1	q2	NOTEST	0	0	18.9569	0	1	1	no
AC203392.3_FGT004	AC203392.3_FG004	8:166633873-166637479	q1	q2	NOTEST	0	0	18.9547	0	1	1	no
AC203394.3_FGT004	AC203394.3_FG004	2:128229815-128231628	q1	q2	OK	3.08564	1.99162	18.9436	-0.409752	0.6996	0.992865	no
AC203401.3_FGT003	AC203401.3_FG003	7:135268325-135269036	q1	q2	NOTEST	0	0	18.9256	0	1	1	no
AC203408.4_FGT003	AC203408.4_FG003	6:24316281-24317788	q1	q2	OK	0.203808	2.9254	18.9221	2.22938	0.19355	0.992865	no
AC203423.3_FGT009	AC203423.3_FG009	9:48645157-48647971	q1	q2	NOTEST	0	0	18.9181	0	1	1	no
AC203424.3_FGT001	AC203424.3_FG001	8:110513793-110516376	q1	q2	OK	82.8868	58.6871	18.8988	-0.508978	0.6169	0.992865	no
AC203430.3_FGT007	AC203430.3_FG007	5:205445764-205448632	q1	q2	NOTEST	0	0	18.889	0	1	1	no
AC203437.2_FGT002	AC203437.2_FG002	10:114968461-114969202	q1	q2	NOTEST	0	0	18.881	0	1	1	no
AC203439.3_FGT005	AC203439.3_FG005	2:168677117-168677597	q1	q2	NOTEST	0	0	18.8498	0	1	1	no
AC203531.3_FGT002	AC203531.3_FG002	8:11919181-11919874	q1	q2	NOTEST	0	0	18.8338	0	1	1	no
AC203535.4_FGT001	AC203535.4_FG001	3:157551792-157560623	q1	q2	OK	55.6307	29.9846	18.8273	-0.903474	0.37535	0.992865	no
AC203535.4_FGT002	AC203535.4_FG002	3:157618650-157620063	q1	q2	OK	13.8024	10.5854	18.8223	-0.338788	0.74795	0.992865	no
AC203535.4_FGT004	AC203535.4_FG004	3:157628534-157630958	q1	q2	OK	1.17974	0.867908	18.8009	-0.30549	0.77615	0.992865	no
AC203535.4_FGT006	AC203535.4_FG006	3:157459234-157460062	q1	q2	OK	3.93364	4.67891	18.7969	0.177082	0.87145	0.992865	no
AC203535.4_FGT007	AC203535.4_FG007	3:157455518-157458558	q1	q2	NOTEST	0	0	18.7949	0	1	1	no
AC203570.4_FGT005	AC203570.4_FG005	10:90233848-90234707	q1	q2	OK	5.72965	5.86082	18.7584	0.0233303	0.9829	0.995365	no
AC203571.3_FGT001	AC203571.3_FG001	9:113626763-113627666	q1	q2	OK	3.20797	11.6069	18.746	1.46091	0.1794	0.992865	no
AC203571.3_FGT007	AC203571.3_FG007	9:113685303-113687357	q1	q2	NOTEST	0	0	18.7403	0	1	1	no
AC203672.3_FGT001	AC203672.3_FG001	7:114584304-114584769	q1	q2	NOTEST	0	0	18.7232	0	1	1	no
AC203748.3_FGT002	AC203748.3_FG002	9:100094131-100095682	q1	q2	NOTEST	0	0	18.721	0	1	1	no
AC203752.5_FGT002	AC203752.5_FG002	6:96852559-96855517	q1	q2	OK	2.92609	4.79408	18.6943	0.400653	0.70415	0.992865	no
AC203753.4_FGT006	AC203753.4_FG006	7:36536052-36545453	q1	q2	OK	1.04979	9.90204	18.6866	2.51743	0.0374	0.992865	no
AC203753.4_FGT007	AC203753.4_FG007	7:36519848-36520208	q1	q2	OK	0.684708	2.00907	18.6835	0.652558	0.5212	0.992865	no
AC203754.4_FGT007	AC203754.4_FG007	6:151330986-151331754	q1	q2	NOTEST	0	0	18.6764	0	1	1	no
AC203754.4_FGT008	AC203754.4_FG008	6:151324495-151328710	q1	q2	OK	3.79856	2.48666	18.6752	-0.429543	0.6925	0.992865	no
AC203761.3_FGT002	AC203761.3_FG002	9:36409629-36419265	q1	q2	OK	2.73821	0.853623	18.638	-1.18294	0.2893	0.992865	no
AC203768.3_FGT005	AC203768.3_FG005	6:42888427-42903047	q1	q2	NOTEST	0	0	18.6376	0	1	1	no
AC203774.3_FGT004	AC203774.3_FG004	6:122761648-122764426	q1	q2	NOTEST	0	0	18.6331	0	1	1	no
AC203777.3_FGT001	AC203777.3_FG001	8:6235448-6235754	q1	q2	NOTEST	0	0	18.6206	0	1	1	no
AC203777.3_FGT004	AC203777.3_FG004	8:6259761-6260853	q1	q2	NOTEST	0.114185	0	18.6098	0	1	1	no
AC203790.3_FGT004	AC203790.3_FG004	1:128506086-128506398	q1	q2	OK	0.975363	0	18.5976	NA	0.1175	0.992865	no
AC203802.2_FGT005	AC203802.2_FG005	10:105893017-105893473	q1	q2	NOTEST	0	0	18.5944	0	1	1	no
AC203804.4_FGT008	AC203804.4_FG008	3:46476726-46478531	q1	q2	NOTEST	0	0	18.5761	0	1	1	no
AC203806.3_FGT006	AC203806.3_FG006	3:166570952-166572641	q1	q2	NOTEST	0	0	18.5328	0	1	1	no
AC203831.3_FGT002	AC203831.3_FG002	3:5330304-5334326	q1	q2	NOTEST	0	0	18.5299	0	1	1	no
AC203834.4_FGT004	AC203834.4_FG004	3:123642461-123643717	q1	q2	NOTEST	0	0	18.5224	0	1	1	no
AC203841.3_FGT002	AC203841.3_FG002	10:124203420-124206246	q1	q2	OK	3.43673	1.31129	18.514	-1.08835	0.3034	0.992865	no
AC203841.3_FGT009	AC203841.3_FG009	10:124251190-124257836	q1	q2	OK	30.2475	27.3754	18.5128	-0.148385	0.88065	0.992865	no
AC203847.3_FGT004	AC203847.3_FG004	8:132558293-132560815	q1	q2	NOTEST	0	0	18.5043	0	1	1	no
AC203847.3_FGT009	AC203847.3_FG009	8:132497812-132499563	q1	q2	NOTEST	0	0	18.4897	0	1	1	no
AC203855.2_FGT001	AC203855.2_FG001	8:140616953-140617244	q1	q2	NOTEST	0	0	18.4863	0	1	1	no
AC203862.4_FGT001	AC203862.4_FG001	8:78155852-78157349	q1	q2	NOTEST	0.85745	0.670521	18.4747	0	1	1	no
AC203862.4_FGT002	AC203862.4_FG002	8:78158230-78161281	q1	q2	OK	9.17501	8.94846	18.4572	-0.0351683	0.968	0.993861	no
AC203865.3_FGT001	AC203865.3_FG001	3:119995076-119998350	q1	q2	OK	8.15059	9.57713	18.4533	0.205422	0.8377	0.992865	no
AC203900.3_FGT006	AC203900.3_FG006	3:198447261-198448506	q1	q2	NOTEST	0	0	18.4499	0	1	1	no
AC203909.3_FGT003	AC203909.3_FG003	4:32259075-32260722	q1	q2	OK	1.60429	1.46607	18.4489	-0.0938101	0.92875	0.992872	no
AC203909.3_FGT006	AC203909.3_FG006	4:32191492-32191978	q1	q2	OK	3.73275	4.34221	18.4489	0.150479	0.88955	0.992865	no
AC203909.3_FGT007	AC203909.3_FG007	4:32193230-32194865	q1	q2	NOTEST	0.422063	0.336035	18.4443	0	1	1	no
AC203909.3_FGT010	AC203909.3_FG010	4:32172292-32172637	q1	q2	NOTEST	0	0	18.4384	0	1	1	no
AC203925.3_FGT002	AC203925.3_FG002	4:22720561-22720973	q1	q2	NOTEST	0	0	18.429	0	1	1	no
AC203928.4_FGT001	AC203928.4_FG001	9:92723342-92723681	q1	q2	NOTEST	0	0	18.4232	0	1	1	no
AC203944.4_FGT002	AC203944.4_FG002	4:156055069-156055531	q1	q2	NOTEST	0	0	18.4226	0	1	1	no
AC203955.3_FGT002	AC203955.3_FG002	8:103972130-103973324	q1	q2	NOTEST	0	0	18.4197	0	1	1	no
AC203955.3_FGT005	AC203955.3_FG005	8:103989840-103990662	q1	q2	OK	0	1.2707	18.4103	NA	0.0147	0.992865	no
AC203956.3_FGT004	AC203956.3_FG004	9:113501771-113507404	q1	q2	NOTEST	0	0	18.4037	0	1	1	no
AC203957.3_FGT004	AC203957.3_FG004	2:175112513-175113156	q1	q2	OK	7.80581	50.5941	18.4016	2.10794	0.07355	0.992865	no
AC203966.5_FGT002	AC203966.5_FG002	1:299718303-299722096	q1	q2	NOTEST	0	0	18.4007	0	1	1	no
AC203966.5_FGT003	AC203966.5_FG003	1:299687923-299688748	q1	q2	OK	13.0065	21.6518	18.3962	0.641469	0.53055	0.992865	no
AC203966.5_FGT005	AC203966.5_FG005	1:299607381-299608497	q1	q2	OK	9.22328	7.76613	18.3816	-0.215309	0.8302	0.992865	no
AC203966.5_FGT006	AC203966.5_FG006	1:299621392-299624776	q1	q2	NOTEST	0	0	18.3707	0	1	1	no
AC203972.3_FGT001	AC203972.3_FG001	10:27655921-27658633	q1	q2	OK	0.878531	1.14284	18.367	0.271931	0.79995	0.992865	no
AC203972.3_FGT003	AC203972.3_FG003	10:27722808-27723479	q1	q2	OK	0.578949	1.39794	18.3562	0.691688	0.526	0.992865	no
AC203976.4_FGT001	AC203976.4_FG001	8:63472279-63473711	q1	q2	NOTEST	0	0	18.3534	0	1	1	no
AC203980.3_FGT003	AC203980.3_FG003	1:126854718-126855404	q1	q2	NOTEST	0	0	18.3403	0	1	1	no
AC203985.4_FGT001	AC203985.4_FG001	10:79292512-79295594	q1	q2	NOTEST	0.109008	0.104065	18.3402	0	1	1	no
AC203985.4_FGT005	AC203985.4_FG005	10:79384507-79384948	q1	q2	OK	186.001	94.3093	18.3392	-0.980771	0.3295	0.992865	no
AC203986.3_FGT013	AC203986.3_FG013	7:160293253-160293694	q1	q2	NOTEST	0	0	18.3276	0	1	1	no
AC203989.4_FGT001	AC203989.4_FG001	1:176784749-176786229	q1	q2	OK	7.71462	64.5508	18.3262	2.7712	0.0075	0.839518	no
AC204007.3_FGT001	AC204007.3_FG001	8:164001396-164003881	q1	q2	NOTEST	0	0	18.3246	0	1	1	no
AC204007.3_FGT008	AC204007.3_FG008	8:163906200-163912934	q1	q2	OK	87.7195	9.76996	18.3141	-1.45084	0.2704	0.992865	no
AC204009.3_FGT009	AC204009.3_FG009	3:184687773-184688385	q1	q2	NOTEST	0	0	18.3099	0	1	1	no
AC204015.3_FGT006	AC204015.3_FG006	4:60178146-60182679	q1	q2	NOTEST	0	0	18.3016	0	1	1	no
AC204017.4_FGT003	AC204017.4_FG003	2:3945413-3946349	q1	q2	NOTEST	0	0.624969	18.2911	0	1	1	no
AC204035.3_FGT003	AC204035.3_FG003	1:38856703-38857342	q1	q2	NOTEST	0	0	18.2699	0	1	1	no
AC204048.3_FGT002	AC204048.3_FG002	5:51458582-51458891	q1	q2	OK	17.0162	1.96867	18.2688	-1.74829	0.2276	0.992865	no
AC204050.4_FGT006	AC204050.4_FG006	6:162337746-162339245	q1	q2	NOTEST	0.856108	0.446312	18.2665	0	1	1	no
AC204051.3_FGT001	AC204051.3_FG001	2:67638304-67638775	q1	q2	NOTEST	0	0	18.2579	0	1	1	no
AC204060.3_FGT010	AC204060.3_FG010	4:233873547-233875429	q1	q2	NOTEST	0	0	18.2513	0	1	1	no
AC204070.3_FGT004	AC204070.3_FG004	7:36229862-36230718	q1	q2	OK	1.51321	0	18.2512	NA	0.0896	0.992865	no
AC204088.3_FGT010	AC204088.3_FG010	5:180536080-180536539	q1	q2	NOTEST	0	0	18.2454	0	1	1	no
AC204212.4_FGT001	AC204212.4_FG001	5:201176613-201176904	q1	q2	NOTEST	0	0	18.237	0	1	1	no
AC204213.1_FGT007	AC204213.1_FG007	1:253974590-253977196	q1	q2	NOTEST	0	0	18.2278	0	1	1	no
AC204231.3_FGT010	AC204231.3_FG010	4:234308677-234310318	q1	q2	NOTEST	0	0	18.2192	0	1	1	no
AC204252.3_FGT001	AC204252.3_FG001	4:43378474-43379542	q1	q2	NOTEST	0	0	18.2147	0	1	1	no
AC204254.3_FGT001	AC204254.3_FG001	8:8731323-8731770	q1	q2	OK	0	1.69332	18.2133	NA	0.04245	0.992865	no
AC204271.3_FGT003	AC204271.3_FG003	10:97566474-97567277	q1	q2	OK	19.8907	2.36067	18.2088	-1.97434	0.1187	0.992865	no
AC204277.3_FGT006	AC204277.3_FG006	8:118056368-118180779	q1	q2	OK	10.4816	26.8252	18.1954	1.0544	0.2777	0.992865	no
AC204292.4_FGT002	AC204292.4_FG002	6:137217768-137219766	q1	q2	OK	3.69443	1.17572	18.1909	-1.29025	0.22135	0.992865	no
AC204292.4_FGT003	AC204292.4_FG003	6:137216534-137217173	q1	q2	OK	7.60935	7.78931	18.1831	0.023995	0.97985	0.995039	no
AC204292.4_FGT005	AC204292.4_FG005	6:137202357-137202762	q1	q2	NOTEST	0	0	18.1825	0	1	1	no
AC204292.4_FGT006	AC204292.4_FG006	6:137265857-137268134	q1	q2	NOTEST	0.145143	0.0923462	18.18	0	1	1	no
AC204298.3_FGT006	AC204298.3_FG006	5:135329432-135331775	q1	q2	NOTEST	0	0	18.175	0	1	1	no
AC204300.3_FGT003	AC204300.3_FG003	3:30531770-30534107	q1	q2	NOTEST	0	0	18.1724	0	1	1	no
AC204300.3_FGT009	AC204300.3_FG009	3:30539915-30540431	q1	q2	NOTEST	0	0	18.1624	0	1	1	no
AC204306.3_FGT007	AC204306.3_FG007	1:56758336-56763169	q1	q2	NOTEST	0.361268	0	18.1438	0	1	1	no
AC204311.4_FGT004	AC204311.4_FG004	2:123584828-123587647	q1	q2	NOTEST	0.605175	0.292432	18.1328	0	1	1	no
AC204325.3_FGT003	AC204325.3_FG003	3:54165402-54166017	q1	q2	NOTEST	0	0	18.1102	0	1	1	no
AC204351.3_FGT004	AC204351.3_FG004	7:24407764-24408832	q1	q2	NOTEST	0	0	18.1094	0	1	1	no
AC204352.3_FGT012	AC204352.3_FG012	6:157024878-157026268	q1	q2	NOTEST	0.114977	0.110095	18.1022	0	1	1	no
AC204359.3_FGT004	AC204359.3_FG004	8:170982564-170984263	q1	q2	NOTEST	0	0	18.0989	0	1	1	no
AC204359.3_FGT005	AC204359.3_FG005	8:170992547-170993630	q1	q2	OK	17.3065	16.2406	18.0955	-0.079348	0.93875	0.99332	no
AC204377.3_FGT001	AC204377.3_FG001	9:59225147-59225402	q1	q2	NOTEST	0	0	18.0944	0	1	1	no
AC204381.3_FGT001	AC204381.3_FG001	3:192472924-192477078	q1	q2	NOTEST	0.11469	0.291733	18.0921	0	1	1	no
AC204383.2_FGT002	AC204383.2_FG002	4:175451712-175452336	q1	q2	NOTEST	0	0	18.092	0	1	1	no
AC204387.3_FGT002	AC204387.3_FG002	2:111055117-111055333	q1	q2	NOTEST	0	0	18.0878	0	1	1	no
AC204437.3_FGT004	AC204437.3_FG004	10:144630449-144635115	q1	q2	NOTEST	0.201683	0.193961	18.0829	0	1	1	no
AC204472.3_FGT002	AC204472.3_FG002	9:38290694-38291698	q1	q2	OK	1.32118	1.27451	18.0782	-0.0313005	0.9137	0.992865	no
AC204476.3_FGT004	AC204476.3_FG004	5:186583176-186584731	q1	q2	NOTEST	0	0	18.0741	0	1	1	no
AC204502.4_FGT006	AC204502.4_FG006	8:169827039-169828125	q1	q2	OK	0.804837	3.63314	18.07	1.46409	0.19815	0.992865	no
AC204515.4_FGT003	AC204515.4_FG003	3:188616811-188617234	q1	q2	NOTEST	0	0	18.0639	0	1	1	no
AC204515.4_FGT006	AC204515.4_FG006	3:188587457-188589047	q1	q2	OK	0.0770445	3.68168	18.0425	2.49818	0.23875	0.992865	no
AC204519.3_FGT003	AC204519.3_FG003	6:118271898-118272920	q1	q2	NOTEST	0	0	18.0403	0	1	1	no
AC204520.3_FGT005	AC204520.3_FG005	6:118077250-118078125	q1	q2	NOTEST	0	0	18.0267	0	1	1	no
AC204530.4_FGT002	AC204530.4_FG002	1:61615319-61623146	q1	q2	OK	16.8464	6.03317	18.0084	-1.41977	0.17825	0.992865	no
AC204530.4_FGT003	AC204530.4_FG003	1:61623626-61625100	q1	q2	NOTEST	0.226808	0.108581	18.0079	0	1	1	no
AC204530.4_FGT006	AC204530.4_FG006	1:61669642-61671845	q1	q2	OK	3.08735	0.95728	18.0065	-1.18955	0.28845	0.992865	no
AC204539.4_FGT001	AC204539.4_FG001	2:190193676-190194254	q1	q2	OK	1.99689	1.45813	17.9898	-0.254125	0.79035	0.992865	no
AC204539.4_FGT002	AC204539.4_FG002	2:190204469-190205125	q1	q2	OK	1.06102	3.08317	17.9802	0.908739	0.42415	0.992865	no
AC204539.4_FGT003	AC204539.4_FG003	2:190210207-190213076	q1	q2	NOTEST	0	0	17.9758	0	1	1	no
AC204540.3_FGT001	AC204540.3_FG001	1:66123147-66123618	q1	q2	NOTEST	0	0	17.9687	0	1	1	no
AC204552.3_FGT001	AC204552.3_FG001	1:89105179-89106926	q1	q2	NOTEST	0	0	17.9678	0	1	1	no
AC204563.3_FGT011	AC204563.3_FG011	7:11798209-11799472	q1	q2	NOTEST	0	0	17.9578	0	1	1	no
AC204569.3_FGT002	AC204569.3_FG002	2:111759921-111760959	q1	q2	NOTEST	0	0	17.9555	0	1	1	no
AC204573.3_FGT002	AC204573.3_FG002	6:111735433-111736237	q1	q2	NOTEST	0	0	17.9419	0	1	1	no
AC204573.3_FGT015	AC204573.3_FG015	6:111642908-111644878	q1	q2	NOTEST	0	0	17.919	0	1	1	no
AC204581.3_FGT003	AC204581.3_FG003	6:156727458-156727752	q1	q2	NOTEST	0	0	17.8984	0	1	1	no
AC204591.3_FGT002	AC204591.3_FG002	1:249670690-249671108	q1	q2	NOTEST	0	0	17.889	0	1	1	no
AC204605.3_FGT008	AC204605.3_FG008	4:37222415-37223460	q1	q2	NOTEST	0	0	17.8641	0	1	1	no
AC204611.4_FGT001	AC204611.4_FG001	4:18140348-18142700	q1	q2	NOTEST	0	0.476233	17.8536	0	1	1	no
AC204618.3_FGT001	AC204618.3_FG001	6:81491889-81492324	q1	q2	NOTEST	0	0	17.8279	0	1	1	no
AC204619.3_FGT003	AC204619.3_FG003	8:146459674-146460067	q1	q2	NOTEST	0	0	17.8252	0	1	1	no
AC204621.4_FGT006	AC204621.4_FG006	4:1274852-1275830	q1	q2	NOTEST	0.449305	0	17.8233	0	1	1	no
AC204636.3_FGT003	AC204636.3_FG003	4:148967992-148970010	q1	q2	NOTEST	0	0	17.7914	0	1	1	no
AC204641.5_FGT001	AC204641.5_FG001	7:68909593-68914907	q1	q2	NOTEST	0	0	17.7597	0	1	1	no
AC204641.5_FGT003	AC204641.5_FG003	7:68923507-68926759	q1	q2	NOTEST	0.0557878	0.106523	17.7566	0	1	1	no
AC204659.3_FGT005	AC204659.3_FG005	1:62237784-62246853	q1	q2	NOTEST	0.213352	0	17.7488	0	1	1	no
AC204662.3_FGT005	AC204662.3_FG005	6:14780581-14781190	q1	q2	OK	2.81714	1.97569	17.7469	-0.344363	0.74715	0.992865	no
AC204679.3_FGT003	AC204679.3_FG003	4:99318289-99321117	q1	q2	NOTEST	0	0	17.7406	0	1	1	no
AC204687.3_FGT001	AC204687.3_FG001	7:101412846-101414818	q1	q2	NOTEST	0	0	17.7354	0	1	1	no
AC204690.4_FGT005	AC204690.4_FG005	4:44847127-44853542	q1	q2	NOTEST	0.132424	0	17.7329	0	1	1	no
AC204703.3_FGT007	AC204703.3_FG007	3:223111730-223112882	q1	q2	NOTEST	0	0	17.7303	0	1	1	no
AC204707.4_FGT001	AC204707.4_FG001	3:9276269-9276674	q1	q2	NOTEST	0	0	17.6926	0	1	1	no
AC204710.4_FGT003	AC204710.4_FG003	4:30508546-30509211	q1	q2	OK	0.499222	0.972086	17.6852	0.387695	0.68575	0.992865	no
AC204711.3_FGT002	AC204711.3_FG002	10:102382910-102387969	q1	q2	OK	0.0660034	2.08054	17.6662	2.23627	0.2411	0.992865	no
AC204711.3_FGT003	AC204711.3_FG003	10:102335032-102336707	q1	q2	OK	0.212896	29.09	17.6585	3.3004	0.23595	0.992865	no
AC204712.3_FGT002	AC204712.3_FG002	3:200055709-200056338	q1	q2	OK	86.832	36.3615	17.653	-0.988254	0.3546	0.992865	no
AC204712.3_FGT006	AC204712.3_FG006	3:200186360-200187098	q1	q2	NOTEST	0	0	17.6522	0	1	1	no
AC204717.3_FGT005	AC204717.3_FG005	2:163595657-163616052	q1	q2	NOTEST	0.126368	0.484289	17.6494	0	1	1	no
AC204763.2_FGT001	AC204763.2_FG001	6:159665741-159666982	q1	q2	NOTEST	0	0	17.6418	0	1	1	no
AC204768.3_FGT001	AC204768.3_FG001	7:98942869-98944399	q1	q2	NOTEST	0	0	17.6387	0	1	1	no
AC204772.2_FGT002	AC204772.2_FG002	7:143426116-143426533	q1	q2	NOTEST	0	0	17.6375	0	1	1	no
AC204821.3_FGT004	AC204821.3_FG004	1:92034651-92035398	q1	q2	NOTEST	0	0	17.6274	0	1	1	no
AC204845.3_FGT008	AC204845.3_FG008	7:3016426-3017522	q1	q2	NOTEST	0	0.252871	17.6188	0	1	1	no
AC204868.3_FGT004	AC204868.3_FG004	4:187014853-187016151	q1	q2	OK	2.17547	1.67506	17.6132	-0.252452	0.8113	0.992865	no
AC204887.4_FGT003	AC204887.4_FG003	1:458333-458906	q1	q2	NOTEST	0	0	17.596	0	1	1	no
AC204891.4_FGT001	AC204891.4_FG001	4:151943620-151949272	q1	q2	NOTEST	0.193451	0.557903	17.5901	0	1	1	no
AC204893.3_FGT001	AC204893.3_FG001	8:9919584-9920330	q1	q2	NOTEST	0	0	17.5776	0	1	1	no
AC204897.3_FGT007	AC204897.3_FG007	3:227534239-227534743	q1	q2	NOTEST	0	0.338956	17.5665	0	1	1	no
AC204931.3_FGT002	AC204931.3_FG002	1:54456546-54457274	q1	q2	NOTEST	0	0	17.5568	0	1	1	no
AC204931.3_FGT004	AC204931.3_FG004	1:54339822-54341186	q1	q2	NOTEST	0.711892	0	17.5508	0	1	1	no
AC204944.3_FGT004	AC204944.3_FG004	6:130622250-130622577	q1	q2	NOTEST	0	0	17.5392	0	1	1	no
AC204953.3_FGT002	AC204953.3_FG002	2:139539324-139540017	q1	q2	NOTEST	0	0	17.5355	0	1	1	no
AC205008.4_FGT002	AC205008.4_FG002	7:21644424-21647563	q1	q2	OK	1.06389	0.312294	17.5223	-1.2137	0.2823	0.992865	no
AC205012.3_FGT002	AC205012.3_FG002	8:76947967-76952642	q1	q2	NOTEST	0	0	17.5208	0	1	1	no
AC205026.3_FGT003	AC205026.3_FG003	6:109340870-109346020	q1	q2	NOTEST	0	0	17.5116	0	1	1	no
AC205033.4_FGT004	AC205033.4_FG004	9:72270773-72271154	q1	q2	OK	1.80944	3.53304	17.5106	0.553979	0.64575	0.992865	no
AC205035.3_FGT004	AC205035.3_FG004	6:128958829-128962730	q1	q2	NOTEST	0	0	17.5054	0	1	1	no
AC205057.3_FGT002	AC205057.3_FG002	4:84858208-84859435	q1	q2	OK	7.71153	7.18898	17.5021	-0.0877261	0.92645	0.992872	no
AC205057.3_FGT004	AC205057.3_FG004	4:84864653-84867099	q1	q2	NOTEST	0.485978	0.851682	17.4993	0	1	1	no
AC205060.2_FGT002	AC205060.2_FG002	3:189121955-189122895	q1	q2	NOTEST	0	0	17.4969	0	1	1	no
AC205066.3_FGT008	AC205066.3_FG008	2:201429484-201430000	q1	q2	NOTEST	0	0	17.488	0	1	1	no
AC205077.3_FGT003	AC205077.3_FG003	1:103568664-103569338	q1	q2	OK	8.84362	15.3031	17.485	0.609914	0.53425	0.992865	no
AC205078.3_FGT009	AC205078.3_FG009	2:46578258-46579056	q1	q2	NOTEST	0	0	17.4745	0	1	1	no
AC205100.3_FGT001	AC205100.3_FG001	1:35146580-35151872	q1	q2	NOTEST	0.136232	0	17.4728	0	1	1	no
AC205104.3_FGT003	AC205104.3_FG003	5:45565661-45566842	q1	q2	NOTEST	0	0	17.4684	0	1	1	no
AC205106.3_FGT004	AC205106.3_FG004	2:118261085-118261421	q1	q2	NOTEST	0	0	17.4671	0	1	1	no
AC205110.4_FGT001	AC205110.4_FG001	scaffold_507:505355-505736	q1	q2	NOTEST	0	0	17.4591	0	1	1	no
AC205122.4_FGT003	AC205122.4_FG003	7:2136346-2138600	q1	q2	OK	70.7099	139.068	17.4382	0.991588	0.34595	0.992865	no
AC205122.4_FGT005	AC205122.4_FG005	7:2144672-2146091	q1	q2	NOTEST	0	0	17.4162	0	1	1	no
AC205122.4_FGT006	AC205122.4_FG006	7:2147313-2149581	q1	q2	NOTEST	0	0	17.4159	0	1	1	no
AC205122.4_FGT007	AC205122.4_FG007	7:2152954-2155327	q1	q2	NOTEST	0	0	17.4138	0	1	1	no
AC205122.4_FGT008	AC205122.4_FG008	7:2159489-2160917	q1	q2	NOTEST	0	0	17.4112	0	1	1	no
AC205122.4_FGT009	AC205122.4_FG009	7:2162502-2164013	q1	q2	NOTEST	0	0	17.3993	0	1	1	no
AC205122.4_FGT010	AC205122.4_FG010	7:2178960-2210987	q1	q2	NOTEST	0.0880289	0	17.3859	0	1	1	no
AC205154.3_FGT001	AC205154.3_FG001	4:96664825-96667945	q1	q2	NOTEST	0	0	17.3854	0	1	1	no
AC205154.3_FGT005	AC205154.3_FG005	4:96720228-96721346	q1	q2	NOTEST	0	0.117907	17.3832	0	1	1	no
AC205155.3_FGT001	AC205155.3_FG001	4:61381992-61383109	q1	q2	NOTEST	0	0	17.3822	0	1	1	no
AC205158.3_FGT004	AC205158.3_FG004	4:49816102-49817676	q1	q2	NOTEST	0	0	17.3817	0	1	1	no
AC205165.3_FGT002	AC205165.3_FG002	9:29960061-29960433	q1	q2	NOTEST	0	0	17.3803	0	1	1	no
AC205171.3_FGT001	AC205171.3_FG001	2:81348344-81348746	q1	q2	NOTEST	0	0	17.3697	0	1	1	no
AC205173.3_FGT001	AC205173.3_FG001	7:74548533-74549316	q1	q2	NOTEST	0	0	17.3647	0	1	1	no
AC205175.3_FGT001	AC205175.3_FG001	1:100584532-100586299	q1	q2	NOTEST	0	0	17.3594	0	1	1	no
AC205175.3_FGT002	AC205175.3_FG002	1:100590634-100591162	q1	q2	NOTEST	0	0	17.3514	0	1	1	no
AC205250.3_FGT004	AC205250.3_FG004	8:168672731-168673373	q1	q2	NOTEST	0.236103	0	17.3481	0	1	1	no
AC205250.3_FGT006	AC205250.3_FG006	8:168687860-168692971	q1	q2	OK	0.951168	1.14549	17.3438	0.0338263	0.8636	0.992865	no
AC205251.3_FGT002	AC205251.3_FG002	2:142861577-142862183	q1	q2	NOTEST	0	0	17.3423	0	1	1	no
AC205269.3_FGT003	AC205269.3_FG003	4:116882713-116883281	q1	q2	NOTEST	0	0	17.3411	0	1	1	no
AC205274.3_FGT001	AC205274.3_FG001	8:51816720-51817224	q1	q2	NOTEST	0	0	17.3334	0	1	1	no
AC205320.3_FGT004	AC205320.3_FG004	7:6074885-6075510	q1	q2	OK	25.2467	6.963	17.3283	-1.46497	0.1863	0.992865	no
AC205324.3_FGT003	AC205324.3_FG003	4:238412079-238476138	q1	q2	NOTEST	0.0544147	0.103894	17.3242	0	1	1	no
AC205326.3_FGT002	AC205326.3_FG002	8:168220387-168221365	q1	q2	OK	8.40799	7.30222	17.3225	-0.170422	0.85565	0.992865	no
AC205331.3_FGT004	AC205331.3_FG004	5:114357687-114359515	q1	q2	NOTEST	0	0	17.3097	0	1	1	no
AC205336.3_FGT003	AC205336.3_FG003	1:160649757-160651626	q1	q2	NOTEST	0	0	17.3094	0	1	1	no
AC205345.3_FGT002	AC205345.3_FG002	6:89948212-89951376	q1	q2	NOTEST	0.788683	0.921758	17.3086	0	1	1	no
AC205362.4_FGT002	AC205362.4_FG002	6:18156613-18158600	q1	q2	OK	23.6165	62.871	17.3079	1.44724	0.1667	0.992865	no
AC205369.3_FGT001	AC205369.3_FG001	3:27009795-27010494	q1	q2	NOTEST	0	0	17.3015	0	1	1	no
AC205376.4_FGT003	AC205376.4_FG003	4:79612510-79613784	q1	q2	NOTEST	0	0	17.2738	0	1	1	no
AC205376.4_FGT008	AC205376.4_FG008	4:79617904-79619072	q1	q2	OK	10.1322	5.57909	17.262	-0.613561	0.5801	0.992865	no
AC205379.3_FGT012	AC205379.3_FG012	1:206431561-206432360	q1	q2	NOTEST	0	0	17.2555	0	1	1	no
AC205395.3_FGT003	AC205395.3_FG003	6:121885339-121886399	q1	q2	NOTEST	0	0	17.2389	0	1	1	no
AC205405.3_FGT001	AC205405.3_FG001	2:159578875-159579298	q1	q2	NOTEST	0	0	17.2322	0	1	1	no
AC205411.3_FGT001	AC205411.3_FG001	5:130069267-130069708	q1	q2	NOTEST	0	0	17.2313	0	1	1	no
AC205413.4_FGT001	AC205413.4_FG001	10:86113595-86114618	q1	q2	OK	1.61207	4.15781	17.2271	0.963972	0.37625	0.992865	no
AC205413.4_FGT002	AC205413.4_FG002	10:86019501-86020215	q1	q2	NOTEST	0	0.581883	17.2224	0	1	1	no
AC205413.4_FGT003	AC205413.4_FG003	10:86066736-86067753	q1	q2	NOTEST	0	0	17.2144	0	1	1	no
AC205417.3_FGT003	AC205417.3_FG003	1:146405232-146405751	q1	q2	NOTEST	0	0	17.2114	0	1	1	no
AC205419.3_FGT001	AC205419.3_FG001	9:143063479-143067915	q1	q2	OK	15.3464	22.3495	17.2109	0.544433	0.60055	0.992865	no
AC205425.3_FGT006	AC205425.3_FG006	5:106130463-106130718	q1	q2	OK	0	1.77719	17.2068	NA	0.11915	0.992865	no
AC205466.3_FGT003	AC205466.3_FG003	5:58994458-58995193	q1	q2	NOTEST	0	0	17.1963	0	1	1	no
AC205470.3_FGT008	AC205470.3_FG008	7:95462634-95464559	q1	q2	NOTEST	0	0	17.1891	0	1	1	no
AC205471.4_FGT003	AC205471.4_FG003	8:124710389-124712153	q1	q2	OK	0.799244	1.01908	17.1744	0.240015	0.81725	0.992865	no
AC205471.4_FGT007	AC205471.4_FG007	8:124755913-124756553	q1	q2	OK	6.40511	25.8257	17.1732	1.59034	0.1528	0.992865	no
AC205471.4_FGT008	AC205471.4_FG008	8:124726583-124727981	q1	q2	NOTEST	0	0	17.1577	0	1	1	no
AC205476.3_FGT007	AC205476.3_FG007	6:67248696-67249299	q1	q2	NOTEST	0	0	17.1445	0	1	1	no
AC205484.3_FGT005	AC205484.3_FG005	4:124806078-124815002	q1	q2	OK	5.51308	4.54347	17.1329	-0.201787	0.85345	0.992865	no
AC205485.3_FGT011	AC205485.3_FG011	4:183259293-183262135	q1	q2	NOTEST	0.0962008	0.0918091	17.1295	0	1	1	no
AC205490.4_FGT004	AC205490.4_FG004	5:5625702-5626440	q1	q2	NOTEST	0	0	17.1238	0	1	1	no
AC205496.3_FGT002	AC205496.3_FG002	4:75586024-75586525	q1	q2	NOTEST	0.353673	0	17.1199	0	1	1	no
AC205500.3_FGT002	AC205500.3_FG002	1:106680398-106681999	q1	q2	OK	1.66907	0.933413	17.1164	-0.562363	0.60565	0.992865	no
AC205502.4_FGT004	AC205502.4_FG004	1:59464237-59471783	q1	q2	OK	1.57089	0.614013	17.1072	-0.34951	0.64715	0.992865	no
AC205511.3_FGT002	AC205511.3_FG002	4:143912485-143919802	q1	q2	NOTEST	0	0	17.1053	0	1	1	no
AC205513.3_FGT003	AC205513.3_FG003	1:101000402-101001765	q1	q2	NOTEST	0	0	17.1035	0	1	1	no
AC205521.3_FGT003	AC205521.3_FG003	4:69364289-69368911	q1	q2	OK	51.4221	50.1495	17.1016	-0.0374579	0.96935	0.993861	no
AC205532.3_FGT001	AC205532.3_FG001	4:142712243-142714335	q1	q2	NOTEST	0	0	17.1012	0	1	1	no
AC205534.3_FGT001	AC205534.3_FG001	4:143639987-143640563	q1	q2	NOTEST	0	0	17.0952	0	1	1	no
AC205534.3_FGT002	AC205534.3_FG002	4:143706717-143707692	q1	q2	NOTEST	0	0	17.0881	0	1	1	no
AC205544.3_FGT004	AC205544.3_FG004	2:140689328-140690258	q1	q2	NOTEST	0	0	17.0867	0	1	1	no
AC205558.3_FGT002	AC205558.3_FG002	1:102933979-102934378	q1	q2	NOTEST	0	0	17.084	0	1	1	no
AC205560.3_FGT003	AC205560.3_FG003	4:122584264-122586671	q1	q2	NOTEST	0	0	17.0815	0	1	1	no
AC205562.3_FGT002	AC205562.3_FG002	4:73393084-73397488	q1	q2	OK	5.76328	2.31231	17.0745	-0.353718	0.6732	0.992865	no
AC205567.3_FGT002	AC205567.3_FG002	1:81969963-81970749	q1	q2	NOTEST	0.277437	0	17.0732	0	1	1	no
AC205574.3_FGT006	AC205574.3_FG006	3:3475924-3478586	q1	q2	OK	4.37735	3.02357	17.0689	-0.410766	0.67675	0.992865	no
AC205591.4_FGT006	AC205591.4_FG006	4:215231587-215232527	q1	q2	NOTEST	0	0	17.0683	0	1	1	no
AC205592.3_FGT001	AC205592.3_FG001	4:198101623-198103001	q1	q2	NOTEST	0	0	17.0646	0	1	1	no
AC205595.3_FGT007	AC205595.3_FG007	1:172099902-172100115	q1	q2	NOTEST	0	0	17.0639	0	1	1	no
AC205605.3_FGT002	AC205605.3_FG002	6:56379486-56380194	q1	q2	NOTEST	0	0	17.0632	0	1	1	no
AC205608.4_FGT004	AC205608.4_FG004	2:211193696-211195702	q1	q2	OK	13.5975	21.8247	17.0528	0.685861	0.49	0.992865	no
AC205615.4_FGT002	AC205615.4_FG002	4:74780725-74795850	q1	q2	NOTEST	0	0	17.0357	0	1	1	no
AC205619.3_FGT003	AC205619.3_FG003	1:238236849-238238997	q1	q2	NOTEST	0	0	17.0354	0	1	1	no
AC205664.3_FGT001	AC205664.3_FG001	4:61122833-61123178	q1	q2	NOTEST	0	0	17.0328	0	1	1	no
AC205672.3_FGT001	AC205672.3_FG001	4:145522532-145523548	q1	q2	NOTEST	0	0.30988	17.0307	0	1	1	no
AC205673.3_FGT006	AC205673.3_FG006	2:197661880-197662717	q1	q2	OK	7.24883	11.8924	17.0272	0.514108	0.6317	0.992865	no
AC205677.3_FGT001	AC205677.3_FG001	6:4887075-4893363	q1	q2	OK	14.295	12.0046	17.0056	-0.254229	0.8056	0.992865	no
AC205695.3_FGT008	AC205695.3_FG008	1:186648622-186650454	q1	q2	NOTEST	0	0	16.998	0	1	1	no
AC205703.4_FGT001	AC205703.4_FG001	5:181065401-181067125	q1	q2	OK	10.0081	10.0418	16.9866	0.00349622	0.9821	0.995311	no
AC205703.4_FGT002	AC205703.4_FG002	5:181052731-181062141	q1	q2	OK	38.1356	61.5838	16.9843	0.709617	0.4888	0.992865	no
AC205703.4_FGT005	AC205703.4_FG005	5:181244493-181247518	q1	q2	OK	10.6166	14.6069	16.9835	0.422351	0.66315	0.992865	no
AC205703.4_FGT006	AC205703.4_FG006	5:181248004-181251026	q1	q2	OK	30.694	20.7952	16.9466	-0.573311	0.57775	0.992865	no
AC205703.4_FGT010	AC205703.4_FG010	5:181257449-181261136	q1	q2	OK	3.77524	3.01444	16.9414	-0.289148	0.7794	0.992865	no
AC205709.3_FGT001	AC205709.3_FG001	9:135087675-135088944	q1	q2	NOTEST	0.106485	0.203841	16.9382	0	1	1	no
AC205712.3_FGT003	AC205712.3_FG003	9:45980491-45981958	q1	q2	OK	0	1.18056	16.9274	NA	0.04245	0.992865	no
AC205713.4_FGT004	AC205713.4_FG004	1:229044270-229044591	q1	q2	NOTEST	0	0	16.927	0	1	1	no
AC205722.3_FGT004	AC205722.3_FG004	4:37144281-37195444	q1	q2	NOTEST	0	0	16.9183	0	1	1	no
AC205725.3_FGT010	AC205725.3_FG010	1:23581656-23585141	q1	q2	NOTEST	0	0.109333	16.9066	0	1	1	no
AC205726.4_FGT003	AC205726.4_FG003	4:205698382-205698715	q1	q2	NOTEST	0	0	16.8702	0	1	1	no
AC205730.3_FGT001	AC205730.3_FG001	1:166380323-166382895	q1	q2	NOTEST	0	0	16.8693	0	1	1	no
AC205730.3_FGT002	AC205730.3_FG002	1:166343075-166359595	q1	q2	OK	2.59288	2.20219	16.863	-0.168378	0.87175	0.992865	no
AC205735.3_FGT006	AC205735.3_FG006	4:205483321-205484710	q1	q2	OK	3.83203	1.62838	16.8438	-0.879135	0.42285	0.992865	no
AC205813.4_FGT008	AC205813.4_FG008	3:195834713-195836360	q1	q2	NOTEST	0	0	16.8426	0	1	1	no
AC205814.3_FGT001	AC205814.3_FG001	1:194851095-194851488	q1	q2	NOTEST	0	0	16.8409	0	1	1	no
AC205833.3_FGT002	AC205833.3_FG002	3:103470879-103471522	q1	q2	NOTEST	0	0	16.8011	0	1	1	no
AC205834.3_FGT003	AC205834.3_FG003	4:223499055-223560336	q1	q2	NOTEST	0	0.167986	16.8011	0	1	1	no
AC205853.3_FGT014	AC205853.3_FG014	4:239749965-239752926	q1	q2	NOTEST	0	0	16.7915	0	1	1	no
AC205886.3_FGT001	AC205886.3_FG001	6:90970355-90979084	q1	q2	NOTEST	0.125889	0	16.7849	0	1	1	no
AC205888.4_FGT004	AC205888.4_FG004	1:59139736-59143162	q1	q2	NOTEST	0.135644	0.129433	16.7753	0	1	1	no
AC205907.3_FGT004	AC205907.3_FG004	2:57262956-57263592	q1	q2	NOTEST	0	0	16.7689	0	1	1	no
AC205968.3_FGT001	AC205968.3_FG001	5:59454147-59454393	q1	q2	OK	2.0325	0	16.7454	NA	0.1175	0.992865	no
AC205972.3_FGT002	AC205972.3_FG002	1:174457422-174457710	q1	q2	NOTEST	0	0	16.7415	0	1	1	no
AC205976.3_FGT004	AC205976.3_FG004	3:153533358-153534159	q1	q2	NOTEST	0	0	16.7348	0	1	1	no
AC205982.3_FGT014	AC205982.3_FG014	6:159378553-159379129	q1	q2	OK	10.9108	15.3948	16.733	0.378432	0.6936	0.992865	no
AC206030.4_FGT001	AC206030.4_FG001	1:197496222-197497815	q1	q2	OK	1.81242	0.623443	16.7295	-1.06263	0.33795	0.992865	no
AC206031.3_FGT007	AC206031.3_FG007	1:199773262-199774102	q1	q2	OK	0.803258	8.3259	16.7193	2.18368	0.0882	0.992865	no
AC206156.3_FGT003	AC206156.3_FG003	6:14609310-14610003	q1	q2	OK	4.00225	2.6347	16.7183	-0.431379	0.69855	0.992865	no
AC206156.3_FGT009	AC206156.3_FG009	6:14457923-14458955	q1	q2	NOTEST	0	0	16.7181	0	1	1	no
AC206160.3_FGT001	AC206160.3_FG001	4:191610428-191613276	q1	q2	NOTEST	0	0	16.7133	0	1	1	no
AC206165.3_FGT007	AC206165.3_FG007	6:159812446-159814105	q1	q2	NOTEST	0	0.719778	16.703	0	1	1	no
AC206165.3_FGT009	AC206165.3_FG009	6:159827388-159827766	q1	q2	OK	7.36395	0.599256	16.6988	-1.55882	0.2723	0.992865	no
AC206165.3_FGT019	AC206165.3_FG019	6:159858827-159860325	q1	q2	NOTEST	0.233667	0.818882	16.6922	0	1	1	no
AC206166.3_FGT002	AC206166.3_FG002	7:104563777-104564176	q1	q2	NOTEST	0	0	16.6867	0	1	1	no
AC206168.2_FGT003	AC206168.2_FG003	9:111660147-111664585	q1	q2	NOTEST	0	0	16.6815	0	1	1	no
AC206169.3_FGT002	AC206169.3_FG002	9:43766734-43767624	q1	q2	NOTEST	0	0	16.6731	0	1	1	no
AC206184.4_FGT002	AC206184.4_FG002	6:49259132-49259714	q1	q2	NOTEST	0	0	16.6671	0	1	1	no
AC206185.3_FGT002	AC206185.3_FG002	6:116525888-116527070	q1	q2	NOTEST	0.310482	0	16.6661	0	1	1	no
AC206186.3_FGT001	AC206186.3_FG001	6:91737400-91737760	q1	q2	NOTEST	0	0	16.6508	0	1	1	no
AC206194.3_FGT003	AC206194.3_FG003	10:120852363-120853622	q1	q2	NOTEST	0	0	16.6418	0	1	1	no
AC206198.3_FGT001	AC206198.3_FG001	1:219771138-219772224	q1	q2	NOTEST	0	0	16.6388	0	1	1	no
AC206199.3_FGT001	AC206199.3_FG001	2:87636346-87636685	q1	q2	NOTEST	0	0	16.6382	0	1	1	no
AC206199.3_FGT005	AC206199.3_FG005	2:87706648-87707712	q1	q2	NOTEST	0	0	16.6369	0	1	1	no
AC206201.3_FGT004	AC206201.3_FG004	1:295078250-295079639	q1	q2	OK	37.9876	4.77491	16.6348	-1.27371	0.30225	0.992865	no
AC206201.3_FGT009	AC206201.3_FG009	1:295012115-295016499	q1	q2	NOTEST	0	0.0480713	16.6277	0	1	1	no
AC206217.2_FGT006	AC206217.2_FG006	6:151987439-151988000	q1	q2	NOTEST	0	0	16.6231	0	1	1	no
AC206223.3_FGT001	AC206223.3_FG001	9:137665058-137667456	q1	q2	OK	3.91348	11.5962	16.6227	1.21487	0.25785	0.992865	no
AC206223.3_FGT004	AC206223.3_FG004	9:137503674-137510834	q1	q2	NOTEST	0.552261	0.351599	16.6183	0	1	1	no
AC206223.3_FGT006	AC206223.3_FG006	9:137589961-137592522	q1	q2	OK	5.72385	5.28455	16.6126	-0.101883	0.9205	0.992872	no
AC206223.3_FGT007	AC206223.3_FG007	9:137609774-137610530	q1	q2	NOTEST	0.557589	0.535816	16.6083	0	1	1	no
AC206223.3_FGT008	AC206223.3_FG008	9:137604593-137608013	q1	q2	NOTEST	0.110732	0	16.6071	0	1	1	no
AC206223.3_FGT010	AC206223.3_FG010	9:137598007-137598452	q1	q2	OK	95.9535	28.4453	16.6065	-1.39887	0.20425	0.992865	no
AC206227.4_FGT001	AC206227.4_FG001	5:116457822-116461792	q1	q2	NOTEST	0	0	16.6051	0	1	1	no
AC206259.3_FGT002	AC206259.3_FG002	1:292737075-292748808	q1	q2	NOTEST	0.159158	0.113872	16.6025	0	1	1	no
AC206259.3_FGT003	AC206259.3_FG003	1:292737075-292748808	q1	q2	OK	22.4201	23.3091	16.5992	0.0540537	0.9559	0.993861	no
AC206262.3_FGT004	AC206262.3_FG004	6:157339389-157339745	q1	q2	NOTEST	0	0	16.5977	0	1	1	no
AC206265.3_FGT006	AC206265.3_FG006	9:134869242-134869894	q1	q2	NOTEST	0.605175	0.292432	16.5963	0	1	1	no
AC206266.3_FGT001	AC206266.3_FG001	9:17912059-17915144	q1	q2	NOTEST	0.891397	0.851816	16.5907	0	1	1	no
AC206273.3_FGT004	AC206273.3_FG004	9:111735628-111735967	q1	q2	NOTEST	0	0	16.5877	0	1	1	no
AC206274.3_FGT008	AC206274.3_FG008	6:148285067-148289633	q1	q2	NOTEST	0	0	16.5826	0	1	1	no
AC206285.3_FGT003	AC206285.3_FG003	3:127881702-127882110	q1	q2	NOTEST	0	0	16.572	0	1	1	no
AC206285.3_FGT005	AC206285.3_FG005	3:127952377-127953307	q1	q2	OK	2.52479	0.268961	16.5664	-1.8236	0.21875	0.992865	no
AC206312.3_FGT008	AC206312.3_FG008	6:163302217-163302985	q1	q2	NOTEST	0.181788	0.174654	16.5611	0	1	1	no
AC206319.2_FGT004	AC206319.2_FG004	6:88315919-88316357	q1	q2	NOTEST	0	0	16.5591	0	1	1	no
AC206325.3_FGT003	AC206325.3_FG003	4:5816983-5820549	q1	q2	NOTEST	0	0	16.5505	0	1	1	no
AC206332.3_FGT005	AC206332.3_FG005	4:125517342-125520176	q1	q2	NOTEST	0	0.183639	16.5494	0	1	1	no
AC206349.2_FGT002	AC206349.2_FG002	6:7435834-7436617	q1	q2	NOTEST	0	0	16.5406	0	1	1	no
AC206350.3_FGT005	AC206350.3_FG005	3:15441631-15442720	q1	q2	OK	2.86449	8.88671	16.5369	1.2703	0.22525	0.992865	no
AC206392.3_FGT004	AC206392.3_FG004	2:82831529-82831876	q1	q2	NOTEST	0	0	16.5366	0	1	1	no
AC206425.3_FGT002	AC206425.3_FG002	3:131958378-131959124	q1	q2	OK	3.95751	0	16.5243	NA	0.00335	0.6223	no
AC206425.3_FGT004	AC206425.3_FG004	3:131874434-131875923	q1	q2	NOTEST	0	0	16.5097	0	1	1	no
AC206503.3_FGT001	AC206503.3_FG001	2:106348790-106352681	q1	q2	NOTEST	0	0	16.4878	0	1	1	no
AC206514.2_FGT002	AC206514.2_FG002	6:83833269-83836206	q1	q2	NOTEST	0	0	16.4769	0	1	1	no
AC206519.2_FGT002	AC206519.2_FG002	5:83061702-83062365	q1	q2	NOTEST	0	0	16.4764	0	1	1	no
AC206547.2_FGT002	AC206547.2_FG002	10:27201176-27201665	q1	q2	OK	1.10756	1.07349	16.4732	-0.0242288	0.8618	0.992865	no
AC206582.2_FGT002	AC206582.2_FG002	9:28455440-28456057	q1	q2	NOTEST	0	0	16.4649	0	1	1	no
AC206610.4_FGT004	AC206610.4_FG004	8:166413240-166414938	q1	q2	NOTEST	0	0	16.4623	0	1	1	no
AC206610.4_FGT005	AC206610.4_FG005	8:166404753-166405782	q1	q2	NOTEST	0	0	16.462	0	1	1	no
AC206611.3_FGT002	AC206611.3_FG002	2:145660638-145660833	q1	q2	NOTEST	0	0	16.4616	0	1	1	no
AC206611.3_FGT003	AC206611.3_FG003	2:145677127-145678875	q1	q2	NOTEST	0	0	16.4547	0	1	1	no
AC206634.3_FGT004	AC206634.3_FG004	5:64123094-64124357	q1	q2	NOTEST	0	0	16.4539	0	1	1	no
AC206638.3_FGT007	AC206638.3_FG007	2:3089702-3094119	q1	q2	NOTEST	0	0	16.4529	0	1	1	no
AC206638.3_FGT015	AC206638.3_FG015	2:3195333-3195597	q1	q2	NOTEST	0	0	16.4365	0	1	1	no
AC206642.4_FGT001	AC206642.4_FG001	2:78235122-78237316	q1	q2	OK	952.155	298.699	16.4284	-1.44426	0.16015	0.992865	no
AC206647.3_FGT003	AC206647.3_FG003	9:147765777-147766128	q1	q2	NOTEST	0	0	16.4253	0	1	1	no
AC206655.3_FGT004	AC206655.3_FG004	6:12702070-12702451	q1	q2	NOTEST	0	0	16.4132	0	1	1	no
AC206695.3_FGT001	AC206695.3_FG001	6:42062969-42065503	q1	q2	NOTEST	0	0	16.411	0	1	1	no
AC206698.2_FGT002	AC206698.2_FG002	8:116970512-116973542	q1	q2	NOTEST	0	0	16.4107	0	1	1	no
AC206700.3_FGT003	AC206700.3_FG003	5:93866207-93867114	q1	q2	OK	1.06676	0.205303	16.406	-0.994063	0.35385	0.992865	no
AC206749.3_FGT003	AC206749.3_FG003	2:220998036-220998512	q1	q2	NOTEST	0	0	16.3956	0	1	1	no
AC206763.3_FGT002	AC206763.3_FG002	2:183041787-183068679	q1	q2	NOTEST	0	0	16.3946	0	1	1	no
AC206764.4_FGT001	AC206764.4_FG001	3:690874-692941	q1	q2	NOTEST	0.969915	0.874465	16.3912	0	1	1	no
AC206764.4_FGT003	AC206764.4_FG003	3:654964-655642	q1	q2	OK	1.08773	1.67506	16.3887	0.393249	0.7028	0.992865	no
AC206768.3_FGT005	AC206768.3_FG005	3:88539630-88540086	q1	q2	OK	2.93693	6.92635	16.3808	0.834369	0.44255	0.992865	no
AC206768.3_FGT006	AC206768.3_FG006	3:88519056-88522044	q1	q2	NOTEST	0	0	16.3783	0	1	1	no
AC206780.3_FGT004	AC206780.3_FG004	4:239624835-239636828	q1	q2	NOTEST	0.0417429	0	16.3768	0	1	1	no
AC206788.3_FGT008	AC206788.3_FG008	6:159967640-159967910	q1	q2	OK	13.3612	17.6198	16.3742	0.273289	0.79885	0.992865	no
AC206788.3_FGT015	AC206788.3_FG015	6:160084241-160087773	q1	q2	NOTEST	0.242255	0.202117	16.3737	0	1	1	no
AC206831.3_FGT015	AC206831.3_FG015	9:147596679-147598598	q1	q2	NOTEST	0	0	16.3731	0	1	1	no
AC206832.3_FGT004	AC206832.3_FG004	4:154055826-154056534	q1	q2	NOTEST	0	0	16.3691	0	1	1	no
AC206840.3_FGT002	AC206840.3_FG002	1:57351152-57351473	q1	q2	OK	43.4506	32.8899	16.3681	-0.284385	0.79655	0.992865	no
AC206898.3_FGT006	AC206898.3_FG006	5:32444643-32482308	q1	q2	NOTEST	0.323612	0.51627	16.3422	0	1	1	no
AC206901.3_FGT005	AC206901.3_FG005	10:130744060-130745625	q1	q2	OK	17.0335	17.906	16.3421	0.0648085	0.94935	0.993861	no
AC206941.2_FGT002	AC206941.2_FG002	5:12302726-12303287	q1	q2	NOTEST	0	0	16.3391	0	1	1	no
AC206946.2_FGT009	AC206946.2_FG009	6:113217949-113221228	q1	q2	NOTEST	0	0	16.3385	0	1	1	no
AC206951.3_FGT014	AC206951.3_FG014	1:17510767-17511250	q1	q2	NOTEST	0	0	16.3352	0	1	1	no
AC206951.3_FGT016	AC206951.3_FG016	1:17518823-17519639	q1	q2	OK	2.33981	2.08587	16.3284	-0.117062	0.9144	0.992872	no
AC206951.3_FGT017	AC206951.3_FG017	1:17525571-17526492	q1	q2	OK	70.0398	89.7699	16.3278	0.358468	0.72875	0.992865	no
AC206952.3_FGT001	AC206952.3_FG001	4:186223872-186225985	q1	q2	NOTEST	0	0	16.3257	0	1	1	no
AC206968.3_FGT001	AC206968.3_FG001	2:46970382-46970811	q1	q2	NOTEST	0	0	16.3244	0	1	1	no
AC206968.3_FGT003	AC206968.3_FG003	2:46974104-46975385	q1	q2	OK	24.2082	18.8478	16.3231	-0.36385	0.71295	0.992865	no
AC206969.3_FGT001	AC206969.3_FG001	4:38479486-38481294	q1	q2	NOTEST	0	0	16.3208	0	1	1	no
AC206980.3_FGT007	AC206980.3_FG007	2:5106347-5106923	q1	q2	OK	2.23812	0.270085	16.3146	-1.29875	0.2967	0.992865	no
AC206989.4_FGT002	AC206989.4_FG002	1:196339497-196340171	q1	q2	OK	35.487	86.9401	16.3132	1.10676	0.2715	0.992865	no
AC206999.1_FGT002	AC206999.1_FG002	1:172746375-172750289	q1	q2	NOTEST	0	0	16.2965	0	1	1	no
AC206999.1_FGT007	AC206999.1_FG007	1:172752415-172752661	q1	q2	NOTEST	0	0	16.2936	0	1	1	no
AC207011.3_FGT001	AC207011.3_FG001	2:39222700-39224879	q1	q2	NOTEST	0	0	16.2906	0	1	1	no
AC207019.3_FGT003	AC207019.3_FG003	1:252588803-252589605	q1	q2	NOTEST	0	0	16.2808	0	1	1	no
AC207024.3_FGT002	AC207024.3_FG002	1:291855259-291857181	q1	q2	NOTEST	0	0	16.2787	0	1	1	no
AC207043.3_FGT002	AC207043.3_FG002	5:86050122-86051813	q1	q2	OK	3.11256	12.4752	16.2745	1.61729	0.1277	0.992865	no
AC207043.3_FGT004	AC207043.3_FG004	5:85972134-85974210	q1	q2	NOTEST	0.402089	0.513847	16.2744	0	1	1	no
AC207080.3_FGT005	AC207080.3_FG005	5:187338596-187370147	q1	q2	NOTEST	0.145311	0.208271	16.2693	0	1	1	no
AC207104.3_FGT001	AC207104.3_FG001	5:81310339-81311056	q1	q2	NOTEST	0	0	16.2647	0	1	1	no
AC207107.4_FGT001	AC207107.4_FG001	5:61986517-61987333	q1	q2	NOTEST	0	0	16.2561	0	1	1	no
AC207107.4_FGT002	AC207107.4_FG002	5:61988133-61991755	q1	q2	NOTEST	0	0.512618	16.2492	0	1	1	no
AC207119.3_FGT001	AC207119.3_FG001	1:215963852-215965859	q1	q2	NOTEST	0	0	16.2478	0	1	1	no
AC207188.3_FGT002	AC207188.3_FG002	2:20744009-20744561	q1	q2	OK	2.09911	3.18748	16.2369	0.400771	0.6965	0.992865	no
AC207189.4_FGT002	AC207189.4_FG002	6:131109158-131109911	q1	q2	NOTEST	0	0	16.2128	0	1	1	no
AC207205.3_FGT004	AC207205.3_FG004	2:192141884-192142624	q1	q2	OK	3.99184	4.18502	16.204	0.0478837	0.9586	0.993861	no
AC207206.3_FGT001	AC207206.3_FG001	2:146412422-146412845	q1	q2	NOTEST	0	0	16.197	0	1	1	no
AC207206.3_FGT003	AC207206.3_FG003	2:146344707-146346940	q1	q2	NOTEST	0	0	16.1921	0	1	1	no
AC207225.3_FGT001	AC207225.3_FG001	1:124667752-124669328	q1	q2	NOTEST	0	0	16.1887	0	1	1	no
AC207225.3_FGT003	AC207225.3_FG003	1:124675556-124677280	q1	q2	NOTEST	0.0867149	0.248748	16.1851	0	1	1	no
AC207231.3_FGT001	AC207231.3_FG001	5:71599295-71601711	q1	q2	NOTEST	0	0	16.1815	0	1	1	no
AC207254.3_FGT005	AC207254.3_FG005	2:182874039-182874804	q1	q2	NOTEST	0	0	16.1799	0	1	1	no
AC207260.3_FGT003	AC207260.3_FG003	6:88980247-88980718	q1	q2	OK	1.18532	2.30005	16.1729	0.548823	0.64575	0.992865	no
AC207260.3_FGT004	AC207260.3_FG004	6:89146025-89147123	q1	q2	NOTEST	0	0	16.1691	0	1	1	no
AC207265.3_FGT002	AC207265.3_FG002	9:14841003-14847247	q1	q2	OK	10.1315	28.9056	16.1676	1.3989	0.1888	0.992865	no
AC207309.3_FGT007	AC207309.3_FG007	9:126153831-126155131	q1	q2	OK	0.695446	1.73348	16.1579	0.552165	0.2076	0.992865	no
AC207309.3_FGT010	AC207309.3_FG010	9:126212188-126212629	q1	q2	NOTEST	0	0	16.1428	0	1	1	no
AC207321.3_FGT003	AC207321.3_FG003	3:175188779-175190321	q1	q2	NOTEST	0.225885	0.143911	16.1282	0	1	1	no
AC207328.3_FGT003	AC207328.3_FG003	4:127236626-127237166	q1	q2	NOTEST	0	0.300708	16.1275	0	1	1	no
AC207342.3_FGT001	AC207342.3_FG001	8:135914953-135916479	q1	q2	NOTEST	0	0	16.1245	0	1	1	no
AC207342.3_FGT007	AC207342.3_FG007	8:135950184-135953458	q1	q2	OK	7.68576	9.181	16.1165	0.193955	0.83845	0.992865	no
AC207342.3_FGT008	AC207342.3_FG008	8:135947434-135949485	q1	q2	OK	2.21553	16.6249	16.0998	2.28816	0.05365	0.992865	no
AC207347.3_FGT005	AC207347.3_FG005	1:252853757-252860409	q1	q2	OK	2.75414	4.81359	16.0989	0.621126	0.53305	0.992865	no
AC207383.3_FGT003	AC207383.3_FG003	2:171872331-171873420	q1	q2	NOTEST	0	0	16.0966	0	1	1	no
AC207389.3_FGT004	AC207389.3_FG004	1:173907954-173908248	q1	q2	NOTEST	0	0	16.0943	0	1	1	no
AC207397.3_FGT001	AC207397.3_FG001	4:108836298-108839044	q1	q2	NOTEST	0	0	16.0874	0	1	1	no
AC207427.3_FGT005	AC207427.3_FG005	3:199004702-199005257	q1	q2	OK	36.0005	24.476	16.0836	-0.280165	0.78405	0.992865	no
AC207454.3_FGT004	AC207454.3_FG004	9:133575711-133576257	q1	q2	OK	9.77125	7.37851	16.0835	-0.290022	0.78205	0.992865	no
AC207472.3_FGT001	AC207472.3_FG001	3:20454055-20455107	q1	q2	NOTEST	0	0	16.0811	0	1	1	no
AC207533.2_FGT002	AC207533.2_FG002	2:152833438-152833801	q1	q2	NOTEST	0.671827	0.656913	16.0768	0	1	1	no
AC207544.3_FGT011	AC207544.3_FG011	7:3870476-3872465	q1	q2	NOTEST	0	0	16.0739	0	1	1	no
AC207546.3_FGT004	AC207546.3_FG004	1:298045366-298052523	q1	q2	NOTEST	0	0	16.0685	0	1	1	no
AC207549.3_FGT010	AC207549.3_FG010	1:66427079-66427958	q1	q2	NOTEST	0	0	16.067	0	1	1	no
AC207575.3_FGT004	AC207575.3_FG004	6:84725441-84725873	q1	q2	NOTEST	0	0	16.0604	0	1	1	no
AC207619.3_FGT001	AC207619.3_FG001	1:192886113-192887373	q1	q2	NOTEST	0	0	16.0595	0	1	1	no
AC207620.2_FGT007	AC207620.2_FG007	3:180675601-180677458	q1	q2	NOTEST	0	0	16.052	0	1	1	no
AC207628.4_FGT002	AC207628.4_FG002	3:202928077-202928908	q1	q2	NOTEST	0	0	16.0479	0	1	1	no
AC207628.4_FGT003	AC207628.4_FG003	3:202969695-202980210	q1	q2	OK	1.45958	0.397408	16.0449	-1.47982	0.16935	0.992865	no
AC207628.4_FGT005	AC207628.4_FG005	3:203012305-203014761	q1	q2	NOTEST	0.648894	0.77852	16.035	0	1	1	no
AC207628.4_FGT009	AC207628.4_FG009	3:202899044-202905461	q1	q2	OK	7.47824	9.72914	16.0349	0.348188	0.72075	0.992865	no
AC207628.4_FGT010	AC207628.4_FG010	3:202909330-202910229	q1	q2	OK	7.69984	18.0843	16.0292	0.962836	0.36595	0.992865	no
AC207628.4_FGT011	AC207628.4_FG011	3:202916871-202920796	q1	q2	OK	17.3589	12.6093	16.0184	-0.463443	0.6409	0.992865	no
AC207649.3_FGT002	AC207649.3_FG002	6:5722514-5724778	q1	q2	NOTEST	0	0	16.0159	0	1	1	no
AC207652.3_FGT001	AC207652.3_FG001	3:38173936-38180114	q1	q2	OK	1.75236	1.6359	16.0156	-0.0695243	0.95065	0.993861	no
AC207655.2_FGT003	AC207655.2_FG003	7:137015472-137020066	q1	q2	NOTEST	0	0	16.005	0	1	1	no
AC207656.3_FGT002	AC207656.3_FG002	5:49282508-49284911	q1	q2	OK	8.91629	15.9883	16.0043	0.842297	0.3887	0.992865	no
AC207722.2_FGT009	AC207722.2_FG009	7:147094051-147095217	q1	q2	NOTEST	0.526229	0.201457	16.0005	0	1	1	no
AC207728.2_FGT003	AC207728.2_FG003	6:126526926-126601186	q1	q2	OK	2.07474	1.5849	15.9952	-0.27898	0.8009	0.992865	no
AC207732.3_FGT010	AC207732.3_FG010	2:187341380-187342010	q1	q2	NOTEST	0	0	15.9943	0	1	1	no
AC207733.3_FGT001	AC207733.3_FG001	2:127021939-127027151	q1	q2	NOTEST	0	0	15.991	0	1	1	no
AC207733.3_FGT007	AC207733.3_FG007	2:127021939-127027151	q1	q2	NOTEST	0	0	15.9836	0	1	1	no
AC207740.3_FGT005	AC207740.3_FG005	3:4877182-4877432	q1	q2	NOTEST	0	0	15.9739	0	1	1	no
AC207755.3_FGT005	AC207755.3_FG005	10:6168361-6170372	q1	q2	OK	2.56927	15.0778	15.9636	2.01952	0.08465	0.992865	no
AC207756.3_FGT001	AC207756.3_FG001	4:144501061-144503214	q1	q2	OK	2.33238	4.55191	15.9613	0.592859	0.61285	0.992865	no
AC207767.2_FGT001	AC207767.2_FG001	3:192518061-192521509	q1	q2	NOTEST	0	0.496591	15.9578	0	1	1	no
AC207784.3_FGT007	AC207784.3_FG007	8:72052495-72053332	q1	q2	NOTEST	0	0	15.9576	0	1	1	no
AC207790.2_FGT001	AC207790.2_FG001	6:109026918-109027771	q1	q2	NOTEST	0	0	15.9573	0	1	1	no
AC207793.3_FGT002	AC207793.3_FG002	3:98618272-98619874	q1	q2	NOTEST	0	0	15.9565	0	1	1	no
AC207798.2_FGT003	AC207798.2_FG003	6:128666622-128668063	q1	q2	NOTEST	0	0	15.9553	0	1	1	no
AC207803.3_FGT003	AC207803.3_FG003	scaffold_507:697372-699076	q1	q2	NOTEST	0	0	15.9543	0	1	1	no
AC207814.3_FGT002	AC207814.3_FG002	3:58538504-58539650	q1	q2	NOTEST	0	0	15.9535	0	1	1	no
AC207814.3_FGT003	AC207814.3_FG003	3:58534789-58537778	q1	q2	OK	0.487333	0.982144	15.9532	0.704447	0.5014	0.992865	no
AC207888.3_FGT009	AC207888.3_FG009	2:234934166-234936218	q1	q2	NOTEST	0	0	15.9504	0	1	1	no
AC207890.3_FGT002	AC207890.3_FG002	4:94458790-94464287	q1	q2	OK	65.675	41.0328	15.9336	-0.687568	0.48215	0.992865	no
AC207896.4_FGT003	AC207896.4_FG003	3:58654027-58654420	q1	q2	NOTEST	0	0	15.9242	0	1	1	no
AC208023.3_FGT001	AC208023.3_FG001	9:108726776-108730186	q1	q2	OK	605.37	496.225	15.9049	-0.285406	0.75755	0.992865	no
AC208026.3_FGT005	AC208026.3_FG005	1:196692458-196694267	q1	q2	NOTEST	0	0	15.9024	0	1	1	no
AC208031.3_FGT002	AC208031.3_FG002	7:129898195-129899137	q1	q2	OK	7.99045	0.770903	15.8998	-2.05242	0.1581	0.992865	no
AC208031.3_FGT005	AC208031.3_FG005	7:129908303-129911466	q1	q2	NOTEST	0	0	15.8956	0	1	1	no
AC208035.3_FGT002	AC208035.3_FG002	2:160790461-160791140	q1	q2	NOTEST	0	0	15.8907	0	1	1	no
AC208042.3_FGT005	AC208042.3_FG005	8:745608-746385	q1	q2	NOTEST	0	0	15.8906	0	1	1	no
AC208079.3_FGT001	AC208079.3_FG001	10:44987347-44987755	q1	q2	NOTEST	0	0	15.8784	0	1	1	no
AC208082.3_FGT008	AC208082.3_FG008	5:14002352-14005406	q1	q2	NOTEST	0	0	15.8777	0	1	1	no
AC208109.2_FGT004	AC208109.2_FG004	7:31523955-31527310	q1	q2	NOTEST	0	0	15.8624	0	1	1	no
AC208110.2_FGT001	AC208110.2_FG001	10:140081544-140084417	q1	q2	OK	6.49481	1.32488	15.8478	-1.81732	0.10595	0.992865	no
AC208110.2_FGT005	AC208110.2_FG005	10:140146949-140148073	q1	q2	NOTEST	0	0.112049	15.8379	0	1	1	no
AC208110.2_FGT006	AC208110.2_FG006	10:140161390-140166711	q1	q2	OK	24.4179	4.07345	15.8356	-2.41227	0.03	0.992865	no
AC208110.2_FGT007	AC208110.2_FG007	10:140166883-140168667	q1	q2	OK	10.7741	7.97348	15.8293	-0.332896	0.7354	0.992865	no
AC208110.2_FGT011	AC208110.2_FG011	10:140152896-140154967	q1	q2	NOTEST	0	0.125592	15.8285	0	1	1	no
AC208113.3_FGT001	AC208113.3_FG001	1:263121456-263122520	q1	q2	NOTEST	0	0	15.8213	0	1	1	no
AC208113.3_FGT005	AC208113.3_FG005	1:263063355-263068441	q1	q2	OK	4.04643	4.79027	15.8115	0.126197	0.9092	0.992865	no
AC208113.3_FGT009	AC208113.3_FG009	1:263112724-263113264	q1	q2	OK	7.23521	3.62343	15.8065	-0.395795	0.68495	0.992865	no
AC208122.2_FGT003	AC208122.2_FG003	4:144203107-144229068	q1	q2	NOTEST	0	0	15.8056	0	1	1	no
AC208126.3_FGT001	AC208126.3_FG001	4:236290139-236290562	q1	q2	NOTEST	0	0	15.8039	0	1	1	no
AC208201.3_FGT001	AC208201.3_FG001	1:45404582-45407165	q1	q2	OK	21.5733	11.5082	15.8038	-0.851636	0.41055	0.992865	no
AC208201.3_FGT002	AC208201.3_FG002	1:45370668-45372107	q1	q2	OK	14.9291	7.84846	15.7986	-0.801147	0.42815	0.992865	no
AC208201.3_FGT003	AC208201.3_FG003	1:45342499-45345073	q1	q2	OK	5.49918	9.32504	15.7959	0.665155	0.52	0.992865	no
AC208204.3_FGT006	AC208204.3_FG006	1:38641586-38642063	q1	q2	OK	14.2851	63.6575	15.7918	1.67707	0.13115	0.992865	no
AC208212.3_FGT001	AC208212.3_FG001	3:122798699-122799373	q1	q2	NOTEST	0	0	15.7888	0	1	1	no
AC208217.3_FGT001	AC208217.3_FG001	5:84552356-84552584	q1	q2	OK	13.5614	8.11659	15.7772	-0.424195	0.67435	0.992865	no
AC208221.3_FGT002	AC208221.3_FG002	2:38530563-38533170	q1	q2	OK	1.14075	0.730958	15.7761	-0.385882	0.70895	0.992865	no
AC208308.3_FGT003	AC208308.3_FG003	1:155357505-155358598	q1	q2	NOTEST	0	0	15.776	0	1	1	no
AC208308.3_FGT004	AC208308.3_FG004	1:155407522-155408008	q1	q2	NOTEST	0	0	15.7742	0	1	1	no
AC208327.4_FGT002	AC208327.4_FG002	8:125979909-125982351	q1	q2	OK	11.097	7.4184	15.7679	-0.416595	0.7038	0.992865	no
AC208327.4_FGT003	AC208327.4_FG003	8:126020980-126034902	q1	q2	OK	80.5733	39.2636	15.7586	-1.05211	0.3032	0.992865	no
AC208327.4_FGT006	AC208327.4_FG006	8:126079948-126082796	q1	q2	OK	12.2567	12.429	15.7509	0.0202896	0.9837	0.995365	no
AC208337.2_FGT003	AC208337.2_FG003	7:10791432-10797563	q1	q2	NOTEST	0	0	15.745	0	1	1	no
AC208338.3_FGT010	AC208338.3_FG010	6:82942516-82946094	q1	q2	NOTEST	0	0	15.7449	0	1	1	no
AC208341.4_FGT005	AC208341.4_FG005	8:95858287-95858788	q1	q2	OK	17.6837	19.1842	15.7286	0.0820282	0.94045	0.993822	no
AC208341.4_FGT006	AC208341.4_FG006	8:95866167-95872253	q1	q2	OK	2.73445	1.93211	15.7262	-0.359864	0.7453	0.992865	no
AC208341.4_FGT007	AC208341.4_FG007	8:95765107-95766199	q1	q2	NOTEST	0	0	15.7122	0	1	1	no
AC208341.4_FGT008	AC208341.4_FG008	8:95776630-95778894	q1	q2	NOTEST	0.169695	0	15.709	0	1	1	no
AC208346.3_FGT004	AC208346.3_FG004	3:183632832-183634776	q1	q2	OK	6.81217	6.11846	15.7017	-0.138284	0.89655	0.992865	no
AC208348.3_FGT012	AC208348.3_FG012	5:216749556-216756161	q1	q2	NOTEST	0	0	15.6973	0	1	1	no
AC208358.3_FGT005	AC208358.3_FG005	4:60044942-60049728	q1	q2	NOTEST	0	0	15.688	0	1	1	no
AC208406.3_FGT004	AC208406.3_FG004	8:103353536-103353803	q1	q2	NOTEST	0	0	15.6868	0	1	1	no
AC208411.3_FGT013	AC208411.3_FG013	5:147944595-147946460	q1	q2	NOTEST	0.371726	0	15.6805	0	1	1	no
AC208418.3_FGT009	AC208418.3_FG009	4:220028113-220029692	q1	q2	NOTEST	0	0	15.6767	0	1	1	no
AC208422.3_FGT001	AC208422.3_FG001	2:149641298-149642211	q1	q2	NOTEST	0	0	15.6754	0	1	1	no
AC208422.3_FGT002	AC208422.3_FG002	2:149664020-149664984	q1	q2	NOTEST	0	0	15.6619	0	1	1	no
AC208423.3_FGT002	AC208423.3_FG002	4:10099668-10101405	q1	q2	NOTEST	0	0	15.6604	0	1	1	no
AC208434.3_FGT001	AC208434.3_FG001	1:204405918-204409447	q1	q2	NOTEST	0	0	15.6544	0	1	1	no
AC208434.3_FGT007	AC208434.3_FG007	1:204473737-204474827	q1	q2	NOTEST	0	0	15.6534	0	1	1	no
AC208436.3_FGT007	AC208436.3_FG007	1:45103541-45110167	q1	q2	NOTEST	0.387885	0.100893	15.6526	0	1	1	no
AC208440.3_FGT003	AC208440.3_FG003	1:227507113-227513614	q1	q2	OK	4.40855	5.65881	15.6441	0.320603	0.75315	0.992865	no
AC208445.3_FGT001	AC208445.3_FG001	1:172528054-172528300	q1	q2	NOTEST	0	0	15.6391	0	1	1	no
AC208445.3_FGT006	AC208445.3_FG006	1:172577588-172577834	q1	q2	NOTEST	0	0	15.6383	0	1	1	no
AC208453.3_FGT003	AC208453.3_FG003	1:146261359-146262162	q1	q2	NOTEST	0	0	15.6272	0	1	1	no
AC208454.3_FGT002	AC208454.3_FG002	5:7611569-7612409	q1	q2	NOTEST	0.160652	0	15.6145	0	1	1	no
AC208458.3_FGT011	AC208458.3_FG011	4:131780025-131780457	q1	q2	NOTEST	0	0	15.614	0	1	1	no
AC208516.2_FGT008	AC208516.2_FG008	5:188254160-188254577	q1	q2	OK	55.9129	17.9836	15.6093	-1.29337	0.2384	0.992865	no
AC208521.3_FGT002	AC208521.3_FG002	6:55552004-55554604	q1	q2	NOTEST	0	0	15.6076	0	1	1	no
AC208530.3_FGT003	AC208530.3_FG003	1:253063271-253065132	q1	q2	NOTEST	0	0	15.6065	0	1	1	no
AC208539.3_FGT002	AC208539.3_FG002	5:202986830-202987631	q1	q2	NOTEST	0	0	15.6	0	1	1	no
AC208539.3_FGT003	AC208539.3_FG003	5:202992686-202993220	q1	q2	NOTEST	0	0	15.6	0	1	1	no
AC208559.3_FGT003	AC208559.3_FG003	4:125133238-125135927	q1	q2	OK	3.1662	3.86422	15.5954	0.207334	0.85155	0.992865	no
AC208564.3_FGT004	AC208564.3_FG004	1:186769872-186771159	q1	q2	NOTEST	0	0	15.595	0	1	1	no
AC208571.4_FGT001	AC208571.4_FG001	1:50697892-50709672	q1	q2	OK	11.8993	20.1719	15.5928	0.660172	0.50495	0.992865	no
AC208576.3_FGT001	AC208576.3_FG001	1:63593804-63595172	q1	q2	NOTEST	0.0867149	0.248748	15.5796	0	1	1	no
AC208577.3_FGT005	AC208577.3_FG005	5:174986846-174987396	q1	q2	NOTEST	0.361268	0	15.5794	0	1	1	no
AC208579.3_FGT001	AC208579.3_FG001	10:144118957-144122483	q1	q2	NOTEST	0	0	15.5775	0	1	1	no
AC208606.3_FGT007	AC208606.3_FG007	2:111824672-111826729	q1	q2	NOTEST	0	0	15.5708	0	1	1	no
AC208610.3_FGT010	AC208610.3_FG010	2:237551299-237551803	q1	q2	NOTEST	0	0	15.5708	0	1	1	no
AC208625.3_FGT004	AC208625.3_FG004	10:94957037-94957704	q1	q2	NOTEST	0	0	15.5698	0	1	1	no
AC208630.3_FGT001	AC208630.3_FG001	5:49087591-49088134	q1	q2	NOTEST	0	0	15.5616	0	1	1	no
AC208641.3_FGT009	AC208641.3_FG009	4:11641272-11643752	q1	q2	NOTEST	0	0	15.5566	0	1	1	no
AC208644.2_FGT005	AC208644.2_FG005	1:205193998-205194166	q1	q2	NOTEST	0	0	15.5546	0	1	1	no
AC208649.4_FGT003	AC208649.4_FG003	10:19384960-19388352	q1	q2	NOTEST	0	0	15.5544	0	1	1	no
AC208663.3_FGT002	AC208663.3_FG002	2:30554101-30555190	q1	q2	NOTEST	0	0	15.5529	0	1	1	no
AC208678.3_FGT002	AC208678.3_FG002	1:139458563-139459386	q1	q2	NOTEST	0	0	15.5476	0	1	1	no
AC208680.3_FGT001	AC208680.3_FG001	1:96217030-96217660	q1	q2	NOTEST	0	0	15.5461	0	1	1	no
AC208702.3_FGT007	AC208702.3_FG007	1:204959110-205057301	q1	q2	NOTEST	0	0	15.5409	0	1	1	no
AC208711.3_FGT005	AC208711.3_FG005	6:96352733-96354559	q1	q2	NOTEST	0.317383	0.303126	15.5375	0	1	1	no
AC208724.3_FGT001	AC208724.3_FG001	4:230752308-230755184	q1	q2	OK	1.55106	0.496495	15.5369	-0.981906	0.3709	0.992865	no
AC208826.3_FGT003	AC208826.3_FG003	7:41928935-41929983	q1	q2	NOTEST	0	0	15.5305	0	1	1	no
AC208826.3_FGT004	AC208826.3_FG004	7:41844598-41845129	q1	q2	NOTEST	0.639901	0.309457	15.5259	0	1	1	no
AC208848.3_FGT005	AC208848.3_FG005	3:110539372-110539858	q1	q2	NOTEST	0	0	15.5255	0	1	1	no
AC208855.3_FGT002	AC208855.3_FG002	10:39922728-39924376	q1	q2	OK	2.12493	16.9001	15.5251	1.20974	0.3385	0.992865	no
AC208860.3_FGT002	AC208860.3_FG002	9:140973049-140976012	q1	q2	NOTEST	0.310765	0.298173	15.5226	0	1	1	no
AC208892.3_FGT005	AC208892.3_FG005	2:216992253-216993395	q1	q2	OK	0.71155	1.8796	15.5216	0.880331	0.4258	0.992865	no
AC208895.3_FGT001	AC208895.3_FG001	3:33252366-33259299	q1	q2	NOTEST	0	0	15.5165	0	1	1	no
AC208895.3_FGT004	AC208895.3_FG004	3:33198963-33205072	q1	q2	NOTEST	0	0	15.5147	0	1	1	no
AC208897.3_FGT003	AC208897.3_FG003	1:27116753-27121572	q1	q2	OK	7.93923	11.2936	15.514	0.470246	0.6417	0.992865	no
AC208897.3_FGT004	AC208897.3_FG004	1:27122676-27128168	q1	q2	OK	0.427504	9.05418	15.507	3.18625	0.0408	0.992865	no
AC208905.3_FGT004	AC208905.3_FG004	9:18954282-18954558	q1	q2	NOTEST	0	0	15.5014	0	1	1	no
AC208915.3_FGT010	AC208915.3_FG010	3:223539564-223540344	q1	q2	NOTEST	0	0	15.5005	0	1	1	no
AC208916.3_FGT003	AC208916.3_FG003	6:150297817-150298483	q1	q2	OK	0	1.29048	15.4918	NA	0.022	0.992865	no
AC208920.3_FGT001	AC208920.3_FG001	4:78282424-78283107	q1	q2	NOTEST	0	0	15.4841	0	1	1	no
AC208930.3_FGT007	AC208930.3_FG007	3:129238391-129240982	q1	q2	NOTEST	0	0.848772	15.4823	0	1	1	no
AC208974.3_FGT001	AC208974.3_FG001	1:101455955-101458286	q1	q2	NOTEST	0	0.224227	15.4822	0	1	1	no
AC209015.3_FGT004	AC209015.3_FG004	6:102487705-102488242	q1	q2	NOTEST	0	0	15.4821	0	1	1	no
AC209016.3_FGT010	AC209016.3_FG010	1:297335638-297339667	q1	q2	NOTEST	0	0	15.4744	0	1	1	no
AC209029.2_FGT002	AC209029.2_FG002	4:20960986-20963725	q1	q2	NOTEST	0	0	15.4697	0	1	1	no
AC209050.3_FGT001	AC209050.3_FG001	6:96556662-96560517	q1	q2	NOTEST	0	0	15.4693	0	1	1	no
AC209050.3_FGT003	AC209050.3_FG003	6:96492393-96493954	q1	q2	OK	0.0845051	1.77747	15.4658	1.98313	0.2482	0.992865	no
AC209051.3_FGT003	AC209051.3_FG003	5:170808922-170811960	q1	q2	NOTEST	0	0	15.4469	0	1	1	no
AC209062.3_FGT002	AC209062.3_FG002	5:54222391-54223135	q1	q2	NOTEST	0.190125	0	15.4415	0	1	1	no
AC209073.3_FGT001	AC209073.3_FG001	8:160866327-160866549	q1	q2	NOTEST	0	0	15.4402	0	1	1	no
AC209073.3_FGT002	AC209073.3_FG002	8:160867164-160870232	q1	q2	NOTEST	0	0	15.4392	0	1	1	no
AC209074.3_FGT007	AC209074.3_FG007	8:164474284-164478863	q1	q2	NOTEST	0	0.113662	15.4326	0	1	1	no
AC209080.3_FGT004	AC209080.3_FG004	3:179427622-179433281	q1	q2	NOTEST	0.344532	0.769771	15.4326	0	1	1	no
AC209093.3_FGT006	AC209093.3_FG006	3:190827324-190830546	q1	q2	NOTEST	0	0	15.4253	0	1	1	no
AC209168.3_FGT007	AC209168.3_FG007	5:189966347-189966803	q1	q2	NOTEST	0	0	15.4039	0	1	1	no
AC209169.3_FGT007	AC209169.3_FG007	2:2423812-2424103	q1	q2	NOTEST	0	0	15.3978	0	1	1	no
AC209177.3_FGT001	AC209177.3_FG001	5:75986614-75986986	q1	q2	NOTEST	0	0	15.3919	0	1	1	no
AC209206.3_FGT004	AC209206.3_FG004	10:137602280-137602985	q1	q2	NOTEST	0	0	15.3895	0	1	1	no
AC209206.3_FGT011	AC209206.3_FG011	10:137506876-137513415	q1	q2	OK	21.2744	19.7911	15.3853	-0.104658	0.9153	0.992872	no
AC209206.3_FGT014	AC209206.3_FG014	10:137483609-137485990	q1	q2	NOTEST	0	0	15.3839	0	1	1	no
AC209208.3_FGT001	AC209208.3_FG001	5:193362681-193370960	q1	q2	OK	4.74551	5.00991	15.3838	0.0684134	0.946	0.993861	no
AC209208.3_FGT002	AC209208.3_FG002	5:193359340-193362190	q1	q2	OK	22.9843	83.7924	15.3777	1.72112	0.1078	0.992865	no
AC209208.3_FGT003	AC209208.3_FG003	5:193352049-193354601	q1	q2	NOTEST	0.128022	0.203574	15.375	0	1	1	no
AC209208.3_FGT004	AC209208.3_FG004	5:193335721-193337380	q1	q2	NOTEST	0.0720244	0	15.3727	0	1	1	no
AC209208.3_FGT005	AC209208.3_FG005	5:193289285-193293211	q1	q2	OK	47.8347	33.3913	15.3721	-0.528565	0.61095	0.992865	no
AC209212.3_FGT005	AC209212.3_FG005	1:299763003-299765664	q1	q2	NOTEST	0	0.0388925	15.3719	0	1	1	no
AC209213.4_FGT002	AC209213.4_FG002	1:106131331-106133249	q1	q2	OK	10.0035	7.61895	15.3719	-0.29914	0.76565	0.992865	no
AC209215.4_FGT004	AC209215.4_FG004	1:100003026-100011125	q1	q2	NOTEST	0	0	15.3712	0	1	1	no
AC209215.4_FGT006	AC209215.4_FG006	1:100015185-100017007	q1	q2	NOTEST	0	0	15.3619	0	1	1	no
AC209242.3_FGT003	AC209242.3_FG003	4:232667841-232672100	q1	q2	OK	22.7585	18.8077	15.3544	-0.275037	0.77795	0.992865	no
AC209257.4_FGT003	AC209257.4_FG003	6:153421048-153422228	q1	q2	OK	4.02089	0.256923	15.3465	-2.22251	0.19985	0.992865	no
AC209257.4_FGT004	AC209257.4_FG004	6:153426696-153427117	q1	q2	NOTEST	0	0	15.3372	0	1	1	no
AC209257.4_FGT006	AC209257.4_FG006	6:153427826-153429877	q1	q2	NOTEST	0.75097	0.482638	15.334	0	1	1	no
AC209257.4_FGT008	AC209257.4_FG008	6:153436418-153437072	q1	q2	OK	28.9268	29.6265	15.3319	0.0301375	0.9765	0.994718	no
AC209332.3_FGT011	AC209332.3_FG011	5:21048366-21067870	q1	q2	NOTEST	0	0.0692714	15.3291	0	1	1	no
AC209356.4_FGT001	AC209356.4_FG001	4:236432724-236433089	q1	q2	NOTEST	0	0	15.3087	0	1	1	no
AC209364.3_FGT004	AC209364.3_FG004	3:225920684-225967081	q1	q2	NOTEST	0	0.038003	15.3084	0	1	1	no
AC209364.3_FGT007	AC209364.3_FG007	3:225865828-225866380	q1	q2	NOTEST	0	0	15.2892	0	1	1	no
AC209364.3_FGT009	AC209364.3_FG009	3:225845784-225848104	q1	q2	OK	4.18632	3.02067	15.277	-0.10358	0.841	0.992865	no
AC209374.4_FGT002	AC209374.4_FG002	5:196331062-196332805	q1	q2	OK	8.04923	8.16591	15.2753	0.0148588	0.9859	0.995365	no
AC209377.3_FGT003	AC209377.3_FG003	3:137547968-137558544	q1	q2	OK	16.4333	31.8504	15.2607	0.359256	0.4816	0.992865	no
AC209381.3_FGT002	AC209381.3_FG002	3:153677445-153678276	q1	q2	NOTEST	0	0	15.252	0	1	1	no
AC209381.3_FGT007	AC209381.3_FG007	3:153798988-153799789	q1	q2	NOTEST	0	0	15.2471	0	1	1	no
AC209438.4_FGT002	AC209438.4_FG002	1:58612001-58612578	q1	q2	NOTEST	0	0	15.2399	0	1	1	no
AC209460.3_FGT002	AC209460.3_FG002	1:54826762-54827930	q1	q2	OK	3.8172	5.55241	15.2384	0.377442	0.7253	0.992865	no
AC209463.4_FGT013	AC209463.4_FG013	5:216557883-216558921	q1	q2	NOTEST	0.12173	0.233202	15.2289	0	1	1	no
AC209624.2_FGT001	AC209624.2_FG001	2:83815465-83821786	q1	q2	NOTEST	0	0	15.2166	0	1	1	no
AC209624.2_FGT003	AC209624.2_FG003	2:83799692-83800789	q1	q2	NOTEST	0	0	15.2108	0	1	1	no
AC209626.2_FGT013	AC209626.2_FG013	1:17883584-17884563	q1	q2	OK	20.7202	20.3332	15.2102	-0.0197381	0.9775	0.994772	no
AC209629.2_FGT003	AC209629.2_FG003	6:118935269-118935764	q1	q2	NOTEST	0	0	15.2087	0	1	1	no
AC209629.2_FGT007	AC209629.2_FG007	6:118886362-118887782	q1	q2	NOTEST	0	0	15.2056	0	1	1	no
AC209636.2_FGT003	AC209636.2_FG003	6:146759981-146761061	q1	q2	OK	0.231559	1.66302	15.2034	1.65243	0.2291	0.992865	no
AC209647.2_FGT001	AC209647.2_FG001	8:52636251-52636743	q1	q2	NOTEST	0	0	15.2005	0	1	1	no
AC209647.2_FGT002	AC209647.2_FG002	8:52628670-52628967	q1	q2	NOTEST	0	0	15.2004	0	1	1	no
AC209651.2_FGT001	AC209651.2_FG001	9:33514579-33515077	q1	q2	NOTEST	0	0	15.1991	0	1	1	no
AC209664.3_FGT002	AC209664.3_FG002	9:4651775-4654753	q1	q2	OK	9.98513	4.58667	15.194	-0.961952	0.32935	0.992865	no
AC209675.3_FGT001	AC209675.3_FG001	1:36698220-36698475	q1	q2	NOTEST	0	0	15.192	0	1	1	no
AC209697.3_FGT005	AC209697.3_FG005	9:46743770-46744280	q1	q2	NOTEST	0	0.663875	15.1893	0	1	1	no
AC209698.3_FGT004	AC209698.3_FG004	1:195177969-195178371	q1	q2	NOTEST	0	0	15.1828	0	1	1	no
AC209704.3_FGT003	AC209704.3_FG003	2:48486709-48487850	q1	q2	NOTEST	0	0	15.1763	0	1	1	no
AC209705.3_FGT004	AC209705.3_FG004	9:72007534-72010518	q1	q2	OK	2.90463	1.55625	15.1704	-0.698666	0.48475	0.992865	no
AC209710.4_FGT002	AC209710.4_FG002	7:27136557-27137732	q1	q2	NOTEST	0	0	15.1617	0	1	1	no
AC209718.1_FGT009	AC209718.1_FG009	3:5567041-5568967	q1	q2	NOTEST	0.700076	0.167114	15.1604	0	1	1	no
AC209723.3_FGT003	AC209723.3_FG003	7:79281072-79281897	q1	q2	NOTEST	0	0	15.159	0	1	1	no
AC209723.3_FGT004	AC209723.3_FG004	7:79231473-79234904	q1	q2	NOTEST	0	0	15.1587	0	1	1	no
AC209729.3_FGT003	AC209729.3_FG003	3:219956191-219959167	q1	q2	NOTEST	0	0	15.1577	0	1	1	no
AC209732.3_FGT001	AC209732.3_FG001	4:85420726-85427342	q1	q2	NOTEST	0	0	15.1451	0	1	1	no
AC209734.3_FGT005	AC209734.3_FG005	6:137142435-137142816	q1	q2	NOTEST	0	0	15.1446	0	1	1	no
AC209737.3_FGT006	AC209737.3_FG006	8:166124600-166125251	q1	q2	OK	1.15588	0.222649	15.1446	-0.99353	0.35385	0.992865	no
AC209738.3_FGT005	AC209738.3_FG005	3:219185895-219188243	q1	q2	NOTEST	0	0	15.1371	0	1	1	no
AC209739.3_FGT003	AC209739.3_FG003	2:111946588-111947665	q1	q2	NOTEST	0	0	15.1333	0	1	1	no
AC209744.3_FGT001	AC209744.3_FG001	3:130287229-130288170	q1	q2	NOTEST	0	0	15.1233	0	1	1	no
AC209755.3_FGT001	AC209755.3_FG001	3:212547798-212548639	q1	q2	NOTEST	0	0	15.1229	0	1	1	no
AC209768.3_FGT005	AC209768.3_FG005	2:234421464-234422964	q1	q2	NOTEST	0	0	15.1219	0	1	1	no
AC209768.3_FGT016	AC209768.3_FG016	2:234259842-234260286	q1	q2	NOTEST	0	0	15.1166	0	1	1	no
AC209778.3_FGT002	AC209778.3_FG002	9:126785235-126785765	q1	q2	NOTEST	0	0	15.1161	0	1	1	no
AC209780.2_FGT003	AC209780.2_FG003	3:88443627-88444248	q1	q2	NOTEST	0	0	15.1158	0	1	1	no
AC209784.3_FGT007	AC209784.3_FG007	3:181162936-181166123	q1	q2	OK	0.0576299	2.42111	15.1152	2.42219	0.23935	0.992865	no
AC209784.3_FGT011	AC209784.3_FG011	3:181029393-181032191	q1	q2	OK	1.4692	0.727257	15.1149	-0.722996	0.5045	0.992865	no
AC209810.3_FGT002	AC209810.3_FG002	3:165488280-165489387	q1	q2	NOTEST	0	0.752302	15.113	0	1	1	no
AC209811.3_FGT001	AC209811.3_FG001	9:59723072-59723529	q1	q2	NOTEST	0	0	15.1123	0	1	1	no
AC209819.3_FGT003	AC209819.3_FG003	8:122533329-122537003	q1	q2	NOTEST	0	0	15.1103	0	1	1	no
AC209819.3_FGT005	AC209819.3_FG005	8:122571212-122573373	q1	q2	OK	36.5276	2.39702	15.1091	-3.29924	0.018	0.992865	no
AC209819.3_FGT006	AC209819.3_FG006	8:122584328-122586294	q1	q2	NOTEST	0	0	15.1018	0	1	1	no
AC209819.3_FGT007	AC209819.3_FG007	8:122587021-122589094	q1	q2	NOTEST	0.100666	0	15.098	0	1	1	no
AC209819.3_FGT008	AC209819.3_FG008	8:122592367-122593064	q1	q2	NOTEST	0	0	15.091	0	1	1	no
AC209819.3_FGT009	AC209819.3_FG009	8:122590334-122590955	q1	q2	OK	2.23608	6.46635	15.0891	1.06896	0.341	0.992865	no
AC209819.3_FGT010	AC209819.3_FG010	8:122483716-122486455	q1	q2	NOTEST	0	0	15.0836	0	1	1	no
AC209819.3_FGT012	AC209819.3_FG012	8:122478250-122480444	q1	q2	OK	24.9478	15.4234	15.0802	-0.645956	0.51745	0.992865	no
AC209828.3_FGT006	AC209828.3_FG006	8:25197555-25198074	q1	q2	NOTEST	0	0	15.068	0	1	1	no
AC209831.3_FGT003	AC209831.3_FG003	3:203840464-203843596	q1	q2	NOTEST	0	0	15.0662	0	1	1	no
[truncated: 61,310 more rows]

## Sheet: 72H vs 0H
Table S2.Differentially Expressed Genes in Maize Roots Transcriptome under NaHCO3.
Test_ID	Gene_ID	Locus	Sample_1	Sample_2	Status	Value_1	Value_2	Log2 Fold Change （72H vs 0H）	Test_Stat	P_Value	Q_Value	Significant
AC148152.3_FGT001	AC148152.3_FG001	2:232028660-232030497	q1	q2	NOTEST	0.196919	0	975.295	0	1	1	no
AC148152.3_FGT005	AC148152.3_FG005	2:231952641-231954277	q1	q2	NOTEST	0.0753113	0	933.574	0	1	1	no
AC148152.3_FGT006	AC148152.3_FG006	2:231907845-231911227	q1	q2	NOTEST	0.109492	0	877.966	0	1	1	no
AC148152.3_FGT008	AC148152.3_FG008	2:231879064-231883597	q1	q2	NOTEST	0	0	856.38	0	1	1	no
AC148167.6_FGT001	AC148167.6_FG001	7:11670461-11676398	q1	q2	OK	44.2868	68.9127	849.77	0.454663	0.6136	0.941565	no
AC149475.2_FGT002	AC149475.2_FG002	9:152751856-152754681	q1	q2	OK	424.761	90.066	839.971	-1.57212	0.0846	0.941565	no
AC149475.2_FGT003	AC149475.2_FG003	9:152756799-152761381	q1	q2	OK	123.152	37.6981	801.796	-1.21494	0.1842	0.941565	no
AC149475.2_FGT005	AC149475.2_FG005	9:152791244-152801912	q1	q2	OK	6.03362	6.62426	789.173	0.0970554	0.9123	0.96908	no
AC149475.2_FGT007	AC149475.2_FG007	9:152822527-152823205	q1	q2	OK	29.4769	12.3736	779.077	-0.630593	0.56405	0.941565	no
AC149810.2_FGT003	AC149810.2_FG003	9:151852072-151859909	q1	q2	NOTEST	0	0	735.042	0	1	1	no
AC149810.2_FGT004	AC149810.2_FG004	9:151863691-151864339	q1	q2	NOTEST	0	0	728.337	0	1	1	no
AC149810.2_FGT008	AC149810.2_FG008	9:151897572-151900165	q1	q2	NOTEST	0	0.684387	708.863	0	1	1	no
AC149818.2_FGT001	AC149818.2_FG001	9:152681210-152686897	q1	q2	OK	8.73086	24.097	704.132	0.854233	0.38295	0.941565	no
AC149818.2_FGT004	AC149818.2_FG004	9:152703157-152703638	q1	q2	OK	412.156	29.179	697.41	-2.3587	0.06395	0.941565	no
AC149818.2_FGT005	AC149818.2_FG005	9:152707553-152708771	q1	q2	OK	1.29009	0	686.468	NA	0.0301	0.941565	no
AC149818.2_FGT006	AC149818.2_FG006	9:152709299-152712095	q1	q2	OK	14.7175	18.7934	685.315	0.172629	0.87615	0.961949	no
AC149818.2_FGT007	AC149818.2_FG007	9:152719946-152721236	q1	q2	OK	2.19982	1.25234	665.323	-0.446876	0.68605	0.941691	no
AC149818.2_FGT008	AC149818.2_FG008	9:152726607-152728503	q1	q2	OK	2.58434	1.35439	652.067	-0.515606	0.6376	0.941565	no
AC149818.2_FGT009	AC149818.2_FG009	9:152747406-152748234	q1	q2	NOTEST	0	0	630.042	0	1	1	no
AC149828.2_FGT002	AC149828.2_FG002	9:150685412-150689960	q1	q2	OK	93.3776	41.801	625.348	-0.826354	0.3627	0.941565	no
AC149828.2_FGT004	AC149828.2_FG004	9:150753587-150753980	q1	q2	OK	2.0525	2.85842	620.089	0.232965	0.8133	0.952463	no
AC149828.2_FGT005	AC149828.2_FG005	9:150774647-150775421	q1	q2	NOTEST	0	0	616.909	0	1	1	no
AC149829.2_FGT002	AC149829.2_FG002	9:151382930-151383185	q1	q2	OK	0	2437.29	600.993	NA	0.0001	0.0468167	yes
AC149829.2_FGT003	AC149829.2_FG003	9:151384633-151388392	q1	q2	OK	19.588	2.07975	599.249	-1.913	0.09365	0.941565	no
AC149829.2_FGT004	AC149829.2_FG004	9:151395821-151396321	q1	q2	OK	36.2813	0	599.13	NA	0.01175	0.86063	no
AC149829.2_FGT006	AC149829.2_FG006	9:151415829-151417116	q1	q2	OK	71.1015	100.699	595.082	0.356429	0.6871	0.941691	no
AC150739.3_FGT001	AC150739.3_FG001	9:155450360-155454202	q1	q2	OK	5.6994	1.74591	593.26	-0.889295	0.4265	0.941565	no
AC152495.1_FGT002	AC152495.1_FG002	10:3283522-3287419	q1	q2	NOTEST	0.123044	0.493983	589.445	0	1	1	no
AC152495.1_FGT003	AC152495.1_FG003	10:3299974-3307226	q1	q2	OK	0.214506	1.3042	585.307	1.38237	0.252	0.941565	no
AC152495.1_FGT010	AC152495.1_FG010	10:3372153-3376038	q1	q2	NOTEST	0.617233	0.693846	582.521	0	1	1	no
AC152495.1_FGT011	AC152495.1_FG011	10:3377384-3378752	q1	q2	NOTEST	0	0	580.159	0	1	1	no
AC152495.1_FGT012	AC152495.1_FG012	10:3385711-3388278	q1	q2	OK	5.70674	5.00925	535.699	-0.0964851	0.9279	0.973486	no
AC152495.1_FGT013	AC152495.1_FG013	10:3396643-3399693	q1	q2	NOTEST	0	0	532.486	0	1	1	no
AC152495.1_FGT015	AC152495.1_FG015	10:3404104-3405367	q1	q2	NOTEST	0	0	527.541	0	1	1	no
AC152495.1_FGT017	AC152495.1_FG017	10:3441444-3444666	q1	q2	NOTEST	0	0	524.304	0	1	1	no
AC155352.2_FGT001	AC155352.2_FG001	2:35349359-35352190	q1	q2	NOTEST	0	0	523.195	0	1	1	no
AC155352.2_FGT010	AC155352.2_FG010	2:35369189-35370027	q1	q2	NOTEST	0	0	520.594	0	1	1	no
AC155376.2_FGT002	AC155376.2_FG002	8:163644028-163644814	q1	q2	NOTEST	0	0	520.256	0	1	1	no
AC155376.2_FGT004	AC155376.2_FG004	8:163685359-163687718	q1	q2	OK	13.262	12.4512	515.149	-0.0632927	0.9436	0.978653	no
AC155376.2_FGT005	AC155376.2_FG005	8:163719700-163727524	q1	q2	OK	7.7528	3.5732	504.6	-0.585472	0.59725	0.941565	no
AC155377.1_FGT001	AC155377.1_FG001	3:220967144-220986200	q1	q2	OK	8.33055	7.98126	496.915	-0.0453484	0.9638	0.983992	no
AC155377.1_FGT002	AC155377.1_FG002	3:221063735-221069432	q1	q2	OK	10.0887	15.52	486.413	0.357466	0.7029	0.943191	no
AC155390.2_FGT002	AC155390.2_FG002	1:32672149-32674147	q1	q2	OK	1.98523	0.136568	486.296	-1.93006	0.2405	0.941565	no
AC155434.2_FGT001	AC155434.2_FG001	7:173932040-173933487	q1	q2	NOTEST	0.127554	0	484.151	0	1	1	no
AC155434.2_FGT003	AC155434.2_FG003	7:173926856-173929260	q1	q2	OK	4.19688	14.8049	479.679	1.08387	0.26915	0.941565	no
AC155434.2_FGT004	AC155434.2_FG004	7:173870269-173881429	q1	q2	OK	17.9403	19.6999	467.655	0.0954863	0.9117	0.969007	no
AC155434.2_FGT005	AC155434.2_FG005	7:173860840-173863018	q1	q2	OK	12.5984	7.17857	450.855	-0.415634	0.7032	0.943338	no
AC155434.2_FGT006	AC155434.2_FG006	7:173847829-173853197	q1	q2	NOTEST	1.06553e-05	7.20277e-05	449.33	0	1	1	no
AC155496.2_FGT009	AC155496.2_FG009	5:4777613-4787374	q1	q2	OK	17.2635	14.8255	447.494	-0.160957	0.8651	0.959615	no
AC155610.2_FGT007	AC155610.2_FG007	3:175729265-175732123	q1	q2	OK	1.51	0	436.905	NA	0.01415	0.930983	no
AC155610.2_FGT009	AC155610.2_FG009	3:175744245-175747343	q1	q2	OK	56.3968	7.17169e-05	431.377	-0.000190029	0.17265	0.941565	no
AC155622.2_FGT001	AC155622.2_FG001	3:4444109-4445303	q1	q2	OK	65.9975	92.6292	429.967	0.352245	0.7037	0.943491	no
AC155622.2_FGT004	AC155622.2_FG004	3:4447448-4448851	q1	q2	OK	4.06596	8.15563	429.667	0.536857	0.6094	0.941565	no
AC155624.2_FGT006	AC155624.2_FG006	1:8260040-8264449	q1	q2	OK	19.5159	22.0256	424.476	0.127391	0.89255	0.964228	no
AC155624.2_FGT011	AC155624.2_FG011	1:8285568-8288645	q1	q2	OK	3.85442	8.628	412.522	0.631682	0.5743	0.941565	no
AC159612.1_FGT007	AC159612.1_FG007	5:4583376-4584977	q1	q2	OK	16.8497	0	407.91	NA	5e-05	0.0240771	yes
AC165171.2_FGT002	AC165171.2_FG002	3:144777898-144779302	q1	q2	NOTEST	0.228094	0.153876	401.743	0	1	1	no
AC165178.2_FGT004	AC165178.2_FG004	2:182073110-182074488	q1	q2	NOTEST	0.292067	0	391.224	0	1	1	no
AC166636.1_FGT007	AC166636.1_FG007	1:19971518-19972363	q1	q2	NOTEST	0	0	391.121	0	1	1	no
AC166636.1_FGT008	AC166636.1_FG008	1:19979838-19982658	q1	q2	OK	2.99376	19.374	379.429	1.40837	0.23855	0.941565	no
AC166636.1_FGT009	AC166636.1_FG009	1:19983968-19990325	q1	q2	NOTEST	0	0	377.897	0	1	1	no
AC177831.3_FGT004	AC177831.3_FG004	2:49745575-49748553	q1	q2	NOTEST	0.0732978	0	377.397	0	1	1	no
AC177833.2_FGT001	AC177833.2_FG001	2:110693458-110697319	q1	q2	NOTEST	0.341869	0	376.758	0	1	1	no
AC177837.3_FGT002	AC177837.3_FG002	1:22597528-22598407	q1	q2	NOTEST	0	0	369.087	0	1	1	no
AC177838.2_FGT015	AC177838.2_FG015	1:161142-161925	q1	q2	NOTEST	0	0	362.896	0	1	1	no
AC177844.2_FGT003	AC177844.2_FG003	2:68539054-68539363	q1	q2	NOTEST	0	0	360.27	0	1	1	no
AC177850.2_FGT003	AC177850.2_FG003	1:18141394-18143414	q1	q2	OK	2.4716	0.983648	359.319	-0.707583	0.52165	0.941565	no
AC177850.2_FGT005	AC177850.2_FG005	1:18190324-18199402	q1	q2	OK	54.8728	4.28228	351.734	-0.568392	0.40555	0.941565	no
AC177860.4_FGT002	AC177860.4_FG002	2:173898723-173900919	q1	q2	NOTEST	0	0	349.117	0	1	1	no
AC177890.3_FGT005	AC177890.3_FG005	1:282753810-282754305	q1	q2	NOTEST	0	0.451851	347.568	0	1	1	no
AC177893.3_FGT003	AC177893.3_FG003	2:211669849-211670473	q1	q2	NOTEST	0	0	346.77	0	1	1	no
AC177893.3_FGT006	AC177893.3_FG006	2:211663585-211664281	q1	q2	NOTEST	0	0	344.284	0	1	1	no
AC177897.2_FGT002	AC177897.2_FG002	1:260195857-260198235	q1	q2	OK	2.78442	51.4309	344.186	2.67405	0.0531	0.941565	no
AC177897.2_FGT022	AC177897.2_FG022	1:260112285-260114256	q1	q2	NOTEST	0	0	343.11	0	1	1	no
AC177897.2_FGT029	AC177897.2_FG029	1:260089088-260089649	q1	q2	NOTEST	0	0	343.105	0	1	1	no
AC177899.2_FGT009	AC177899.2_FG009	1:300523676-300525797	q1	q2	NOTEST	0.809342	0.191535	341.685	0	1	1	no
AC177899.2_FGT012	AC177899.2_FG012	1:300424022-300426501	q1	q2	NOTEST	0	0	341.547	0	1	1	no
AC177900.4_FGT001	AC177900.4_FG001	1:91096808-91097171	q1	q2	NOTEST	0	0	339.529	0	1	1	no
AC177905.2_FGT001	AC177905.2_FG001	1:115712930-115713141	q1	q2	OK	3.43249	0	331.184	NA	0.1286	0.941565	no
AC177905.2_FGT003	AC177905.2_FG003	1:115623998-115624783	q1	q2	NOTEST	0.925878	0.423788	330.062	0	1	1	no
AC177908.3_FGT002	AC177908.3_FG002	1:72808428-72813891	q1	q2	OK	16.7344	8.59233	329.905	-0.686841	0.45345	0.941565	no
AC177908.3_FGT003	AC177908.3_FG003	1:72698779-72699511	q1	q2	NOTEST	0	0	328.405	0	1	1	no
AC177908.3_FGT006	AC177908.3_FG006	1:72747837-72748728	q1	q2	NOTEST	0	0	328.082	0	1	1	no
AC177911.4_FGT005	AC177911.4_FG005	1:16789304-16789868	q1	q2	NOTEST	0	0	326.907	0	1	1	no
AC177920.3_FGT008	AC177920.3_FG008	2:52888796-52890717	q1	q2	NOTEST	0	0	321.884	0	1	1	no
AC177922.2_FGT002	AC177922.2_FG002	3:74807795-74808416	q1	q2	NOTEST	0	0	320.67	0	1	1	no
AC177924.2_FGT001	AC177924.2_FG001	2:71347458-71352265	q1	q2	NOTEST	0	0	320.487	0	1	1	no
AC177924.2_FGT003	AC177924.2_FG003	2:71370497-71370833	q1	q2	NOTEST	0	0	315.129	0	1	1	no
AC177926.2_FGT003	AC177926.2_FG003	1:295676620-295677277	q1	q2	NOTEST	0	0	314.723	0	1	1	no
AC177930.2_FGT001	AC177930.2_FG001	2:109099264-109099786	q1	q2	NOTEST	0	0	313.749	0	1	1	no
AC177930.2_FGT002	AC177930.2_FG002	2:109089830-109090262	q1	q2	NOTEST	0	0	313.582	0	1	1	no
AC177936.6_FGT008	AC177936.6_FG008	1:285718505-285719644	q1	q2	OK	81.8033	89.9183	303.057	0.097069	0.91295	0.969295	no
AC177941.3_FGT001	AC177941.3_FG001	1:35964651-35967135	q1	q2	NOTEST	0	0	302.194	0	1	1	no
AC177941.3_FGT006	AC177941.3_FG006	1:35852657-35853471	q1	q2	NOTEST	0	0	300.252	0	1	1	no
AC177946.2_FGT004	AC177946.2_FG004	1:19103229-19104089	q1	q2	OK	40.0247	3.38623	300.048	-1.14481	0.48265	0.941565	no
AC177947.2_FGT003	AC177947.2_FG003	1:33360058-33360670	q1	q2	NOTEST	0	0	299.993	0	1	1	no
AC182105.3_FGT006	AC182105.3_FG006	4:85731239-85732972	q1	q2	NOTEST	0	0	299.132	0	1	1	no
AC182413.4_FGT002	AC182413.4_FG002	5:4211385-4214806	q1	q2	NOTEST	0	0	298.004	0	1	1	no
AC182439.4_FGT004	AC182439.4_FG004	3:46895108-46895588	q1	q2	NOTEST	0	0	291.183	0	1	1	no
AC182482.3_FGT003	AC182482.3_FG003	3:23016605-23020055	q1	q2	OK	4.09713	7.87237	291.035	0.47848	0.6625	0.941565	no
AC182615.4_FGT001	AC182615.4_FG001	3:22054234-22055095	q1	q2	NOTEST	0	0	290.599	0	1	1	no
AC182617.3_FGT001	AC182617.3_FG001	3:127323461-127329589	q1	q2	OK	17.6365	12.9059	289.354	-0.220409	0.8448	0.956133	no
AC182627.2_FGT003	AC182627.2_FG003	3:58308793-58309243	q1	q2	NOTEST	0	0	287.368	0	1	1	no
AC182831.3_FGT004	AC182831.3_FG004	3:194231832-194232420	q1	q2	NOTEST	0	0	285.642	0	1	1	no
AC182838.3_FGT006	AC182838.3_FG006	3:190568352-190568724	q1	q2	NOTEST	0	0	282.625	0	1	1	no
AC183315.4_FGT006	AC183315.4_FG006	3:28222059-28223788	q1	q2	OK	10.59	216.333	282.437	2.21531	0.0848	0.941565	no
AC183319.3_FGT001	AC183319.3_FG001	3:37159449-37160239	q1	q2	OK	0	2.87694	281.136	NA	0.03335	0.941565	no
AC183372.4_FGT006	AC183372.4_FG006	3:141361115-141361928	q1	q2	NOTEST	0	0	278.927	0	1	1	no
AC183412.5_FGT005	AC183412.5_FG005	2:27456157-27492745	q1	q2	NOTEST	0.0306957	0	278.613	0	1	1	no
AC183413.3_FGT006	AC183413.3_FG006	5:112078490-112084663	q1	q2	NOTEST	0	0	278.102	0	1	1	no
AC183509.1_FGT001	AC183509.1_FG001	3:135593194-135594224	q1	q2	NOTEST	0	0	274.555	0	1	1	no
AC183514.3_FGT006	AC183514.3_FG006	3:168470836-168474061	q1	q2	NOTEST	0	0	273.672	0	1	1	no
AC183817.2_FGT002	AC183817.2_FG002	5:86372740-86376385	q1	q2	NOTEST	0	0	267.215	0	1	1	no
AC183888.4_FGT006	AC183888.4_FG006	4:240785908-240789797	q1	q2	NOTEST	0	0	265.442	0	1	1	no
AC183888.4_FGT008	AC183888.4_FG008	4:240776870-240778496	q1	q2	NOTEST	0	0	263.264	0	1	1	no
AC183914.3_FGT004	AC183914.3_FG004	4:178682041-178682539	q1	q2	NOTEST	0	0	261.838	0	1	1	no
AC183915.4_FGT001	AC183915.4_FG001	3:55960708-55964178	q1	q2	NOTEST	0	0	260.801	0	1	1	no
AC183927.3_FGT004	AC183927.3_FG004	3:64564657-64565682	q1	q2	NOTEST	0	0	258.47	0	1	1	no
AC183928.4_FGT001	AC183928.4_FG001	7:109607-111503	q1	q2	NOTEST	0	0	258.057	0	1	1	no
AC183932.3_FGT007	AC183932.3_FG007	5:5582013-5584778	q1	q2	OK	1.57314	1.71433	257.279	0.0691505	0.94515	0.979149	no
AC183938.4_FGT011	AC183938.4_FG011	10:142266289-142269387	q1	q2	NOTEST	0	0.202671	257.12	0	1	1	no
AC183944.4_FGT003	AC183944.4_FG003	9:81892913-81895463	q1	q2	NOTEST	0	0	255.159	0	1	1	no
AC183950.2_FGT002	AC183950.2_FG002	8:162728947-162729364	q1	q2	NOTEST	0	0	254.746	0	1	1	no
AC183950.2_FGT003	AC183950.2_FG003	8:162729831-162732268	q1	q2	NOTEST	0	0	248.113	0	1	1	no
AC183950.2_FGT004	AC183950.2_FG004	8:162763800-162766540	q1	q2	NOTEST	0.201749	0	241.374	0	1	1	no
AC183950.2_FGT005	AC183950.2_FG005	8:162767678-162769145	q1	q2	OK	1.95998	2.14658	241	0.0742532	0.9451	0.979144	no
AC183968.2_FGT001	AC183968.2_FG001	4:241958863-241961162	q1	q2	NOTEST	0.148247	0	240.771	0	1	1	no
AC184112.4_FGT010	AC184112.4_FG010	3:155709275-155710095	q1	q2	NOTEST	0	0	240.41	0	1	1	no
AC184116.3_FGT001	AC184116.3_FG001	7:60271978-60272662	q1	q2	NOTEST	0	0	238.943	0	1	1	no
AC184127.3_FGT003	AC184127.3_FG003	5:179839818-179840313	q1	q2	NOTEST	0	0	237.268	0	1	1	no
AC184130.4_FGT005	AC184130.4_FG005	4:235835571-235836465	q1	q2	NOTEST	0	0	236.758	0	1	1	no
AC184130.4_FGT012	AC184130.4_FG012	4:235766705-235769787	q1	q2	OK	2.28441	2.2395	231.957	-0.015875	0.97625	0.988497	no
AC184133.3_FGT001	AC184133.3_FG001	9:73617173-73619221	q1	q2	NOTEST	0	0	231.076	0	1	1	no
AC184164.2_FGT004	AC184164.2_FG004	3:209391023-209391790	q1	q2	NOTEST	0	0	230.315	0	1	1	no
AC184164.2_FGT006	AC184164.2_FG006	3:209412921-209413320	q1	q2	NOTEST	0	0	230.214	0	1	1	no
AC184169.3_FGT001	AC184169.3_FG001	4:26820782-26821926	q1	q2	OK	1.60554	0.938301	228.985	-0.381615	0.7214	0.945588	no
AC184170.4_FGT002	AC184170.4_FG002	3:133684028-133684676	q1	q2	NOTEST	0.211697	0.288211	228.825	0	1	1	no
AC184171.4_FGT002	AC184171.4_FG002	4:206488586-206489243	q1	q2	NOTEST	0	0	228.288	0	1	1	no
AC184172.3_FGT001	AC184172.3_FG001	4:158434777-158435617	q1	q2	NOTEST	0	0	226.799	0	1	1	no
AC184699.3_FGT005	AC184699.3_FG005	3:220770504-220772806	q1	q2	NOTEST	0.048372	0.0648736	226.405	0	1	1	no
AC184764.3_FGT003	AC184764.3_FG003	4:212839636-212840488	q1	q2	NOTEST	0	0	225.218	0	1	1	no
AC184764.3_FGT006	AC184764.3_FG006	4:212748042-212749094	q1	q2	NOTEST	0	0	224.455	0	1	1	no
AC184765.4_FGT005	AC184765.4_FG005	3:213541770-213542890	q1	q2	NOTEST	0	0	223.723	0	1	1	no
AC184771.4_FGT003	AC184771.4_FG003	4:60542051-60542885	q1	q2	NOTEST	0	0	223.157	0	1	1	no
AC184775.2_FGT002	AC184775.2_FG002	3:148840799-148842242	q1	q2	NOTEST	0	0	222.433	0	1	1	no
AC184788.2_FGT001	AC184788.2_FG001	5:153024028-153024767	q1	q2	NOTEST	0	0	221.09	0	1	1	no
AC184789.4_FGT002	AC184789.4_FG002	5:128748949-128753292	q1	q2	NOTEST	0	0	218.914	0	1	1	no
AC184794.2_FGT003	AC184794.2_FG003	4:86469185-86470912	q1	q2	NOTEST	0	0	218.041	0	1	1	no
AC184831.3_FGT003	AC184831.3_FG003	4:239016738-239023284	q1	q2	NOTEST	0.953366	0.920673	216.464	0	1	1	no
AC184831.3_FGT005	AC184831.3_FG005	4:239028638-239029484	q1	q2	NOTEST	0	0	215.639	0	1	1	no
AC184831.3_FGT008	AC184831.3_FG008	4:239100690-239101536	q1	q2	NOTEST	0	0	213.622	0	1	1	no
AC184836.3_FGT002	AC184836.3_FG002	4:80114145-80114910	q1	q2	NOTEST	0	0	212.087	0	1	1	no
AC184857.2_FGT006	AC184857.2_FG006	5:15408973-15409702	q1	q2	NOTEST	0	0	211.318	0	1	1	no
AC184871.2_FGT009	AC184871.2_FG009	1:273740133-273741620	q1	q2	NOTEST	0	0	211.205	0	1	1	no
AC185108.3_FGT006	AC185108.3_FG006	7:162223698-162224085	q1	q2	NOTEST	0	0	210.862	0	1	1	no
AC185108.3_FGT010	AC185108.3_FG010	7:162348606-162349464	q1	q2	NOTEST	0.141966	0	210.788	0	1	1	no
AC185108.3_FGT011	AC185108.3_FG011	7:162352706-162353303	q1	q2	NOTEST	0	0	209.642	0	1	1	no
AC185122.3_FGT009	AC185122.3_FG009	4:19489568-19490249	q1	q2	NOTEST	0	0	209.12	0	1	1	no
AC185126.3_FGT006	AC185126.3_FG006	4:188230323-188230827	q1	q2	NOTEST	0	0	209.055	0	1	1	no
AC185130.2_FGT004	AC185130.2_FG004	5:76123794-76128759	q1	q2	NOTEST	0	0	208.615	0	1	1	no
AC185130.2_FGT005	AC185130.2_FG005	5:76104999-76107879	q1	q2	NOTEST	0	0	207.931	0	1	1	no
AC185217.3_FGT004	AC185217.3_FG004	4:190433230-190434395	q1	q2	NOTEST	0	0	207.373	0	1	1	no
AC185217.3_FGT007	AC185217.3_FG007	4:190445704-190446841	q1	q2	NOTEST	0	0	206.709	0	1	1	no
AC185226.4_FGT001	AC185226.4_FG001	4:162608156-162617862	q1	q2	OK	41.7611	30.9888	204.659	-0.304696	0.73105	0.946758	no
AC185252.4_FGT002	AC185252.4_FG002	3:113360843-113361507	q1	q2	NOTEST	0	0	204.219	0	1	1	no
AC185254.4_FGT002	AC185254.4_FG002	4:74338759-74339617	q1	q2	NOTEST	0.48442	0	202.329	0	1	1	no
AC185256.3_FGT002	AC185256.3_FG002	5:114521080-114522111	q1	q2	NOTEST	0	0	202.244	0	1	1	no
AC185256.3_FGT003	AC185256.3_FG003	5:114625872-114632693	q1	q2	NOTEST	0	0	199.585	0	1	1	no
AC185261.4_FGT002	AC185261.4_FG002	5:60236030-60236495	q1	q2	NOTEST	0	0	199.052	0	1	1	no
AC185265.3_FGT003	AC185265.3_FG003	5:116033976-116036206	q1	q2	NOTEST	0	0	198.814	0	1	1	no
AC185276.2_FGT004	AC185276.2_FG004	3:228670486-228671113	q1	q2	NOTEST	0	0	197.458	0	1	1	no
AC185276.2_FGT006	AC185276.2_FG006	3:228582712-228584640	q1	q2	NOTEST	0	0	197.139	0	1	1	no
AC185281.5_FGT006	AC185281.5_FG006	5:90854465-90856162	q1	q2	NOTEST	0.224262	0	197.052	0	1	1	no
AC185300.4_FGT002	AC185300.4_FG002	4:228549374-228550451	q1	q2	OK	12.0448	12.9625	194.969	0.053232	0.95925	0.982723	no
AC185305.3_FGT003	AC185305.3_FG003	4:52486605-52487343	q1	q2	OK	0	14.6607	194.919	NA	0.11655	0.941565	no
AC185415.3_FGT005	AC185415.3_FG005	2:198337077-198340527	q1	q2	OK	5.99627	9.51593	194.128	0.336211	0.76045	0.946758	no
AC185422.3_FGT005	AC185422.3_FG005	4:149185260-149186585	q1	q2	NOTEST	0	0	194.092	0	1	1	no
AC185427.5_FGT004	AC185427.5_FG004	5:139148818-139149298	q1	q2	NOTEST	0	0	192.349	0	1	1	no
AC185443.3_FGT004	AC185443.3_FG004	4:221857161-221860217	q1	q2	NOTEST	0	0	191.756	0	1	1	no
AC185460.3_FGT004	AC185460.3_FG004	5:183696095-183697025	q1	q2	NOTEST	0	0	189.599	0	1	1	no
AC185466.3_FGT001	AC185466.3_FG001	4:181701813-181703196	q1	q2	NOTEST	0	0	188.593	0	1	1	no
AC185471.3_FGT005	AC185471.3_FG005	4:166944654-166955204	q1	q2	OK	1.13643	0.220021	187.765	-0.214183	0.5062	0.941565	no
AC185473.3_FGT005	AC185473.3_FG005	4:156809809-156810151	q1	q2	NOTEST	0	0	187.167	0	1	1	no
AC185475.3_FGT001	AC185475.3_FG001	4:168886962-168888701	q1	q2	NOTEST	0	0	186.192	0	1	1	no
AC185478.4_FGT005	AC185478.4_FG005	4:181432209-181432974	q1	q2	NOTEST	0	0	185.944	0	1	1	no
AC185478.4_FGT007	AC185478.4_FG007	4:181551193-181551688	q1	q2	NOTEST	0	0	183.136	0	1	1	no
AC185487.4_FGT001	AC185487.4_FG001	5:195656053-195656458	q1	q2	NOTEST	0	0	182.967	0	1	1	no
AC185500.3_FGT001	AC185500.3_FG001	3:180952906-180954141	q1	q2	NOTEST	0	0	179.719	0	1	1	no
AC185501.3_FGT001	AC185501.3_FG001	4:177371684-177372194	q1	q2	NOTEST	0	0	179.484	0	1	1	no
AC185501.3_FGT006	AC185501.3_FG006	4:177399585-177400438	q1	q2	NOTEST	0	0	179.404	0	1	1	no
AC185504.4_FGT002	AC185504.4_FG002	4:164026950-164027505	q1	q2	NOTEST	0	0	179.125	0	1	1	no
AC185522.2_FGT002	AC185522.2_FG002	4:115485803-115486253	q1	q2	NOTEST	0	0	176.064	0	1	1	no
AC185530.2_FGT004	AC185530.2_FG004	4:120681570-120683126	q1	q2	NOTEST	0	0	175.214	0	1	1	no
AC185586.4_FGT003	AC185586.4_FG003	4:80946868-80947234	q1	q2	NOTEST	0	0	174.502	0	1	1	no
AC185587.3_FGT003	AC185587.3_FG003	1:203132948-203134532	q1	q2	NOTEST	0	0	173.764	0	1	1	no
AC185588.2_FGT002	AC185588.2_FG002	1:297260789-297265049	q1	q2	NOTEST	0	0	172.412	0	1	1	no
AC185593.3_FGT003	AC185593.3_FG003	1:85784828-85785212	q1	q2	OK	0	1.50406	172.207	NA	0.09715	0.941565	no
AC185605.3_FGT003	AC185605.3_FG003	5:44442095-44442548	q1	q2	NOTEST	0	0	172.178	0	1	1	no
AC185610.3_FGT001	AC185610.3_FG001	1:251564403-251564739	q1	q2	NOTEST	0	0	172.087	0	1	1	no
AC185611.3_FGT001	AC185611.3_FG001	1:206839157-206839481	q1	q2	NOTEST	0	0	170.446	0	1	1	no
AC185623.4_FGT010	AC185623.4_FG010	4:157655016-157655277	q1	q2	NOTEST	0	0	168.235	0	1	1	no
AC185623.4_FGT012	AC185623.4_FG012	4:157673009-157674564	q1	q2	NOTEST	0	0	167.628	0	1	1	no
AC185628.3_FGT010	AC185628.3_FG010	5:7215086-7217178	q1	q2	NOTEST	0	0	166.78	0	1	1	no
AC185642.4_FGT001	AC185642.4_FG001	4:164761947-164762274	q1	q2	NOTEST	0	0	165.927	0	1	1	no
AC185648.3_FGT007	AC185648.3_FG007	4:174569686-174572276	q1	q2	NOTEST	0	0	165.344	0	1	1	no
AC185649.2_FGT003	AC185649.2_FG003	4:164534442-164534781	q1	q2	NOTEST	0	0	164.237	0	1	1	no
AC185655.3_FGT004	AC185655.3_FG004	2:39920165-39921584	q1	q2	NOTEST	0	0	164.114	0	1	1	no
AC185655.3_FGT005	AC185655.3_FG005	2:39942982-39944500	q1	q2	NOTEST	0	0.0937115	163.528	0	1	1	no
AC185656.3_FGT002	AC185656.3_FG002	5:65741232-65741610	q1	q2	NOTEST	0	0	163.13	0	1	1	no
AC185660.3_FGT003	AC185660.3_FG003	4:164955531-164955870	q1	q2	NOTEST	0	0	160.653	0	1	1	no
AC186009.3_FGT001	AC186009.3_FG001	1:29698446-29699404	q1	q2	NOTEST	0	0	159.443	0	1	1	no
AC186013.3_FGT001	AC186013.3_FG001	7:59346338-59347058	q1	q2	NOTEST	0	0	159.204	0	1	1	no
AC186145.3_FGT002	AC186145.3_FG002	4:59703414-59704173	q1	q2	NOTEST	0	0	159.003	0	1	1	no
AC186147.3_FGT008	AC186147.3_FG008	4:162934586-162941040	q1	q2	NOTEST	0	0	158.751	0	1	1	no
AC186156.3_FGT004	AC186156.3_FG004	4:172851416-172852028	q1	q2	NOTEST	0	0	158.049	0	1	1	no
AC186156.3_FGT005	AC186156.3_FG005	4:172823745-172824357	q1	q2	NOTEST	0	0	155.669	0	1	1	no
AC186164.3_FGT001	AC186164.3_FG001	4:227260402-227260906	q1	q2	OK	2.86446	8.31028	155.485	0.831117	0.4694	0.941565	no
AC186166.3_FGT008	AC186166.3_FG008	5:1817500-1820935	q1	q2	NOTEST	0	0.25375	154.757	0	1	1	no
AC186189.3_FGT004	AC186189.3_FG004	1:283455352-283458076	q1	q2	NOTEST	0	0	154.708	0	1	1	no
AC186189.3_FGT005	AC186189.3_FG005	1:283458335-283459025	q1	q2	NOTEST	0	0	154.575	0	1	1	no
AC186195.4_FGT001	AC186195.4_FG001	2:13095219-13097165	q1	q2	NOTEST	0	0.0771849	152.214	0	1	1	no
AC186231.4_FGT002	AC186231.4_FG002	1:202661440-202662280	q1	q2	OK	4.23668	28.2705	152.087	1.69683	0.11875	0.941565	no
AC186233.3_FGT007	AC186233.3_FG007	1:10191818-10194486	q1	q2	NOTEST	0	0	151.365	0	1	1	no
AC186283.4_FGT002	AC186283.4_FG002	1:108665035-108665545	q1	q2	NOTEST	0	0	149.028	0	1	1	no
AC186284.3_FGT007	AC186284.3_FG007	1:150696135-150698076	q1	q2	NOTEST	0	0	148.961	0	1	1	no
AC186287.7_FGT005	AC186287.7_FG005	4:174024717-174026190	q1	q2	NOTEST	0	0	147.857	0	1	1	no
AC186309.3_FGT002	AC186309.3_FG002	5:38347575-38348794	q1	q2	NOTEST	0	0	147.419	0	1	1	no
AC186309.3_FGT006	AC186309.3_FG006	5:38410408-38411104	q1	q2	NOTEST	0.190346	0	147.287	0	1	1	no
AC186310.4_FGT004	AC186310.4_FG004	4:231151926-231154061	q1	q2	NOTEST	0	0	147.148	0	1	1	no
AC186322.4_FGT003	AC186322.4_FG003	1:211505519-211506681	q1	q2	NOTEST	0	0	145.808	0	1	1	no
AC186322.4_FGT005	AC186322.4_FG005	1:211520277-211521243	q1	q2	NOTEST	0	0	145.614	0	1	1	no
AC186329.3_FGT006	AC186329.3_FG006	2:49947660-49948235	q1	q2	NOTEST	0	0	144.112	0	1	1	no
AC186337.3_FGT003	AC186337.3_FG003	2:25257315-25257792	q1	q2	NOTEST	0	0	143.746	0	1	1	no
AC186375.3_FGT001	AC186375.3_FG001	6:111939511-111940305	q1	q2	NOTEST	0	0	143.368	0	1	1	no
AC186404.3_FGT002	AC186404.3_FG002	8:68684693-68685543	q1	q2	NOTEST	0	0	143.341	0	1	1	no
AC186406.4_FGT006	AC186406.4_FG006	6:14950899-14953487	q1	q2	NOTEST	0	0	142.768	0	1	1	no
AC186408.5_FGT005	AC186408.5_FG005	4:184419768-184420548	q1	q2	NOTEST	0	0	140.631	0	1	1	no
AC186412.4_FGT011	AC186412.4_FG011	1:275091553-275092458	q1	q2	NOTEST	0	0.234544	139.818	0	1	1	no
AC186417.3_FGT004	AC186417.3_FG004	1:13071384-13073262	q1	q2	NOTEST	0	0	139.803	0	1	1	no
AC186417.3_FGT006	AC186417.3_FG006	1:13086119-13086773	q1	q2	NOTEST	0	0	139.623	0	1	1	no
AC186424.4_FGT009	AC186424.4_FG009	1:279720782-279721205	q1	q2	NOTEST	0	0	138.557	0	1	1	no
AC186431.5_FGT001	AC186431.5_FG001	8:61468550-61515300	q1	q2	NOTEST	0	0	138.31	0	1	1	no
AC186433.4_FGT001	AC186433.4_FG001	6:86441148-86441760	q1	q2	NOTEST	0	0	137.222	0	1	1	no
AC186493.4_FGT002	AC186493.4_FG002	7:154297380-154299237	q1	q2	NOTEST	0	0	136.016	0	1	1	no
AC186500.3_FGT001	AC186500.3_FG001	5:122071587-122072277	q1	q2	NOTEST	0	0	135.014	0	1	1	no
AC186506.3_FGT001	AC186506.3_FG001	1:160142896-160143849	q1	q2	NOTEST	0	0	134.315	0	1	1	no
AC186512.3_FGT007	AC186512.3_FG007	4:163706516-163707559	q1	q2	NOTEST	0	0	134.188	0	1	1	no
AC186519.4_FGT002	AC186519.4_FG002	1:258733622-258734003	q1	q2	NOTEST	0	0	132.732	0	1	1	no
AC186524.3_FGT005	AC186524.3_FG005	1:180986273-180988780	q1	q2	NOTEST	0	0	132.447	0	1	1	no
AC186524.3_FGT006	AC186524.3_FG006	1:180989989-180990466	q1	q2	NOTEST	0	0	132.423	0	1	1	no
AC186563.4_FGT004	AC186563.4_FG004	4:176841202-176841484	q1	q2	NOTEST	0	0	132.407	0	1	1	no
AC186577.3_FGT006	AC186577.3_FG006	6:1996259-1996982	q1	q2	OK	0.360241	4.6457	132.164	1.72575	0.2871	0.941565	no
AC186579.3_FGT007	AC186579.3_FG007	8:158575181-158576181	q1	q2	NOTEST	0	0	131.009	0	1	1	no
AC186581.3_FGT003	AC186581.3_FG003	7:40987770-40988633	q1	q2	NOTEST	0	0	130.573	0	1	1	no
AC186583.3_FGT004	AC186583.3_FG004	6:62111699-62113379	q1	q2	NOTEST	0	0	130.082	0	1	1	no
AC186585.4_FGT002	AC186585.4_FG002	6:15264015-15265490	q1	q2	NOTEST	0	0	129.633	0	1	1	no
AC186590.3_FGT005	AC186590.3_FG005	6:93534642-93535361	q1	q2	NOTEST	0	0	129.295	0	1	1	no
AC186590.3_FGT006	AC186590.3_FG006	6:93542231-93542950	q1	q2	NOTEST	0	0	128.926	0	1	1	no
AC186592.3_FGT002	AC186592.3_FG002	6:75072664-75075280	q1	q2	NOTEST	0.0377697	0.101211	128.892	0	1	1	no
AC186592.3_FGT003	AC186592.3_FG003	6:75082128-75082623	q1	q2	OK	0	1.35555	128.086	NA	0.06715	0.941565	no
AC186602.4_FGT003	AC186602.4_FG003	1:99672340-99673380	q1	q2	NOTEST	0	0	127.987	0	1	1	no
AC186603.6_FGT003	AC186603.6_FG003	1:168712313-168713762	q1	q2	NOTEST	0	0	127.624	0	1	1	no
AC186606.4_FGT003	AC186606.4_FG003	1:182653545-182654452	q1	q2	OK	0.659145	6.94824	127.618	1.77375	0.1989	0.941565	no
AC186611.4_FGT005	AC186611.4_FG005	8:112232776-112234777	q1	q2	NOTEST	0	0	127.198	0	1	1	no
AC186613.4_FGT003	AC186613.4_FG003	2:36668243-36668858	q1	q2	NOTEST	0	0	126.57	0	1	1	no
AC186619.3_FGT001	AC186619.3_FG001	1:207378626-207379900	q1	q2	NOTEST	0	0	126.471	0	1	1	no
AC186647.3_FGT001	AC186647.3_FG001	6:110203937-110204393	q1	q2	NOTEST	0	0	126.245	0	1	1	no
AC186653.4_FGT005	AC186653.4_FG005	1:23341672-23342178	q1	q2	NOTEST	0	0	125.883	0	1	1	no
AC186656.4_FGT004	AC186656.4_FG004	1:288714863-288715190	q1	q2	NOTEST	0	0	125.859	0	1	1	no
AC186656.4_FGT012	AC186656.4_FG012	1:288829721-288831499	q1	q2	NOTEST	0.105656	0.284889	125.612	0	1	1	no
AC186663.3_FGT006	AC186663.3_FG006	3:140646245-140647016	q1	q2	OK	0.196543	1.06883	125.592	0.891655	0.42065	0.941565	no
AC186667.3_FGT007	AC186667.3_FG007	1:275768316-275769386	q1	q2	NOTEST	0	0	125.257	0	1	1	no
AC186669.3_FGT002	AC186669.3_FG002	3:203553884-203555864	q1	q2	NOTEST	0	0	125.078	0	1	1	no
AC186684.4_FGT001	AC186684.4_FG001	1:267858700-267862188	q1	q2	NOTEST	0	0	124.44	0	1	1	no
AC186691.4_FGT006	AC186691.4_FG006	1:189401153-189401342	q1	q2	NOTEST	0	0	123.289	0	1	1	no
AC186743.4_FGT003	AC186743.4_FG003	4:185893991-185894327	q1	q2	NOTEST	0	0	123.08	0	1	1	no
AC186781.4_FGT006	AC186781.4_FG006	7:139461441-139463998	q1	q2	NOTEST	0	0	122.728	0	1	1	no
AC186782.4_FGT003	AC186782.4_FG003	7:90774330-90803178	q1	q2	NOTEST	0	0	122.586	0	1	1	no
AC186785.4_FGT002	AC186785.4_FG002	7:110466868-110469235	q1	q2	NOTEST	0	0	122.323	0	1	1	no
AC186789.4_FGT001	AC186789.4_FG001	8:146279642-146279917	q1	q2	NOTEST	0	0	122.223	0	1	1	no
AC186800.3_FGT005	AC186800.3_FG005	7:138410349-138410880	q1	q2	NOTEST	0	0	121.999	0	1	1	no
AC186807.4_FGT002	AC186807.4_FG002	8:74221156-74221495	q1	q2	NOTEST	0	0	121.863	0	1	1	no
AC186815.3_FGT003	AC186815.3_FG003	8:144936274-144939876	q1	q2	NOTEST	0	0	121.846	0	1	1	no
AC186828.3_FGT001	AC186828.3_FG001	6:77425455-77425884	q1	q2	NOTEST	0	0	121.284	0	1	1	no
AC186845.4_FGT009	AC186845.4_FG009	7:163794819-163796531	q1	q2	OK	1.687	0	120.843	NA	0.1154	0.941565	no
AC186897.4_FGT016	AC186897.4_FG016	8:13178244-13178676	q1	q2	NOTEST	0	0.586134	120.447	0	1	1	no
AC186902.4_FGT006	AC186902.4_FG006	1:279984125-279984954	q1	q2	NOTEST	0	0	119.988	0	1	1	no
AC186902.4_FGT009	AC186902.4_FG009	1:279925944-279926559	q1	q2	NOTEST	0	0	119.496	0	1	1	no
AC186904.4_FGT007	AC186904.4_FG007	2:15125655-15126237	q1	q2	NOTEST	0	0	119.323	0	1	1	no
AC186905.3_FGT013	AC186905.3_FG013	1:234759540-234759882	q1	q2	NOTEST	0	0	118.132	0	1	1	no
AC187037.4_FGT008	AC187037.4_FG008	8:147250946-147251553	q1	q2	NOTEST	0	0	117.554	0	1	1	no
AC187046.3_FGT009	AC187046.3_FG009	7:162135607-162137419	q1	q2	NOTEST	0	0	116.778	0	1	1	no
AC187056.3_FGT002	AC187056.3_FG002	6:71742167-71743765	q1	q2	NOTEST	0	0	116.298	0	1	1	no
AC187065.3_FGT003	AC187065.3_FG003	8:32338784-32339309	q1	q2	NOTEST	0	0.813784	116.121	0	1	1	no
AC187067.4_FGT001	AC187067.4_FG001	7:175773542-175773998	q1	q2	NOTEST	0	0	116.05	0	1	1	no
AC187072.4_FGT001	AC187072.4_FG001	7:164641547-164642399	q1	q2	NOTEST	0	0	116.05	0	1	1	no
AC187072.4_FGT002	AC187072.4_FG002	7:164646575-164647571	q1	q2	NOTEST	0	0	116.013	0	1	1	no
AC187080.3_FGT006	AC187080.3_FG006	6:91301112-91304015	q1	q2	NOTEST	0	0	115.852	0	1	1	no
AC187080.3_FGT007	AC187080.3_FG007	6:91289629-91291654	q1	q2	NOTEST	0.0501415	0	114.937	0	1	1	no
AC187082.3_FGT003	AC187082.3_FG003	7:38948716-38951511	q1	q2	NOTEST	0	0	114.346	0	1	1	no
AC187086.3_FGT004	AC187086.3_FG004	8:136320651-136322829	q1	q2	NOTEST	0	0	113.71	0	1	1	no
AC187088.3_FGT002	AC187088.3_FG002	6:9260620-9261410	q1	q2	NOTEST	0	0	113.556	0	1	1	no
AC187090.3_FGT003	AC187090.3_FG003	8:9480307-9480716	q1	q2	NOTEST	0	0	112.983	0	1	1	no
AC187090.3_FGT011	AC187090.3_FG011	8:9379651-9380955	q1	q2	NOTEST	0	0	112.867	0	1	1	no
AC187092.6_FGT003	AC187092.6_FG003	8:70080490-70080904	q1	q2	NOTEST	0	0	112.834	0	1	1	no
AC187096.5_FGT001	AC187096.5_FG001	8:20927774-20932982	q1	q2	NOTEST	0	0	112.38	0	1	1	no
AC187098.4_FGT011	AC187098.4_FG011	7:174881879-174883538	q1	q2	OK	8.17717	5.65959	112.124	-0.269331	0.80545	0.950941	no
AC187099.5_FGT005	AC187099.5_FG005	8:120103343-120105769	q1	q2	NOTEST	0.285497	0	111.498	0	1	1	no
AC187142.3_FGT007	AC187142.3_FG007	6:123954182-123954458	q1	q2	NOTEST	0	0	111.042	0	1	1	no
AC187157.4_FGT001	AC187157.4_FG001	8:22690443-22691545	q1	q2	NOTEST	0	0	110.764	0	1	1	no
AC187157.4_FGT002	AC187157.4_FG002	8:22683480-22687343	q1	q2	OK	25.9928	9.89783	109.922	-0.807394	0.4109	0.941565	no
AC187157.4_FGT005	AC187157.4_FG005	8:22645968-22650386	q1	q2	OK	30.2935	194.774	109.644	1.61918	0.09375	0.941565	no
AC187160.3_FGT003	AC187160.3_FG003	7:130811314-130812753	q1	q2	NOTEST	0	0	109.596	0	1	1	no
AC187207.3_FGT006	AC187207.3_FG006	1:13356131-13371135	q1	q2	NOTEST	0.062252	0	109.292	0	1	1	no
AC187209.5_FGT003	AC187209.5_FG003	2:4661536-4663152	q1	q2	NOTEST	0	0	108.924	0	1	1	no
AC187209.5_FGT010	AC187209.5_FG010	2:4708358-4709027	q1	q2	NOTEST	0	0	108.666	0	1	1	no
AC187212.3_FGT011	AC187212.3_FG011	2:9560322-9563046	q1	q2	NOTEST	0	0	107.719	0	1	1	no
AC187222.4_FGT001	AC187222.4_FG001	3:139310833-139312518	q1	q2	NOTEST	0.297958	0	106.792	0	1	1	no
AC187235.3_FGT003	AC187235.3_FG003	8:81260998-81261742	q1	q2	NOTEST	0	0	106.307	0	1	1	no
AC187243.3_FGT005	AC187243.3_FG005	8:123144000-123144552	q1	q2	OK	0.272696	1.1199	105.956	0.72923	0.46015	0.941565	no
AC187262.4_FGT007	AC187262.4_FG007	1:184732929-184733551	q1	q2	OK	1287.41	26.243	105.95	-3.05139	0.0292	0.941565	no
AC187263.4_FGT001	AC187263.4_FG001	8:24771492-24772044	q1	q2	NOTEST	0	0	105.932	0	1	1	no
AC187279.3_FGT003	AC187279.3_FG003	6:48768535-48769985	q1	q2	NOTEST	0	0	105.794	0	1	1	no
AC187279.3_FGT004	AC187279.3_FG004	6:48733756-48734227	q1	q2	NOTEST	0	0.990728	105.685	0	1	1	no
AC187283.3_FGT005	AC187283.3_FG005	6:85771923-85772172	q1	q2	OK	5.31055	7.66968	105.678	0.244031	0.8072	0.951007	no
AC187393.3_FGT001	AC187393.3_FG001	8:13667370-13668398	q1	q2	NOTEST	0	0	105.054	0	1	1	no
AC187404.3_FGT003	AC187404.3_FG003	10:60779903-60782241	q1	q2	NOTEST	0	0	104.893	0	1	1	no
AC187404.3_FGT006	AC187404.3_FG006	10:60757204-60757919	q1	q2	NOTEST	0	0	104.209	0	1	1	no
AC187460.4_FGT002	AC187460.4_FG002	7:86304275-86304647	q1	q2	NOTEST	0	0	103.619	0	1	1	no
AC187469.3_FGT005	AC187469.3_FG005	9:140761756-140762491	q1	q2	NOTEST	0	0	103.568	0	1	1	no
AC187485.3_FGT001	AC187485.3_FG001	8:67253699-67255119	q1	q2	NOTEST	0	0	103.334	0	1	1	no
AC187551.3_FGT002	AC187551.3_FG002	8:93949092-93951006	q1	q2	OK	3.04542	0.645193	103.283	-1.18924	0.31315	0.941565	no
AC187560.5_FGT003	AC187560.5_FG003	7:5528434-5532240	q1	q2	OK	0	6.48747	103.243	NA	0.1176	0.941565	no
AC187567.4_FGT004	AC187567.4_FG004	6:131649643-131650090	q1	q2	NOTEST	0.396202	0.547715	102.547	0	1	1	no
AC187782.4_FGT009	AC187782.4_FG009	8:140022444-140022813	q1	q2	NOTEST	0	0	102.423	0	1	1	no
AC187789.3_FGT001	AC187789.3_FG001	9:30459749-30460007	q1	q2	NOTEST	0	0	102.397	0	1	1	no
AC187800.4_FGT003	AC187800.4_FG003	1:65648323-65648611	q1	q2	NOTEST	0	0	102.312	0	1	1	no
AC187802.3_FGT008	AC187802.3_FG008	6:157971732-157973011	q1	q2	NOTEST	0	0	101.989	0	1	1	no
AC187809.3_FGT005	AC187809.3_FG005	9:44118733-44120488	q1	q2	NOTEST	0	0	101.943	0	1	1	no
AC187813.3_FGT002	AC187813.3_FG002	5:186874460-186874862	q1	q2	NOTEST	0	0	101.605	0	1	1	no
AC187818.3_FGT004	AC187818.3_FG004	8:1355030-1355447	q1	q2	NOTEST	0	0	101.017	0	1	1	no
AC187826.3_FGT007	AC187826.3_FG007	8:125052076-125053455	q1	q2	NOTEST	0	0	100.34	0	1	1	no
AC187843.3_FGT001	AC187843.3_FG001	10:7372884-7374956	q1	q2	NOTEST	0	0	100.292	0	1	1	no
AC187843.3_FGT006	AC187843.3_FG006	10:7444586-7445057	q1	q2	OK	14.0127	3.96291	99.9724	-1.00643	0.3836	0.941565	no
AC187843.3_FGT010	AC187843.3_FG010	10:7351909-7353040	q1	q2	NOTEST	0	0	99.892	0	1	1	no
AC187870.3_FGT002	AC187870.3_FG002	8:44995750-44997413	q1	q2	NOTEST	0	0	99.8173	0	1	1	no
AC187872.3_FGT005	AC187872.3_FG005	7:161256127-161256502	q1	q2	NOTEST	0	0	99.4983	0	1	1	no
AC187879.3_FGT001	AC187879.3_FG001	4:96082175-96082901	q1	q2	NOTEST	0	0.243035	99.1972	0	1	1	no
AC187885.3_FGT002	AC187885.3_FG002	6:120128001-120128473	q1	q2	NOTEST	0	0	99.0887	0	1	1	no
AC187887.3_FGT008	AC187887.3_FG008	6:132416642-132417223	q1	q2	NOTEST	0	0	98.8673	0	1	1	no
AC187891.3_FGT006	AC187891.3_FG006	10:6406677-6407469	q1	q2	OK	11.7192	0	98.5101	NA	0.0046	0.751883	no
AC187895.2_FGT001	AC187895.2_FG001	7:102491954-102492698	q1	q2	NOTEST	0	0	97.473	0	1	1	no
AC187895.2_FGT002	AC187895.2_FG002	7:102495670-102496252	q1	q2	NOTEST	0	0	97.0515	0	1	1	no
AC187896.3_FGT006	AC187896.3_FG006	6:158818236-158818521	q1	q2	OK	0	190.859	96.7996	NA	0.00405	0.751883	no
AC187899.3_FGT002	AC187899.3_FG002	10:79691285-79691892	q1	q2	NOTEST	0	0	95.9514	0	1	1	no
AC187901.4_FGT004	AC187901.4_FG004	9:28993001-28993499	q1	q2	NOTEST	0	0	95.9168	0	1	1	no
AC187903.3_FGT004	AC187903.3_FG004	10:132160234-132160552	q1	q2	NOTEST	0	0	95.0796	0	1	1	no
AC187910.5_FGT002	AC187910.5_FG002	8:149331137-149333314	q1	q2	NOTEST	0	0	94.8557	0	1	1	no
AC188000.3_FGT003	AC188000.3_FG003	10:91792106-91792934	q1	q2	OK	1.93673	0	94.6468	NA	0.02375	0.941565	no
AC188001.3_FGT009	AC188001.3_FG009	8:169460491-169463253	q1	q2	NOTEST	0	0	94.5178	0	1	1	no
AC188003.3_FGT012	AC188003.3_FG012	4:1081799-1094326	q1	q2	NOTEST	0	0	94.4747	0	1	1	no
AC188023.3_FGT005	AC188023.3_FG005	6:165516913-165518066	q1	q2	OK	41.8877	39.2012	94.0248	-0.0686654	0.9375	0.976632	no
AC188023.3_FGT011	AC188023.3_FG011	6:165558209-165559415	q1	q2	NOTEST	0	0	94.0016	0	1	1	no
AC188036.3_FGT003	AC188036.3_FG003	10:82165256-82166174	q1	q2	NOTEST	0	0	93.9276	0	1	1	no
AC188128.3_FGT002	AC188128.3_FG002	10:143616009-143616707	q1	q2	NOTEST	0	0	93.7823	0	1	1	no
AC188134.2_FGT011	AC188134.2_FG011	5:211750316-211752373	q1	q2	NOTEST	0	0	93.7601	0	1	1	no
AC188195.2_FGT003	AC188195.2_FG003	10:96529313-96529577	q1	q2	NOTEST	0	0	93.5868	0	1	1	no
AC188195.2_FGT004	AC188195.2_FG004	10:96545515-96545779	q1	q2	NOTEST	0	0	92.5883	0	1	1	no
AC188195.2_FGT005	AC188195.2_FG005	10:96534437-96534701	q1	q2	NOTEST	0	0	92.2876	0	1	1	no
AC188296.3_FGT004	AC188296.3_FG004	6:125272647-125273097	q1	q2	NOTEST	0	0	92.2028	0	1	1	no
AC188582.3_FGT002	AC188582.3_FG002	9:82965479-82966085	q1	q2	NOTEST	0	0	92.1698	0	1	1	no
AC188583.4_FGT003	AC188583.4_FG003	9:10533793-10534374	q1	q2	NOTEST	0	0	91.9635	0	1	1	no
AC188612.3_FGT009	AC188612.3_FG009	10:4722205-4723096	q1	q2	NOTEST	0	0	90.8264	0	1	1	no
AC188710.4_FGT006	AC188710.4_FG006	6:129321358-129327432	q1	q2	OK	0.0190931	1.12368	90.7359	2.17438	0.2702	0.941565	no
AC188718.3_FGT005	AC188718.3_FG005	7:125617705-125619728	q1	q2	NOTEST	0	0	90.6508	0	1	1	no
AC188718.3_FGT011	AC188718.3_FG011	7:125659536-125660635	q1	q2	NOTEST	0	0	90.5563	0	1	1	no
AC188718.3_FGT015	AC188718.3_FG015	7:125570036-125572244	q1	q2	NOTEST	0	0	89.9728	0	1	1	no
AC188721.3_FGT001	AC188721.3_FG001	7:142682250-142683597	q1	q2	NOTEST	0	0	89.675	0	1	1	no
AC188722.3_FGT002	AC188722.3_FG002	10:34738560-34738854	q1	q2	NOTEST	0	0	89.5527	0	1	1	no
AC188723.3_FGT001	AC188723.3_FG001	8:86927012-86927936	q1	q2	NOTEST	0	0	89.026	0	1	1	no
AC188724.3_FGT006	AC188724.3_FG006	8:73645074-73645962	q1	q2	NOTEST	0	0.183296	88.946	0	1	1	no
AC188727.3_FGT003	AC188727.3_FG003	9:6371876-6374644	q1	q2	NOTEST	0	0	88.6266	0	1	1	no
AC188735.3_FGT001	AC188735.3_FG001	10:88523481-88524183	q1	q2	NOTEST	0	0	88.3147	0	1	1	no
AC188744.3_FGT009	AC188744.3_FG009	9:60867694-60868402	q1	q2	NOTEST	0	0	88.0325	0	1	1	no
AC188745.3_FGT001	AC188745.3_FG001	10:97161377-97162402	q1	q2	NOTEST	0	0	87.5429	0	1	1	no
AC188752.3_FGT008	AC188752.3_FG008	4:219303958-219305896	q1	q2	NOTEST	0	0	87.5369	0	1	1	no
AC188753.3_FGT004	AC188753.3_FG004	3:159586784-159588582	q1	q2	NOTEST	0.162638	0	87.0693	0	1	1	no
AC188755.3_FGT001	AC188755.3_FG001	6:64475394-64476117	q1	q2	NOTEST	0	0	86.9107	0	1	1	no
AC188756.2_FGT004	AC188756.2_FG004	9:39416653-39418206	q1	q2	NOTEST	0	0	86.6491	0	1	1	no
AC188757.4_FGT004	AC188757.4_FG004	9:121857507-121858308	q1	q2	NOTEST	0	0.211174	86.244	0	1	1	no
AC188831.3_FGT005	AC188831.3_FG005	2:9499398-9499857	q1	q2	NOTEST	0	0.520282	85.8935	0	1	1	no
AC188838.3_FGT005	AC188838.3_FG005	6:150852508-150854140	q1	q2	OK	11.8594	1.20536	85.7894	-2.0085	0.08755	0.941565	no
AC188964.3_FGT002	AC188964.3_FG002	4:92593500-92595619	q1	q2	NOTEST	0	0	85.5883	0	1	1	no
AC188978.3_FGT008	AC188978.3_FG008	6:168365252-168366208	q1	q2	NOTEST	0	0	85.5105	0	1	1	no
AC189048.2_FGT001	AC189048.2_FG001	6:23959268-23960773	q1	q2	NOTEST	0	0	84.9712	0	1	1	no
AC189052.3_FGT003	AC189052.3_FG003	1:177865164-177868243	q1	q2	NOTEST	0	0	84.9039	0	1	1	no
AC189056.3_FGT001	AC189056.3_FG001	10:46715450-46715939	q1	q2	NOTEST	0	0	84.4116	0	1	1	no
AC189060.4_FGT007	AC189060.4_FG007	3:227188852-227190969	q1	q2	NOTEST	0	0	84.3472	0	1	1	no
AC189078.3_FGT004	AC189078.3_FG004	7:65930996-65931795	q1	q2	NOTEST	0	0	83.6641	0	1	1	no
AC189084.3_FGT002	AC189084.3_FG002	9:125051403-125051895	q1	q2	NOTEST	0	0	83.4636	0	1	1	no
AC189280.3_FGT001	AC189280.3_FG001	4:171871759-171875450	q1	q2	NOTEST	0.216242	0	83.402	0	1	1	no
AC189694.3_FGT003	AC189694.3_FG003	4:118302543-118303378	q1	q2	NOTEST	0	0	83.3069	0	1	1	no
AC189750.4_FGT004	AC189750.4_FG004	7:152388542-152391232	q1	q2	OK	21.3346	17.5834	82.9119	-0.199891	0.82525	0.953143	no
AC189752.3_FGT003	AC189752.3_FG003	4:209269433-209269937	q1	q2	NOTEST	0	0	82.8397	0	1	1	no
AC189753.3_FGT002	AC189753.3_FG002	9:133253754-133258967	q1	q2	NOTEST	0	0	82.5796	0	1	1	no
AC189770.3_FGT002	AC189770.3_FG002	9:120942966-120948125	q1	q2	NOTEST	0	0.582135	82.567	0	1	1	no
AC189771.3_FGT001	AC189771.3_FG001	5:73325083-73325518	q1	q2	NOTEST	0	0	82.5081	0	1	1	no
AC189792.3_FGT005	AC189792.3_FG005	8:76747660-76748266	q1	q2	NOTEST	0.4694	0	82.1957	0	1	1	no
AC189795.3_FGT001	AC189795.3_FG001	10:144362543-144363263	q1	q2	OK	1.08721	0.246003	81.2736	-0.871006	0.44805	0.941565	no
AC189796.3_FGT004	AC189796.3_FG004	10:31197358-31200697	q1	q2	NOTEST	0	0.455816	81.1687	0	1	1	no
AC189879.3_FGT003	AC189879.3_FG003	9:87408374-87414276	q1	q2	OK	23.1939	9.34987	80.9946	-0.944632	0.31525	0.941565	no
AC189883.3_FGT002	AC189883.3_FG002	10:58126835-58127745	q1	q2	NOTEST	0	0	80.905	0	1	1	no
AC190035.1_FGT005	AC190035.1_FG005	2:178053060-178055296	q1	q2	NOTEST	0	0	80.5834	0	1	1	no
AC190225.2_FGT001	AC190225.2_FG001	8:60821905-60898916	q1	q2	NOTEST	0	0	80.5408	0	1	1	no
AC190480.1_FGT007	AC190480.1_FG007	2:231587067-231588660	q1	q2	NOTEST	0	0	80.4505	0	1	1	no
AC190485.1_FGT004	AC190485.1_FG004	4:95568498-95569122	q1	q2	NOTEST	0	0	80.0418	0	1	1	no
AC190491.1_FGT002	AC190491.1_FG002	3:11979018-11980243	q1	q2	NOTEST	0	0	79.9886	0	1	1	no
AC190496.1_FGT002	AC190496.1_FG002	1:269004258-269005066	q1	q2	OK	1.38648	0.625864	79.9627	-0.573622	0.59315	0.941565	no
AC190498.1_FGT007	AC190498.1_FG007	1:262572552-262573175	q1	q2	NOTEST	0	0	79.6136	0	1	1	no
AC190507.1_FGT007	AC190507.1_FG007	2:88395414-88396218	q1	q2	NOTEST	0	0	79.2154	0	1	1	no
AC190526.3_FGT004	AC190526.3_FG004	5:156237128-156240525	q1	q2	NOTEST	0.227637	0	78.8323	0	1	1	no
AC190544.2_FGT004	AC190544.2_FG004	2:220581221-220581761	q1	q2	NOTEST	0	0	78.7304	0	1	1	no
AC190549.3_FGT004	AC190549.3_FG004	3:7180811-7181234	q1	q2	NOTEST	0.441173	0	78.3274	0	1	1	no
AC190560.2_FGT002	AC190560.2_FG002	3:190031474-190032910	q1	q2	NOTEST	0.567929	0	78.2364	0	1	1	no
AC190565.2_FGT003	AC190565.2_FG003	9:62858725-62861057	q1	q2	NOTEST	0	0	77.8272	0	1	1	no
AC190570.3_FGT003	AC190570.3_FG003	1:230828205-230829885	q1	q2	NOTEST	0	0	77.7969	0	1	1	no
AC190572.4_FGT001	AC190572.4_FG001	3:119694068-119695605	q1	q2	NOTEST	0	0	76.1478	0	1	1	no
AC190576.2_FGT002	AC190576.2_FG002	5:92319145-92319595	q1	q2	NOTEST	0	0	76.1088	0	1	1	no
AC190587.3_FGT005	AC190587.3_FG005	9:114054272-114056982	q1	q2	NOTEST	0	0	75.9524	0	1	1	no
AC190589.2_FGT002	AC190589.2_FG002	3:138574486-138575173	q1	q2	NOTEST	0	0	74.7696	0	1	1	no
AC190590.3_FGT001	AC190590.3_FG001	10:53201932-53202797	q1	q2	NOTEST	0	0	74.7083	0	1	1	no
AC190609.3_FGT001	AC190609.3_FG001	4:194461405-194464593	q1	q2	NOTEST	0	0	74.6309	0	1	1	no
AC190609.3_FGT002	AC190609.3_FG002	4:194518162-194520236	q1	q2	OK	1940.95	173.78	74.4536	-1.87261	0.1449	0.941565	no
AC190609.3_FGT003	AC190609.3_FG003	4:194520497-194521926	q1	q2	OK	31.3632	5.39248	74.2705	-1.56637	0.14325	0.941565	no
AC190609.3_FGT004	AC190609.3_FG004	4:194583415-194589029	q1	q2	OK	2.57197	4.03517	74.1278	0.346916	0.75565	0.946758	no
AC190609.3_FGT005	AC190609.3_FG005	4:194494860-194495268	q1	q2	NOTEST	0	0	73.6636	0	1	1	no
AC190613.3_FGT001	AC190613.3_FG001	2:76845012-76847919	q1	q2	NOTEST	0.310028	0.0922804	73.0766	0	1	1	no
AC190614.3_FGT004	AC190614.3_FG004	5:16715193-16715685	q1	q2	NOTEST	0	0	72.9807	0	1	1	no
AC190623.3_FGT001	AC190623.3_FG001	3:192096911-192097671	q1	q2	OK	1.1844	54.2155	72.9327	3.23344	0.10055	0.941565	no
AC190623.3_FGT002	AC190623.3_FG002	3:192102985-192106240	q1	q2	OK	1.06873	0	72.9123	NA	0.01175	0.86063	no
AC190628.4_FGT007	AC190628.4_FG007	4:181815145-181823634	q1	q2	OK	11.0713	14.287	72.9047	0.266157	0.77375	0.947823	no
AC190630.2_FGT001	AC190630.2_FG001	10:18013394-18015778	q1	q2	NOTEST	0	0	72.8539	0	1	1	no
AC190632.2_FGT004	AC190632.2_FG004	4:151532806-151536233	q1	q2	NOTEST	0	0	72.3616	0	1	1	no
AC190634.1_FGT005	AC190634.1_FG005	2:165069558-165070677	q1	q2	NOTEST	0	0	72.3519	0	1	1	no
AC190636.3_FGT005	AC190636.3_FG005	5:813023-815364	q1	q2	OK	1.65569	1.53432	72.2975	-0.0433539	0.4436	0.941565	no
AC190638.3_FGT001	AC190638.3_FG001	4:164827087-164827426	q1	q2	NOTEST	0	0	72.1531	0	1	1	no
AC190643.4_FGT011	AC190643.4_FG011	5:212258577-212259140	q1	q2	NOTEST	0	0	71.0737	0	1	1	no
AC190652.3_FGT001	AC190652.3_FG001	3:50086785-50091238	q1	q2	NOTEST	0	0	71.0092	0	1	1	no
AC190665.3_FGT006	AC190665.3_FG006	3:52821258-52821828	q1	q2	NOTEST	0	0	70.9685	0	1	1	no
AC190671.4_FGT003	AC190671.4_FG003	2:219295681-219296044	q1	q2	NOTEST	0.823184	0	70.9387	0	1	1	no
AC190677.3_FGT003	AC190677.3_FG003	2:104670244-104670916	q1	q2	NOTEST	0	0	70.778	0	1	1	no
AC190685.3_FGT005	AC190685.3_FG005	2:10355343-10356222	q1	q2	NOTEST	0	0	70.5379	0	1	1	no
AC190688.3_FGT006	AC190688.3_FG006	8:169682505-169688260	q1	q2	NOTEST	0	0	70.5195	0	1	1	no
AC190693.1_FGT009	AC190693.1_FG009	2:207744814-207745255	q1	q2	NOTEST	0	0	70.4942	0	1	1	no
AC190695.3_FGT003	AC190695.3_FG003	1:77032868-77035712	q1	q2	NOTEST	0	0	69.9633	0	1	1	no
AC190701.3_FGT001	AC190701.3_FG001	3:44555304-44561185	q1	q2	NOTEST	0	0	69.7444	0	1	1	no
AC190716.3_FGT001	AC190716.3_FG001	5:8844620-8847253	q1	q2	NOTEST	0	0	69.5793	0	1	1	no
AC190734.2_FGT003	AC190734.2_FG003	5:11858800-11859880	q1	q2	NOTEST	0	0	69.4006	0	1	1	no
AC190740.2_FGT004	AC190740.2_FG004	1:66787299-66792809	q1	q2	NOTEST	0	0	69.2892	0	1	1	no
AC190743.3_FGT012	AC190743.3_FG012	9:119454908-119455341	q1	q2	OK	26.6509	24.7923	69.2036	-0.0568532	0.95245	0.980962	no
AC190744.2_FGT010	AC190744.2_FG010	2:58566488-58566827	q1	q2	NOTEST	0	0	69.144	0	1	1	no
AC190749.3_FGT006	AC190749.3_FG006	4:162114430-162115490	q1	q2	NOTEST	0	0	69.0768	0	1	1	no
AC190750.2_FGT014	AC190750.2_FG014	2:3002399-3006559	q1	q2	OK	6.31212	7.90512	68.7766	0.167382	0.87735	0.962084	no
AC190751.4_FGT008	AC190751.4_FG008	4:178838001-178838313	q1	q2	NOTEST	0	0	68.7304	0	1	1	no
AC190756.4_FGT007	AC190756.4_FG007	9:16112249-16113383	q1	q2	NOTEST	0	0	68.7018	0	1	1	no
AC190757.3_FGT001	AC190757.3_FG001	9:153367739-153370790	q1	q2	NOTEST	0	0	68.605	0	1	1	no
AC190763.3_FGT002	AC190763.3_FG002	1:145500899-145501385	q1	q2	NOTEST	0	0	68.3032	0	1	1	no
AC190771.2_FGT003	AC190771.2_FG003	2:188512947-188513409	q1	q2	NOTEST	0	0	68.0848	0	1	1	no
AC190772.4_FGT011	AC190772.4_FG011	4:28378947-28379568	q1	q2	OK	0.355151	1.46847	67.8696	0.732735	0.46015	0.941565	no
AC190788.2_FGT004	AC190788.2_FG004	2:200349628-200350132	q1	q2	NOTEST	0.636546	0.437383	67.7179	0	1	1	no
AC190788.2_FGT005	AC190788.2_FG005	2:200347224-200348734	q1	q2	OK	1.57496	7.78965	67.1557	1.20541	0.32785	0.941565	no
AC190789.3_FGT005	AC190789.3_FG005	10:147743958-147744465	q1	q2	NOTEST	0	0	66.914	0	1	1	no
AC190792.2_FGT006	AC190792.2_FG006	2:1311863-1312530	q1	q2	NOTEST	0	0	66.7953	0	1	1	no
AC190799.2_FGT010	AC190799.2_FG010	1:9062502-9063231	q1	q2	NOTEST	0	0	66.7417	0	1	1	no
AC190807.2_FGT001	AC190807.2_FG001	2:163731396-163732226	q1	q2	NOTEST	0	0	66.4562	0	1	1	no
AC190809.2_FGT002	AC190809.2_FG002	2:107706678-107707165	q1	q2	NOTEST	0	0	66.201	0	1	1	no
AC190811.1_FGT003	AC190811.1_FG003	2:146055936-146056740	q1	q2	NOTEST	0	0	65.9554	0	1	1	no
AC190812.3_FGT006	AC190812.3_FG006	8:164200659-164201374	q1	q2	NOTEST	0	0	65.9288	0	1	1	no
AC190816.3_FGT007	AC190816.3_FG007	4:36519028-36521398	q1	q2	NOTEST	0.294649	0.451359	65.8008	0	1	1	no
AC190832.2_FGT003	AC190832.2_FG003	4:166373426-166375075	q1	q2	NOTEST	0	0	65.7326	0	1	1	no
AC190832.2_FGT006	AC190832.2_FG006	4:166281123-166281648	q1	q2	NOTEST	0	0	65.7101	0	1	1	no
AC190834.3_FGT005	AC190834.3_FG005	5:35789-37638	q1	q2	NOTEST	0	0	64.9423	0	1	1	no
AC190841.2_FGT007	AC190841.2_FG007	2:230083974-230084298	q1	q2	OK	3.21494	2.26853	64.5352	-0.232917	0.801	0.950796	no
AC190851.3_FGT003	AC190851.3_FG003	7:22564216-22565023	q1	q2	NOTEST	0	0	64.3712	0	1	1	no
AC190858.3_FGT004	AC190858.3_FG004	2:59293355-59295337	q1	q2	NOTEST	0	0.173802	64.2608	0	1	1	no
AC190858.3_FGT005	AC190858.3_FG005	2:59345105-59346353	q1	q2	NOTEST	0	0	64.2233	0	1	1	no
AC190883.2_FGT005	AC190883.2_FG005	3:200267429-200270496	q1	q2	NOTEST	0	0	64.124	0	1	1	no
AC190885.4_FGT006	AC190885.4_FG006	4:185124947-185125676	q1	q2	OK	0	3.14051	64.0651	NA	0.0189	0.941565	no
AC190909.3_FGT004	AC190909.3_FG004	5:64363734-64367310	q1	q2	OK	6.92229	2.39109	63.8623	-0.809821	0.4701	0.941565	no
AC190913.3_FGT002	AC190913.3_FG002	9:19361514-19362560	q1	q2	NOTEST	0	0	63.7822	0	1	1	no
AC190915.3_FGT007	AC190915.3_FG007	1:273957174-273957793	q1	q2	OK	1.96166	0.383878	63.5337	-0.960742	0.4159	0.941565	no
AC190922.3_FGT007	AC190922.3_FG007	5:61542729-61543221	q1	q2	OK	0.33209	2.28441	63.3537	1.02071	0.39335	0.941565	no
AC190925.2_FGT002	AC190925.2_FG002	5:115325114-115331506	q1	q2	OK	1.3885	0.478133	63.2861	-0.24349	0.59305	0.941565	no
AC190932.3_FGT008	AC190932.3_FG008	5:175458938-175460019	q1	q2	NOTEST	0	0	63.1605	0	1	1	no
AC190933.3_FGT004	AC190933.3_FG004	3:16622723-16624527	q1	q2	OK	2.3501	115.967	62.9414	3.34786	0.084	0.941565	no
AC190934.3_FGT003	AC190934.3_FG003	1:29494077-29494620	q1	q2	NOTEST	0	0	62.9389	0	1	1	no
AC190978.3_FGT007	AC190978.3_FG007	4:152441765-152442272	q1	q2	NOTEST	0	0	62.8877	0	1	1	no
AC190985.3_FGT006	AC190985.3_FG006	7:134352426-134354017	q1	q2	NOTEST	0	0.189329	62.8052	0	1	1	no
AC190990.2_FGT005	AC190990.2_FG005	5:177062973-177064201	q1	q2	NOTEST	0.414678	0.564329	62.5457	0	1	1	no
AC190999.2_FGT004	AC190999.2_FG004	2:184584416-184594798	q1	q2	OK	4.79136	0.36649	62.3064	-1.86086	0.14365	0.941565	no
AC191009.3_FGT004	AC191009.3_FG004	1:298580669-298582821	q1	q2	OK	4.60342	6.48747	62.1606	0.255628	0.80645	0.950941	no
AC191012.2_FGT001	AC191012.2_FG001	3:12751821-12752391	q1	q2	OK	0.517502	4.24531	61.9652	1.43082	0.32385	0.941565	no
AC191040.2_FGT002	AC191040.2_FG002	1:11785695-11787050	q1	q2	NOTEST	0	0	61.7563	0	1	1	no
AC191042.4_FGT001	AC191042.4_FG001	1:82652957-82683365	q1	q2	NOTEST	0	0	61.6355	0	1	1	no
AC191048.2_FGT006	AC191048.2_FG006	5:4152737-4153418	q1	q2	OK	2.94815	5.07695	61.4509	0.433356	0.6878	0.941691	no
AC191049.3_FGT007	AC191049.3_FG007	1:165036795-165037191	q1	q2	NOTEST	0	0	61.4259	0	1	1	no
AC191050.3_FGT003	AC191050.3_FG003	2:58280631-58283018	q1	q2	NOTEST	0.0616161	0	61.375	0	1	1	no
AC191064.3_FGT007	AC191064.3_FG007	9:123861502-123862717	q1	q2	NOTEST	0	0	61.3457	0	1	1	no
AC191067.3_FGT005	AC191067.3_FG005	8:80180685-80181411	q1	q2	NOTEST	0	0	61.1761	0	1	1	no
AC191069.3_FGT004	AC191069.3_FG004	8:37663919-37667641	q1	q2	OK	75.4095	11.4669	61.0594	-1.66125	0.1333	0.941565	no
AC191069.3_FGT007	AC191069.3_FG007	8:37760174-37760644	q1	q2	OK	1.30386	1.86668	60.9633	0.16633	0.67475	0.941691	no
AC191070.3_FGT006	AC191070.3_FG006	4:42471253-42473682	q1	q2	NOTEST	0	0	60.9549	0	1	1	no
AC191071.3_FGT001	AC191071.3_FG001	9:150488296-150491567	q1	q2	NOTEST	0	0	60.731	0	1	1	no
AC191073.2_FGT001	AC191073.2_FG001	2:62584522-62585198	q1	q2	NOTEST	0	0	60.5805	0	1	1	no
AC191073.2_FGT003	AC191073.2_FG003	2:62494210-62496392	q1	q2	NOTEST	0	0	60.5185	0	1	1	no
AC191097.3_FGT007	AC191097.3_FG007	4:195504058-195509361	q1	q2	OK	0.190346	43.968	60.398	0.422884	0.4306	0.941565	no
AC191098.3_FGT002	AC191098.3_FG002	7:51535239-51535670	q1	q2	NOTEST	0	0	60.1514	0	1	1	no
AC191107.4_FGT001	AC191107.4_FG001	2:169254363-169256769	q1	q2	NOTEST	0	0	59.8493	0	1	1	no
AC191107.4_FGT002	AC191107.4_FG002	2:169333397-169334185	q1	q2	NOTEST	0	0	59.7449	0	1	1	no
AC191113.2_FGT002	AC191113.2_FG002	2:6355758-6357735	q1	q2	OK	19.9351	20.1785	59.5513	0.0127939	0.9896	0.993816	no
AC191115.3_FGT002	AC191115.3_FG002	2:83958317-83968047	q1	q2	NOTEST	0	0	59.5507	0	1	1	no
AC191147.3_FGT002	AC191147.3_FG002	5:151217540-151217981	q1	q2	NOTEST	0	0	59.2984	0	1	1	no
AC191246.3_FGT004	AC191246.3_FG004	5:172992140-172992650	q1	q2	NOTEST	0	0	59.2255	0	1	1	no
AC191246.3_FGT006	AC191246.3_FG006	5:172973455-172980736	q1	q2	OK	3.60463	0.604728	59.1975	-0.461449	0.4982	0.941565	no
AC191251.3_FGT005	AC191251.3_FG005	5:4975863-4996645	q1	q2	OK	2.9096	1.78954	59.0275	-0.387811	0.71495	0.945414	no
AC191253.3_FGT004	AC191253.3_FG004	9:116842523-116843734	q1	q2	NOTEST	0	0	58.8775	0	1	1	no
AC191254.3_FGT001	AC191254.3_FG001	5:176237626-176239162	q1	q2	OK	0.492292	1.68081	58.5087	0.811025	0.4947	0.941565	no
AC191264.3_FGT002	AC191264.3_FG002	7:150190043-150192614	q1	q2	NOTEST	0	0	58.3693	0	1	1	no
AC191264.3_FGT003	AC191264.3_FG003	7:150193437-150195599	q1	q2	NOTEST	0	0	58.2644	0	1	1	no
AC191279.2_FGT001	AC191279.2_FG001	10:7317399-7318281	q1	q2	NOTEST	0	0	57.7761	0	1	1	no
AC191279.2_FGT003	AC191279.2_FG003	10:7328021-7329110	q1	q2	NOTEST	0	0	57.7551	0	1	1	no
AC191283.3_FGT004	AC191283.3_FG004	2:115393594-115399222	q1	q2	OK	1.11497	0.501908	57.5697	-0.575626	0.59315	0.941565	no
AC191297.3_FGT004	AC191297.3_FG004	3:27438252-27438594	q1	q2	NOTEST	0	0	57.5475	0	1	1	no
AC191305.3_FGT002	AC191305.3_FG002	4:217887577-217888477	q1	q2	NOTEST	0	0	57.5452	0	1	1	no
AC191317.3_FGT009	AC191317.3_FG009	1:64989862-64990393	q1	q2	NOTEST	0.290955	0	57.2915	0	1	1	no
AC191328.3_FGT002	AC191328.3_FG002	4:123716437-123716659	q1	q2	NOTEST	0	0	57.1567	0	1	1	no
AC191330.3_FGT001	AC191330.3_FG001	1:7106940-7110013	q1	q2	NOTEST	0	0	57.1107	0	1	1	no
AC191338.3_FGT002	AC191338.3_FG002	2:72010854-72012815	q1	q2	NOTEST	0	0	57.098	0	1	1	no
AC191360.3_FGT004	AC191360.3_FG004	4:238950155-238950641	q1	q2	NOTEST	0	0.467274	56.8013	0	1	1	no
AC191360.3_FGT015	AC191360.3_FG015	4:238836450-238838011	q1	q2	NOTEST	0	0	56.6948	0	1	1	no
AC191361.4_FGT006	AC191361.4_FG006	5:213949329-213949863	q1	q2	NOTEST	0	0	56.4596	0	1	1	no
AC191362.3_FGT002	AC191362.3_FG002	1:133188542-133189462	q1	q2	NOTEST	0	0	56.2614	0	1	1	no
AC191380.3_FGT001	AC191380.3_FG001	1:169204281-169204968	q1	q2	NOTEST	0	0	56.0866	0	1	1	no
AC191401.3_FGT009	AC191401.3_FG009	6:156893983-156894884	q1	q2	NOTEST	0	0	56.0539	0	1	1	no
AC191401.3_FGT013	AC191401.3_FG013	6:156801863-156802271	q1	q2	NOTEST	0.949146	0	55.9412	0	1	1	no
AC191410.4_FGT004	AC191410.4_FG004	5:204832978-204833720	q1	q2	NOTEST	0	0	55.3838	0	1	1	no
AC191412.3_FGT005	AC191412.3_FG005	4:199048455-199088565	q1	q2	NOTEST	0	0	55.3434	0	1	1	no
AC191418.3_FGT003	AC191418.3_FG003	4:199271064-199271457	q1	q2	NOTEST	0	0	54.9934	0	1	1	no
AC191421.3_FGT001	AC191421.3_FG001	9:117412976-117413435	q1	q2	NOTEST	0	0	54.954	0	1	1	no
AC191523.3_FGT001	AC191523.3_FG001	4:30027478-30028656	q1	q2	NOTEST	0	0	54.656	0	1	1	no
AC191526.3_FGT001	AC191526.3_FG001	5:217808471-217811717	q1	q2	NOTEST	0	0	54.5489	0	1	1	no
AC191526.3_FGT004	AC191526.3_FG004	5:217884800-217885139	q1	q2	NOTEST	0	0	54.5136	0	1	1	no
AC191534.3_FGT003	AC191534.3_FG003	7:27685031-27687705	q1	q2	NOTEST	0	0	54.3857	0	1	1	no
AC191539.4_FGT001	AC191539.4_FG001	3:201248394-201248937	q1	q2	NOTEST	0	0	53.8574	0	1	1	no
AC191541.4_FGT005	AC191541.4_FG005	3:205611714-205614907	q1	q2	NOTEST	0	0	53.5902	0	1	1	no
AC191548.3_FGT005	AC191548.3_FG005	4:29140088-29140577	q1	q2	NOTEST	0	0	53.4459	0	1	1	no
AC191551.3_FGT003	AC191551.3_FG003	3:47075946-47079282	q1	q2	NOTEST	0	0	53.311	0	1	1	no
AC191562.3_FGT008	AC191562.3_FG008	3:134807705-134808146	q1	q2	NOTEST	0	0	53.2832	0	1	1	no
AC191564.3_FGT003	AC191564.3_FG003	4:42943589-42944240	q1	q2	NOTEST	0	0	53.1969	0	1	1	no
AC191568.3_FGT010	AC191568.3_FG010	3:26086985-26088559	q1	q2	NOTEST	0	0	53.11	0	1	1	no
AC191575.2_FGT001	AC191575.2_FG001	1:295351658-295380113	q1	q2	OK	0.155677	2.30283	53.0529	1.83814	0.27735	0.941565	no
AC191577.3_FGT004	AC191577.3_FG004	5:137163652-137165548	q1	q2	NOTEST	0	0	52.8767	0	1	1	no
AC191578.3_FGT003	AC191578.3_FG003	3:155668210-155668945	q1	q2	NOTEST	0.175919	0	52.8514	0	1	1	no
AC191589.3_FGT003	AC191589.3_FG003	1:72606680-72607465	q1	q2	NOTEST	0	0	52.7968	0	1	1	no
AC191598.3_FGT007	AC191598.3_FG007	9:150501768-150503117	q1	q2	NOTEST	0	0	52.7079	0	1	1	no
AC191601.1_FGT003	AC191601.1_FG003	2:231094449-231096233	q1	q2	NOTEST	0	0	52.6902	0	1	1	no
AC191622.3_FGT003	AC191622.3_FG003	6:167778523-167780496	q1	q2	NOTEST	0	0	52.323	0	1	1	no
AC191622.3_FGT005	AC191622.3_FG005	6:167798206-167798665	q1	q2	NOTEST	0	0	52.1499	0	1	1	no
AC191650.3_FGT003	AC191650.3_FG003	3:153408551-153409259	q1	q2	NOTEST	0	0	52.0829	0	1	1	no
AC191654.3_FGT004	AC191654.3_FG004	2:16367029-16367536	q1	q2	NOTEST	0	0	52.0649	0	1	1	no
AC191676.3_FGT011	AC191676.3_FG011	5:15563427-15569803	q1	q2	OK	1.12632	3.0525	52.0405	0.0704765	0.60325	0.941565	no
AC191686.3_FGT002	AC191686.3_FG002	3:56333767-56334247	q1	q2	NOTEST	0	0	51.9764	0	1	1	no
AC191691.3_FGT011	AC191691.3_FG011	4:14237550-14238105	q1	q2	NOTEST	0	0	51.6149	0	1	1	no
AC191692.3_FGT001	AC191692.3_FG001	4:61973131-61973875	q1	q2	NOTEST	0	0	51.5532	0	1	1	no
AC191704.3_FGT007	AC191704.3_FG007	7:2740108-2740937	q1	q2	NOTEST	0	0	51.4864	0	1	1	no
AC191708.3_FGT001	AC191708.3_FG001	10:78708554-78709655	q1	q2	NOTEST	0	0	51.409	0	1	1	no
AC191708.3_FGT002	AC191708.3_FG002	10:78755644-78756736	q1	q2	NOTEST	0	0	51.3117	0	1	1	no
AC191731.3_FGT001	AC191731.3_FG001	7:57435369-57436371	q1	q2	NOTEST	0	0	51.181	0	1	1	no
AC191735.3_FGT009	AC191735.3_FG009	7:149929010-149929828	q1	q2	NOTEST	0	0	51.1362	0	1	1	no
AC191748.3_FGT001	AC191748.3_FG001	3:216809236-216812148	q1	q2	NOTEST	0	0	51.1052	0	1	1	no
AC191771.3_FGT008	AC191771.3_FG008	5:60628740-60630484	q1	q2	OK	38.5952	101.009	51.0975	0.833691	0.39025	0.941565	no
AC191778.3_FGT001	AC191778.3_FG001	4:17897174-17897693	q1	q2	NOTEST	0.302506	0	50.9728	0	1	1	no
AC191782.3_FGT001	AC191782.3_FG001	3:67992821-67993699	q1	q2	NOTEST	0	0	50.9422	0	1	1	no
AC191790.3_FGT005	AC191790.3_FG005	3:89634304-89636341	q1	q2	NOTEST	0.531086	0.726562	50.7882	0	1	1	no
AC191804.4_FGT002	AC191804.4_FG002	5:153179881-153180915	q1	q2	OK	0.444969	1.35048	50.7607	0.80585	0.4623	0.941565	no
AC191927.2_FGT002	AC191927.2_FG002	6:114450236-114450671	q1	q2	NOTEST	0	0	50.6968	0	1	1	no
AC191961.3_FGT009	AC191961.3_FG009	2:14880367-14884044	q1	q2	NOTEST	0.0947058	0	50.0722	0	1	1	no
AC192175.3_FGT001	AC192175.3_FG001	9:153149245-153149662	q1	q2	NOTEST	0	0	49.5428	0	1	1	no
AC192177.3_FGT008	AC192177.3_FG008	4:38828375-38828693	q1	q2	OK	0	1.19211	49.3863	NA	0.1222	0.941565	no
AC192204.3_FGT005	AC192204.3_FG005	1:204114530-204116230	q1	q2	NOTEST	0	0.230517	49.3419	0	1	1	no
AC192240.3_FGT005	AC192240.3_FG005	5:67242721-67243308	q1	q2	NOTEST	0	0	48.8893	0	1	1	no
AC192244.3_FGT007	AC192244.3_FG007	5:76249825-76253070	q1	q2	OK	4.73533	13.6511	48.8692	0.821814	0.4696	0.941565	no
AC192330.1_FGT004	AC192330.1_FG004	10:140022557-140024393	q1	q2	NOTEST	0	0	48.7552	0	1	1	no
AC192356.3_FGT003	AC192356.3_FG003	7:161979518-161984214	q1	q2	NOTEST	0	0	48.7392	0	1	1	no
AC192362.3_FGT002	AC192362.3_FG002	1:230184093-230184737	q1	q2	OK	22.3398	50.1554	48.7344	0.59251	0.59	0.941565	no
AC192362.3_FGT003	AC192362.3_FG003	1:230180971-230183764	q1	q2	OK	6.87563	26.6473	48.7008	1.17882	0.252	0.941565	no
AC192367.2_FGT002	AC192367.2_FG002	4:58518574-58521812	q1	q2	OK	10.1834	1.59571	48.5312	-1.41191	0.2569	0.941565	no
AC192368.3_FGT009	AC192368.3_FG009	4:65912988-65913486	q1	q2	NOTEST	0	0	48.5296	0	1	1	no
AC192372.3_FGT003	AC192372.3_FG003	5:124117903-124118251	q1	q2	OK	2.69589	0.946134	48.3842	-0.597762	0.56755	0.941565	no
AC192381.3_FGT004	AC192381.3_FG004	1:285408819-285409221	q1	q2	OK	6.85041	0	48.2593	NA	0.02245	0.941565	no
AC192405.3_FGT001	AC192405.3_FG001	4:207200919-207201857	q1	q2	NOTEST	0	0	48.2041	0	1	1	no
AC192451.3_FGT001	AC192451.3_FG001	5:137892669-137896628	q1	q2	OK	9.88817	79.6333	48.074	1.76816	0.12395	0.941565	no
AC192608.3_FGT004	AC192608.3_FG004	1:202565596-202565989	q1	q2	NOTEST	1.02625	0.714604	47.9937	0	1	1	no
AC193318.3_FGT006	AC193318.3_FG006	3:184320028-184320821	q1	q2	NOTEST	0	0	47.7246	0	1	1	no
AC193319.3_FGT004	AC193319.3_FG004	4:85167504-85167993	q1	q2	NOTEST	0	0	47.6826	0	1	1	no
AC193324.3_FGT002	AC193324.3_FG002	10:137961402-137970118	q1	q2	NOTEST	0.187235	0.358018	47.5485	0	1	1	no
AC193335.3_FGT001	AC193335.3_FG001	1:174078431-174078818	q1	q2	NOTEST	0	0	47.4565	0	1	1	no
AC193353.3_FGT002	AC193353.3_FG002	3:143626451-143633454	q1	q2	NOTEST	0	0.178423	47.4451	0	1	1	no
AC193379.3_FGT001	AC193379.3_FG001	3:186117859-186125832	q1	q2	OK	1.56366	2.62889	47.418	0.401654	0.71575	0.945414	no
AC193402.3_FGT004	AC193402.3_FG004	10:120463512-120465060	q1	q2	NOTEST	0	0	47.3632	0	1	1	no
AC193423.3_FGT003	AC193423.3_FG003	2:81707361-81708162	q1	q2	NOTEST	0	0	47.178	0	1	1	no
AC193430.3_FGT008	AC193430.3_FG008	8:142627969-142628734	q1	q2	NOTEST	0	0	47.1388	0	1	1	no
AC193440.3_FGT009	AC193440.3_FG009	2:47488905-47491448	q1	q2	NOTEST	0	0	47.1125	0	1	1	no
AC193464.3_FGT001	AC193464.3_FG001	3:45918679-45919659	q1	q2	NOTEST	0	0	47.0876	0	1	1	no
AC193466.3_FGT001	AC193466.3_FG001	2:176426425-176426917	q1	q2	NOTEST	0	0	46.7937	0	1	1	no
AC193479.2_FGT002	AC193479.2_FG002	8:68569849-68571163	q1	q2	NOTEST	0	0	46.7767	0	1	1	no
AC193499.3_FGT004	AC193499.3_FG004	2:175196635-175197340	q1	q2	NOTEST	0	0	46.7641	0	1	1	no
AC193499.3_FGT007	AC193499.3_FG007	2:175209220-175211008	q1	q2	NOTEST	0	0	46.5626	0	1	1	no
AC193500.3_FGT003	AC193500.3_FG003	1:1777858-1780778	q1	q2	OK	4.27445	4.18785	46.4868	-0.0165027	0.98585	0.992327	no
AC193502.3_FGT004	AC193502.3_FG004	7:100711665-100714941	q1	q2	NOTEST	0	0	46.4563	0	1	1	no
AC193503.3_FGT004	AC193503.3_FG004	7:9136953-9137496	q1	q2	NOTEST	0	0	46.3704	0	1	1	no
AC193576.3_FGT003	AC193576.3_FG003	10:96482979-96483506	q1	q2	NOTEST	0	0	46.3096	0	1	1	no
AC193591.3_FGT001	AC193591.3_FG001	4:227329605-227330112	q1	q2	OK	0.629985	35.4862	46.2651	2.64706	0.24605	0.941565	no
AC193592.3_FGT001	AC193592.3_FG001	9:40376349-40380250	q1	q2	NOTEST	0	0	46.193	0	1	1	no
AC193598.3_FGT002	AC193598.3_FG002	6:5506217-5510111	q1	q2	OK	1.94568	0.494387	46.1371	-1.03539	0.3636	0.941565	no
AC193606.2_FGT001	AC193606.2_FG001	5:79212357-79213101	q1	q2	NOTEST	0	0	45.8993	0	1	1	no
AC193606.2_FGT005	AC193606.2_FG005	5:79233627-79234620	q1	q2	NOTEST	0	0	45.8392	0	1	1	no
AC193625.3_FGT008	AC193625.3_FG008	4:12114483-12114930	q1	q2	NOTEST	0	0	45.7178	0	1	1	no
AC193625.3_FGT010	AC193625.3_FG010	4:12121731-12124886	q1	q2	NOTEST	0	0	45.613	0	1	1	no
AC193630.3_FGT003	AC193630.3_FG003	9:19940857-19942697	q1	q2	OK	3.40662	0	45.5889	NA	0.0088	0.751883	no
AC193630.3_FGT004	AC193630.3_FG004	9:19937243-19938146	q1	q2	OK	7.82351	0.358434	45.5028	-2.18139	0.23445	0.941565	no
AC193632.2_FGT002	AC193632.2_FG002	4:39826988-39829330	q1	q2	OK	0.168338	1.20493	45.4726	1.40198	0.29	0.941565	no
AC193645.3_FGT006	AC193645.3_FG006	10:82399997-82401602	q1	q2	NOTEST	0	0	45.466	0	1	1	no
AC193646.3_FGT002	AC193646.3_FG002	9:129985890-129986852	q1	q2	NOTEST	0	0	45.4047	0	1	1	no
AC193658.3_FGT001	AC193658.3_FG001	9:25190395-25190842	q1	q2	NOTEST	0	0	45.3359	0	1	1	no
AC193668.3_FGT009	AC193668.3_FG009	9:21969193-21973214	q1	q2	NOTEST	0	0	45.2941	0	1	1	no
AC193744.3_FGT009	AC193744.3_FG009	4:241549375-241550227	q1	q2	NOTEST	0	0	45.2903	0	1	1	no
AC193745.3_FGT002	AC193745.3_FG002	1:283262937-283264167	q1	q2	NOTEST	0	0	45.0527	0	1	1	no
AC193745.3_FGT003	AC193745.3_FG003	1:283267200-283268391	q1	q2	NOTEST	0	0.627825	45.0462	0	1	1	no
AC193754.3_FGT005	AC193754.3_FG005	2:36663170-36663836	q1	q2	NOTEST	0	0	44.9457	0	1	1	no
AC193754.3_FGT008	AC193754.3_FG008	2:36509304-36511344	q1	q2	OK	2.78477	0.800406	44.8855	-0.991181	0.3944	0.941565	no
AC193756.3_FGT001	AC193756.3_FG001	1:135636034-135636463	q1	q2	NOTEST	0	0	44.8753	0	1	1	no
AC193767.3_FGT003	AC193767.3_FG003	10:148761046-148762234	q1	q2	NOTEST	0	0	44.8175	0	1	1	no
AC193786.3_FGT005	AC193786.3_FG005	8:157462748-157463805	q1	q2	OK	7.43446	3.04908	44.7396	-0.700353	0.5275	0.941565	no
AC193787.3_FGT008	AC193787.3_FG008	2:31122099-31122549	q1	q2	OK	1.56478	1.0812	44.7187	-0.246943	0.80005	0.95051	no
AC194005.3_FGT004	AC194005.3_FG004	6:61573379-61573991	q1	q2	NOTEST	0	0	44.6828	0	1	1	no
AC194008.3_FGT007	AC194008.3_FG007	1:255693528-255695739	q1	q2	NOTEST	0	0	44.4998	0	1	1	no
AC194016.3_FGT001	AC194016.3_FG001	2:113707960-113708254	q1	q2	NOTEST	0	0	44.2788	0	1	1	no
AC194022.3_FGT013	AC194022.3_FG013	3:2782925-2783195	q1	q2	OK	49.9511	1874.78	44.2226	2.70667	0.0454	0.941565	no
AC194022.3_FGT014	AC194022.3_FG014	3:2784414-2788014	q1	q2	NOTEST	0	0	44.2082	0	1	1	no
AC194031.3_FGT002	AC194031.3_FG002	9:39961162-39961888	q1	q2	NOTEST	0	0	44.2022	0	1	1	no
AC194032.3_FGT010	AC194032.3_FG010	9:151962827-151965794	q1	q2	NOTEST	0	0	44.1782	0	1	1	no
AC194039.4_FGT009	AC194039.4_FG009	3:217011846-217012362	q1	q2	NOTEST	0.305536	0.838875	44.1706	0	1	1	no
AC194045.3_FGT001	AC194045.3_FG001	9:54415230-54417350	q1	q2	NOTEST	0	0	44.1671	0	1	1	no
AC194047.3_FGT006	AC194047.3_FG006	8:91534992-91536504	q1	q2	NOTEST	0	0	43.9787	0	1	1	no
AC194056.3_FGT008	AC194056.3_FG008	3:213630023-213630296	q1	q2	OK	0	48.5337	43.736	NA	0.0068	0.751883	no
AC194072.3_FGT005	AC194072.3_FG005	1:282611389-282613185	q1	q2	NOTEST	0.0977765	0.263453	43.7145	0	1	1	no
AC194097.3_FGT008	AC194097.3_FG008	8:173313493-173314134	q1	q2	NOTEST	0	0	43.6879	0	1	1	no
AC194097.3_FGT009	AC194097.3_FG009	8:173304353-173305010	q1	q2	NOTEST	0	0	43.564	0	1	1	no
AC194101.3_FGT001	AC194101.3_FG001	3:99491543-99492377	q1	q2	NOTEST	0	0	43.4535	0	1	1	no
AC194103.3_FGT006	AC194103.3_FG006	10:18735053-18735839	q1	q2	OK	0.800244	1.73489	43.2572	0.581777	0.60195	0.941565	no
AC194104.3_FGT007	AC194104.3_FG007	10:5392132-5393161	q1	q2	NOTEST	0	0	43.1677	0	1	1	no
AC194104.3_FGT010	AC194104.3_FG010	10:5379671-5379896	q1	q2	NOTEST	0	0	43.0672	0	1	1	no
AC194112.3_FGT001	AC194112.3_FG001	8:65613366-65614416	q1	q2	OK	1.63644	0.294258	43.0061	-1.23586	0.3412	0.941565	no
AC194133.3_FGT004	AC194133.3_FG004	4:208897528-208899388	q1	q2	NOTEST	0	0	42.8973	0	1	1	no
AC194136.3_FGT001	AC194136.3_FG001	10:85464869-85465292	q1	q2	NOTEST	0	0	42.7767	0	1	1	no
AC194157.3_FGT001	AC194157.3_FG001	2:81442789-81442993	q1	q2	NOTEST	0	0	42.7221	0	1	1	no
AC194158.3_FGT005	AC194158.3_FG005	5:17912795-17913389	q1	q2	OK	3.14873	0	42.68	NA	0.02375	0.941565	no
AC194163.3_FGT001	AC194163.3_FG001	2:138128774-138129758	q1	q2	NOTEST	0	0	42.3573	0	1	1	no
AC194163.3_FGT002	AC194163.3_FG002	2:138072492-138072885	q1	q2	NOTEST	0	0	42.3046	0	1	1	no
AC194163.3_FGT003	AC194163.3_FG003	2:138079565-138080351	q1	q2	NOTEST	0	0	42.2115	0	1	1	no
AC194172.3_FGT008	AC194172.3_FG008	1:190104934-190108397	q1	q2	NOTEST	0	0	42.1018	0	1	1	no
AC194174.3_FGT003	AC194174.3_FG003	7:102167862-102168387	q1	q2	NOTEST	0.29662	0	42.0942	0	1	1	no
AC194176.3_FGT002	AC194176.3_FG002	1:183553492-183554083	q1	q2	NOTEST	0	0	42.092	0	1	1	no
AC194180.3_FGT004	AC194180.3_FG004	4:189417194-189417716	q1	q2	NOTEST	0	0	42.033	0	1	1	no
AC194203.3_FGT003	AC194203.3_FG003	2:213151790-213152213	q1	q2	OK	25.588	0.611735	41.8023	-2.20882	0.27285	0.941565	no
AC194206.3_FGT005	AC194206.3_FG005	8:58652003-58654013	q1	q2	NOTEST	0	0	41.7576	0	1	1	no
AC194214.3_FGT002	AC194214.3_FG002	6:139300374-139303741	q1	q2	NOTEST	0	0	41.6886	0	1	1	no
AC194219.3_FGT002	AC194219.3_FG002	5:39164679-39165802	q1	q2	NOTEST	0	0	41.6118	0	1	1	no
AC194259.3_FGT001	AC194259.3_FG001	4:241819170-241822183	q1	q2	NOTEST	0.0956066	0	41.5786	0	1	1	no
AC194264.3_FGT006	AC194264.3_FG006	1:205546204-205550030	q1	q2	OK	2.22795	3.78243	41.5621	0.419527	0.7084	0.944355	no
AC194272.3_FGT003	AC194272.3_FG003	1:195589977-195594661	q1	q2	NOTEST	0	0	41.5258	0	1	1	no
AC194273.3_FGT006	AC194273.3_FG006	10:78970792-78971887	q1	q2	NOTEST	0	0	41.4751	0	1	1	no
AC194273.3_FGT007	AC194273.3_FG007	10:78917352-78918481	q1	q2	NOTEST	0	0	41.2355	0	1	1	no
AC194298.3_FGT005	AC194298.3_FG005	3:204651105-204656000	q1	q2	OK	136.82	0	41.0888	NA	0.21565	0.941565	no
AC194321.3_FGT009	AC194321.3_FG009	5:174492061-174492562	q1	q2	NOTEST	0	0	41.0825	0	1	1	no
AC194325.3_FGT006	AC194325.3_FG006	2:33715515-33716473	q1	q2	NOTEST	0	0	40.9521	0	1	1	no
AC194335.3_FGT001	AC194335.3_FG001	4:37631220-37632311	q1	q2	NOTEST	0	0	40.8676	0	1	1	no
AC194338.3_FGT008	AC194338.3_FG008	5:16638425-16639358	q1	q2	NOTEST	0	0	40.8456	0	1	1	no
AC194341.4_FGT001	AC194341.4_FG001	8:140931128-140932863	q1	q2	NOTEST	0	0	40.564	0	1	1	no
AC194341.4_FGT002	AC194341.4_FG002	8:140927426-140929545	q1	q2	OK	289.642	93.0151	40.439	-0.951818	0.35375	0.941565	no
AC194341.4_FGT003	AC194341.4_FG003	8:140924161-140926362	q1	q2	NOTEST	0	0	40.3215	0	1	1	no
AC194341.4_FGT004	AC194341.4_FG004	8:140911383-140913126	q1	q2	OK	3.2839	1.34322	40.2679	-0.719175	0.5196	0.941565	no
AC194350.3_FGT001	AC194350.3_FG001	6:118364042-118367227	q1	q2	NOTEST	0	0	40.2086	0	1	1	no
AC194355.3_FGT002	AC194355.3_FG002	8:55711555-55712497	q1	q2	NOTEST	0	0	40.1939	0	1	1	no
AC194356.3_FGT002	AC194356.3_FG002	4:138547275-138547824	q1	q2	NOTEST	0	0	40.1518	0	1	1	no
AC194357.3_FGT003	AC194357.3_FG003	4:197908195-197908633	q1	q2	NOTEST	0	0	40.1397	0	1	1	no
AC194362.3_FGT003	AC194362.3_FG003	3:232080383-232081786	q1	q2	NOTEST	0	0	40.0199	0	1	1	no
AC194380.3_FGT008	AC194380.3_FG008	1:185442495-185445921	q1	q2	NOTEST	0	0	39.9257	0	1	1	no
AC194402.2_FGT003	AC194402.2_FG003	5:14585398-14587922	q1	q2	NOTEST	0	0	39.7866	0	1	1	no
AC194402.2_FGT004	AC194402.2_FG004	5:14670590-14671175	q1	q2	OK	2.23346	0.338977	39.7044	-1.12188	0.38325	0.941565	no
AC194405.3_FGT009	AC194405.3_FG009	8:171121227-171122371	q1	q2	NOTEST	0	0	39.6189	0	1	1	no
AC194405.3_FGT021	AC194405.3_FG021	8:171144206-171148531	q1	q2	NOTEST	0	0	39.3086	0	1	1	no
AC194410.3_FGT002	AC194410.3_FG002	10:31954809-31955631	q1	q2	NOTEST	0.300932	0	39.2675	0	1	1	no
AC194425.3_FGT005	AC194425.3_FG005	3:191337215-191338021	q1	q2	OK	1.66414	2.76226	39.1544	0.395435	0.72745	0.946758	no
AC194428.3_FGT006	AC194428.3_FG006	1:5010339-5014205	q1	q2	NOTEST	0	0	39.0945	0	1	1	no
AC194428.3_FGT007	AC194428.3_FG007	1:5015764-5017122	q1	q2	NOTEST	0	0	38.7669	0	1	1	no
AC194438.3_FGT005	AC194438.3_FG005	8:67420481-67420964	q1	q2	NOTEST	0	0	38.4942	0	1	1	no
AC194439.3_FGT002	AC194439.3_FG002	8:84942528-84945500	q1	q2	NOTEST	0	0	38.4223	0	1	1	no
AC194452.3_FGT001	AC194452.3_FG001	1:179600414-179600879	q1	q2	NOTEST	0	0	38.3466	0	1	1	no
AC194457.3_FGT001	AC194457.3_FG001	7:39580163-39581666	q1	q2	NOTEST	0	0	38.2745	0	1	1	no
AC194467.3_FGT006	AC194467.3_FG006	10:39191729-39195480	q1	q2	NOTEST	0.0613653	0	38.1377	0	1	1	no
AC194472.3_FGT001	AC194472.3_FG001	2:216726880-216728163	q1	q2	NOTEST	0	0	38.1055	0	1	1	no
AC194478.3_FGT005	AC194478.3_FG005	6:72418626-72421164	q1	q2	NOTEST	0	0	38.1039	0	1	1	no
AC194480.3_FGT001	AC194480.3_FG001	1:172316317-172316563	q1	q2	NOTEST	0	0	38.0229	0	1	1	no
AC194480.3_FGT003	AC194480.3_FG003	1:172238460-172238706	q1	q2	NOTEST	0	0	37.8707	0	1	1	no
AC194481.3_FGT002	AC194481.3_FG002	10:88964645-88965792	q1	q2	NOTEST	0	0	37.6577	0	1	1	no
AC194485.3_FGT002	AC194485.3_FG002	10:108760220-108760839	q1	q2	NOTEST	0	0	37.395	0	1	1	no
AC194591.2_FGT004	AC194591.2_FG004	5:97225868-97226664	q1	q2	NOTEST	0	0	37.3692	0	1	1	no
AC194591.2_FGT005	AC194591.2_FG005	5:97303299-97303779	q1	q2	NOTEST	0	0	37.2792	0	1	1	no
AC194592.2_FGT001	AC194592.2_FG001	6:122564765-122566078	q1	q2	NOTEST	0	0	37.2758	0	1	1	no
AC194597.2_FGT001	AC194597.2_FG001	6:54811345-54811882	q1	q2	NOTEST	0	0	37.2698	0	1	1	no
AC194609.2_FGT003	AC194609.2_FG003	1:176075757-176076456	q1	q2	OK	1.32407	0.256986	37.1765	-0.965586	0.41585	0.941565	no
AC194613.2_FGT002	AC194613.2_FG002	5:122298474-122298951	q1	q2	NOTEST	0	0.483747	37.1601	0	1	1	no
AC194633.3_FGT014	AC194633.3_FG014	8:8339030-8340542	q1	q2	NOTEST	0	0	37.0972	0	1	1	no
AC194666.2_FGT010	AC194666.2_FG010	4:9731221-9737764	q1	q2	NOTEST	0	0	37.0677	0	1	1	no
AC194670.2_FGT001	AC194670.2_FG001	4:206659750-206662301	q1	q2	NOTEST	0	0	37.0557	0	1	1	no
AC194705.3_FGT004	AC194705.3_FG004	2:44365339-44366851	q1	q2	NOTEST	0	0	37.05	0	1	1	no
AC194712.3_FGT002	AC194712.3_FG002	4:151322914-151323673	q1	q2	NOTEST	0	0	36.9817	0	1	1	no
AC194719.3_FGT002	AC194719.3_FG002	9:9975229-9975769	q1	q2	NOTEST	0	0	36.941	0	1	1	no
AC194734.3_FGT004	AC194734.3_FG004	3:23531330-23531741	q1	q2	NOTEST	0	0	36.8935	0	1	1	no
AC194824.2_FGT003	AC194824.2_FG003	6:120712612-120715006	q1	q2	NOTEST	0	0	36.8031	0	1	1	no
AC194824.2_FGT005	AC194824.2_FG005	6:120691964-120693246	q1	q2	OK	1.58498	0	36.7395	NA	0.0189	0.941565	no
AC194828.3_FGT004	AC194828.3_FG004	6:150935118-150935916	q1	q2	NOTEST	0	0	36.646	0	1	1	no
AC194828.3_FGT012	AC194828.3_FG012	6:151062086-151062677	q1	q2	NOTEST	0	0	36.5845	0	1	1	no
AC194839.3_FGT001	AC194839.3_FG001	3:164384864-164385685	q1	q2	NOTEST	0	0	36.5194	0	1	1	no
AC194852.3_FGT007	AC194852.3_FG007	6:103800721-103802269	q1	q2	NOTEST	0	0	36.3113	0	1	1	no
AC194853.1_FGT002	AC194853.1_FG002	6:77645496-77645936	q1	q2	NOTEST	0	0	36.1737	0	1	1	no
AC194856.3_FGT002	AC194856.3_FG002	1:116717061-116717268	q1	q2	NOTEST	0	0	35.8976	0	1	1	no
AC194856.3_FGT007	AC194856.3_FG007	1:116723824-116724031	q1	q2	NOTEST	0	0	35.8325	0	1	1	no
AC194863.3_FGT004	AC194863.3_FG004	1:8569051-8572241	q1	q2	NOTEST	0	0	35.8226	0	1	1	no
AC194863.3_FGT006	AC194863.3_FG006	1:8547167-8548644	q1	q2	NOTEST	0	0	35.8117	0	1	1	no
AC194863.3_FGT007	AC194863.3_FG007	1:8544539-8546471	q1	q2	NOTEST	0	0.0948148	35.7578	0	1	1	no
AC194878.3_FGT001	AC194878.3_FG001	9:25691480-25692017	q1	q2	NOTEST	0	0	35.7353	0	1	1	no
AC194878.3_FGT002	AC194878.3_FG002	9:25697956-25698513	q1	q2	NOTEST	0	0	35.6879	0	1	1	no
AC194895.3_FGT004	AC194895.3_FG004	3:6970006-6970235	q1	q2	NOTEST	0	0	35.5364	0	1	1	no
AC194897.4_FGT003	AC194897.4_FG003	4:129648163-129649238	q1	q2	NOTEST	0	0	35.5231	0	1	1	no
AC194897.4_FGT005	AC194897.4_FG005	4:129686257-129687402	q1	q2	NOTEST	0	0.234544	35.4535	0	1	1	no
AC194898.3_FGT003	AC194898.3_FG003	8:43058504-43061085	q1	q2	NOTEST	0	0.0613171	35.4317	0	1	1	no
AC194905.2_FGT001	AC194905.2_FG001	1:148239636-148240755	q1	q2	NOTEST	0	0	35.4113	0	1	1	no
AC194905.2_FGT003	AC194905.2_FG003	1:148324926-148326847	q1	q2	NOTEST	0	0	35.3183	0	1	1	no
AC194912.3_FGT003	AC194912.3_FG003	5:195161824-195162409	q1	q2	NOTEST	0	0	35.317	0	1	1	no
AC194914.3_FGT002	AC194914.3_FG002	1:99547305-99547944	q1	q2	OK	19.4618	20.0274	35.3158	0.0212705	0.9824	0.99051	no
AC194937.3_FGT004	AC194937.3_FG004	5:118968176-118969340	q1	q2	NOTEST	0	0.477429	35.2685	0	1	1	no
AC194940.3_FGT001	AC194940.3_FG001	9:119309280-119309541	q1	q2	NOTEST	0	0	35.156	0	1	1	no
AC194942.3_FGT001	AC194942.3_FG001	8:104733751-104738708	q1	q2	NOTEST	0.320098	0	35.1012	0	1	1	no
AC194965.4_FGT001	AC194965.4_FG001	6:127561039-127564728	q1	q2	OK	3.08711	9.20259	35.089	0.805078	0.47425	0.941565	no
AC194965.4_FGT004	AC194965.4_FG004	6:127629031-127630234	q1	q2	OK	4.6553	41.6155	35.054	1.68128	0.1948	0.941565	no
AC194970.5_FGT001	AC194970.5_FG001	2:207900563-207901904	q1	q2	OK	9.01348	1.51854	34.9781	-1.37265	0.2562	0.941565	no
AC194970.5_FGT002	AC194970.5_FG002	2:207890125-207891291	q1	q2	OK	16.4768	17.2322	34.8592	0.0321281	0.9765	0.988497	no
AC194970.5_FGT004	AC194970.5_FG004	2:208015584-208027031	q1	q2	OK	5.90639	11.9111	34.8117	0.582779	0.5425	0.941565	no
AC194970.5_FGT005	AC194970.5_FG005	2:207914735-207919278	q1	q2	OK	116.883	22.0305	34.7576	-1.67152	0.0615	0.941565	no
AC194970.5_FGT009	AC194970.5_FG009	2:207929472-207932536	q1	q2	OK	51.3983	34.2983	34.659	-0.426957	0.6585	0.941565	no
AC194972.2_FGT001	AC194972.2_FG001	3:212911820-212912714	q1	q2	NOTEST	0	0	34.4843	0	1	1	no
AC194974.3_FGT001	AC194974.3_FG001	5:207615070-207615712	q1	q2	NOTEST	0	0	34.4476	0	1	1	no
AC194974.3_FGT005	AC194974.3_FG005	5:207712200-207715302	q1	q2	OK	2.67124	3.44498	34.3516	0.186302	0.8622	0.959011	no
AC194977.2_FGT004	AC194977.2_FG004	7:160055378-160061649	q1	q2	NOTEST	0	0	34.3092	0	1	1	no
AC194980.3_FGT002	AC194980.3_FG002	4:177635393-177635795	q1	q2	OK	0	3.40254	34.2623	NA	0.0456	0.941565	no
AC194980.3_FGT005	AC194980.3_FG005	4:177656859-177657159	q1	q2	OK	0.987048	5.6062	34.1772	0.914545	0.41735	0.941565	no
AC195058.3_FGT003	AC195058.3_FG003	10:79551233-79551644	q1	q2	NOTEST	0	0	34.1741	0	1	1	no
AC195135.3_FGT002	AC195135.3_FG002	1:288876422-288876695	q1	q2	OK	0	1.86668	34.1424	NA	0.1222	0.941565	no
AC195138.3_FGT004	AC195138.3_FG004	7:163631783-163632255	q1	q2	NOTEST	0	0	33.9947	0	1	1	no
AC195147.3_FGT001	AC195147.3_FG001	7:168147614-168148658	q1	q2	NOTEST	0	0	33.8604	0	1	1	no
AC195147.3_FGT008	AC195147.3_FG008	7:168121925-168122396	q1	q2	OK	2.5151	0	33.8239	NA	0.04095	0.941565	no
AC195148.3_FGT001	AC195148.3_FG001	9:81275071-81275633	q1	q2	NOTEST	0	0	33.7987	0	1	1	no
AC195154.3_FGT004	AC195154.3_FG004	3:203572897-203579777	q1	q2	OK	4.18977	24.7636	33.7166	1.46605	0.1782	0.941565	no
AC195168.2_FGT004	AC195168.2_FG004	3:71653295-71653634	q1	q2	NOTEST	0	0	33.6288	0	1	1	no
AC195172.3_FGT001	AC195172.3_FG001	8:4468541-4473977	q1	q2	NOTEST	0	0.0997473	33.5735	0	1	1	no
AC195174.2_FGT007	AC195174.2_FG007	8:20683421-20683652	q1	q2	NOTEST	0	0	33.5677	0	1	1	no
AC195207.2_FGT002	AC195207.2_FG002	1:161554816-161557134	q1	q2	NOTEST	0	0	33.5528	0	1	1	no
AC195214.3_FGT007	AC195214.3_FG007	2:217234410-217234884	q1	q2	NOTEST	0	0	33.2514	0	1	1	no
AC195220.3_FGT003	AC195220.3_FG003	6:101179762-101180570	q1	q2	NOTEST	0	0	33.1854	0	1	1	no
AC195220.3_FGT004	AC195220.3_FG004	6:101215062-101218425	q1	q2	NOTEST	0	0	33.1682	0	1	1	no
AC195220.3_FGT007	AC195220.3_FG007	6:101263357-101267049	q1	q2	NOTEST	0	0	33.1615	0	1	1	no
AC195230.2_FGT003	AC195230.2_FG003	8:25952887-25953739	q1	q2	NOTEST	0	0	33.0231	0	1	1	no
AC195235.3_FGT003	AC195235.3_FG003	2:13466585-13474920	q1	q2	NOTEST	0	0	32.8557	0	1	1	no
AC195240.4_FGT002	AC195240.4_FG002	10:621841-622767	q1	q2	NOTEST	0	0	32.8307	0	1	1	no
AC195244.3_FGT008	AC195244.3_FG008	3:189451244-189452015	q1	q2	NOTEST	0	0.33067	32.5702	0	1	1	no
AC195253.3_FGT002	AC195253.3_FG002	2:76616906-76617284	q1	q2	NOTEST	0.558048	0	32.552	0	1	1	no
AC195260.2_FGT007	AC195260.2_FG007	1:13030395-13033201	q1	q2	NOTEST	0	0	32.506	0	1	1	no
AC195307.3_FGT001	AC195307.3_FG001	1:239216615-239217602	q1	q2	NOTEST	0	0	32.4697	0	1	1	no
AC195320.3_FGT003	AC195320.3_FG003	2:34393535-34432082	q1	q2	NOTEST	0	0	32.4276	0	1	1	no
AC195331.3_FGT008	AC195331.3_FG008	3:218853867-218854053	q1	q2	OK	604.965	116.165	32.3769	-1.28844	0.2838	0.941565	no
AC195340.3_FGT001	AC195340.3_FG001	5:5434730-5437116	q1	q2	OK	880.987	384.95	32.3397	-0.553146	0.4677	0.941565	no
AC195340.3_FGT002	AC195340.3_FG002	5:5425209-5428042	q1	q2	OK	134.708	77.699	32.3279	-0.580153	0.5353	0.941565	no
AC195340.3_FGT004	AC195340.3_FG004	5:5379303-5384290	q1	q2	OK	4.96791	18.5983	32.2911	1.06479	0.2855	0.941565	no
AC195340.3_FGT005	AC195340.3_FG005	5:5385990-5388061	q1	q2	NOTEST	0	0	32.1504	0	1	1	no
AC195342.3_FGT002	AC195342.3_FG002	2:58675778-58676141	q1	q2	NOTEST	0	0	32.1439	0	1	1	no
AC195343.3_FGT002	AC195343.3_FG002	7:77615353-77625260	q1	q2	NOTEST	0	0	31.9731	0	1	1	no
AC195347.4_FGT004	AC195347.4_FG004	5:180919435-180929133	q1	q2	OK	4.0412	26.6675	31.8826	1.37201	0.16475	0.941565	no
AC195348.3_FGT004	AC195348.3_FG004	3:183145732-183146065	q1	q2	NOTEST	0	0	31.8804	0	1	1	no
AC195351.3_FGT001	AC195351.3_FG001	6:73810292-73811198	q1	q2	NOTEST	0	0	31.8052	0	1	1	no
AC195351.3_FGT003	AC195351.3_FG003	6:73669353-73670133	q1	q2	NOTEST	0	0	31.7254	0	1	1	no
AC195367.3_FGT001	AC195367.3_FG001	4:111351072-111351582	q1	q2	NOTEST	0	0	31.6988	0	1	1	no
AC195370.3_FGT004	AC195370.3_FG004	7:65768084-65768981	q1	q2	NOTEST	0	0	31.689	0	1	1	no
AC195378.3_FGT001	AC195378.3_FG001	1:60525959-60526517	q1	q2	NOTEST	0	0	31.6888	0	1	1	no
AC195389.3_FGT001	AC195389.3_FG001	6:10068752-10069820	q1	q2	NOTEST	0	0	31.6617	0	1	1	no
AC195402.3_FGT001	AC195402.3_FG001	1:130823899-130824373	q1	q2	NOTEST	0	0	31.6085	0	1	1	no
AC195458.3_FGT001	AC195458.3_FG001	5:205532811-205533072	q1	q2	NOTEST	0	0	31.601	0	1	1	no
AC195484.3_FGT003	AC195484.3_FG003	7:93417124-93419760	q1	q2	NOTEST	0	0	31.5615	0	1	1	no
AC195485.3_FGT002	AC195485.3_FG002	3:108851823-108889903	q1	q2	NOTEST	0	0	31.5387	0	1	1	no
AC195536.3_FGT006	AC195536.3_FG006	8:149955859-149956141	q1	q2	NOTEST	0	0	31.522	0	1	1	no
AC195545.3_FGT003	AC195545.3_FG003	2:85417016-85417541	q1	q2	NOTEST	0	0	31.4399	0	1	1	no
AC195580.2_FGT010	AC195580.2_FG010	9:8685561-8685894	q1	q2	NOTEST	0	0	31.3437	0	1	1	no
AC195587.4_FGT003	AC195587.4_FG003	6:78632436-78634973	q1	q2	NOTEST	0	0	31.3302	0	1	1	no
AC195587.4_FGT004	AC195587.4_FG004	6:78774140-78783661	q1	q2	OK	3.62528	15.7587	31.3191	1.21425	0.2424	0.941565	no
AC195596.3_FGT002	AC195596.3_FG002	2:98730489-98731933	q1	q2	NOTEST	0	0	31.1736	0	1	1	no
AC195596.3_FGT005	AC195596.3_FG005	2:98702922-98704359	q1	q2	NOTEST	0	0	31.1603	0	1	1	no
AC195608.3_FGT005	AC195608.3_FG005	1:243456746-243457412	q1	q2	OK	0.203155	1.65819	31.0573	1.11516	0.359	0.941565	no
AC195608.3_FGT006	AC195608.3_FG006	1:243441744-243442158	q1	q2	NOTEST	0	0	31.0531	0	1	1	no
AC195685.3_FGT001	AC195685.3_FG001	5:138458044-138462037	q1	q2	NOTEST	0.111516	0.300854	31.0089	0	1	1	no
AC195785.3_FGT004	AC195785.3_FG004	1:180842547-180845691	q1	q2	OK	4.45647	3.43945	31.006	-0.186305	0.8662	0.959936	no
AC195794.3_FGT002	AC195794.3_FG002	1:207936194-207936893	q1	q2	NOTEST	0	0	30.897	0	1	1	no
AC195796.3_FGT001	AC195796.3_FG001	4:162590726-162592247	q1	q2	NOTEST	0	0	30.8845	0	1	1	no
AC195798.3_FGT001	AC195798.3_FG001	8:83297146-83297482	q1	q2	NOTEST	0	0	30.8452	0	1	1	no
AC195806.3_FGT001	AC195806.3_FG001	6:48878622-48879617	q1	q2	OK	0.350537	1.10385	30.6901	0.806921	0.46905	0.941565	no
AC195807.3_FGT004	AC195807.3_FG004	8:157905406-157905751	q1	q2	NOTEST	0	0	30.6537	0	1	1	no
AC195825.3_FGT001	AC195825.3_FG001	2:179734345-179737269	q1	q2	NOTEST	0	0	30.6366	0	1	1	no
AC195826.2_FGT006	AC195826.2_FG006	7:121578499-121579339	q1	q2	NOTEST	0	0	30.4626	0	1	1	no
AC195860.3_FGT002	AC195860.3_FG002	6:164110599-164112432	q1	q2	NOTEST	0.224451	0.677774	30.4414	0	1	1	no
AC195860.3_FGT005	AC195860.3_FG005	6:164072116-164073768	q1	q2	OK	53.6141	1.22304	30.3937	-2.24697	0.27235	0.941565	no
AC195860.3_FGT006	AC195860.3_FG006	6:164068998-164070828	q1	q2	OK	106.358	5.38133	30.3076	-2.59416	0.0423	0.941565	no
AC195864.3_FGT017	AC195864.3_FG017	7:167537064-167544289	q1	q2	OK	1.69833	0.0844715	30.2562	-0.249469	0.5113	0.941565	no
AC195864.3_FGT020	AC195864.3_FG020	7:167525770-167526112	q1	q2	NOTEST	0	0	30.1953	0	1	1	no
AC195874.2_FGT002	AC195874.2_FG002	2:220221528-220227569	q1	q2	OK	86.419	51.768	30.125	-0.540464	0.56975	0.941565	no
AC195914.2_FGT002	AC195914.2_FG002	5:141991495-141992173	q1	q2	OK	0	2.9589	30.0766	NA	0.02095	0.941565	no
AC195914.2_FGT003	AC195914.2_FG003	5:142039701-142041027	q1	q2	NOTEST	0	0.330338	30.0292	0	1	1	no
AC195920.3_FGT006	AC195920.3_FG006	6:3905129-3906025	q1	q2	NOTEST	0	0	29.9401	0	1	1	no
AC195946.3_FGT003	AC195946.3_FG003	8:65916952-65917216	q1	q2	NOTEST	0	0	29.9241	0	1	1	no
AC195954.3_FGT001	AC195954.3_FG001	5:46592507-46592939	q1	q2	NOTEST	0	0	29.9117	0	1	1	no
AC195957.3_FGT003	AC195957.3_FG003	5:88597023-88598172	q1	q2	NOTEST	0.987048	0	29.9078	0	1	1	no
AC195959.2_FGT004	AC195959.2_FG004	9:709106-712584	q1	q2	NOTEST	0	0	29.9018	0	1	1	no
AC195980.2_FGT004	AC195980.2_FG004	3:143845922-143848679	q1	q2	NOTEST	0	0	29.879	0	1	1	no
AC195989.3_FGT004	AC195989.3_FG004	8:94123301-94123751	q1	q2	NOTEST	0	0	29.7112	0	1	1	no
AC195995.3_FGT006	AC195995.3_FG006	4:147530456-147531300	q1	q2	NOTEST	0	0	29.6854	0	1	1	no
AC195995.3_FGT008	AC195995.3_FG008	4:147597340-147597952	q1	q2	NOTEST	0	0	29.6529	0	1	1	no
AC195999.3_FGT005	AC195999.3_FG005	4:118491483-118493339	q1	q2	NOTEST	0	0	29.6035	0	1	1	no
AC196002.2_FGT002	AC196002.2_FG002	4:8905525-8906089	q1	q2	OK	1.05296	1.08017	29.5832	0.0173321	0.88135	0.962438	no
AC196008.1_FGT001	AC196008.1_FG001	5:207952335-207953988	q1	q2	NOTEST	0	0	29.3537	0	1	1	no
AC196008.1_FGT004	AC196008.1_FG004	5:208058582-208059263	q1	q2	NOTEST	0	0	29.2721	0	1	1	no
AC196009.2_FGT008	AC196009.2_FG008	3:166362377-166362581	q1	q2	NOTEST	0	0	29.2307	0	1	1	no
AC196018.3_FGT003	AC196018.3_FG003	1:279009669-279012680	q1	q2	NOTEST	0	0	29.1213	0	1	1	no
AC196019.3_FGT001	AC196019.3_FG001	3:166988384-166991832	q1	q2	NOTEST	0	0	29.1018	0	1	1	no
AC196025.3_FGT001	AC196025.3_FG001	5:71119817-71121414	q1	q2	NOTEST	0	0	29.0791	0	1	1	no
AC196025.3_FGT002	AC196025.3_FG002	5:71124227-71124909	q1	q2	NOTEST	0	0	29.0577	0	1	1	no
AC196025.3_FGT008	AC196025.3_FG008	5:71096498-71096903	q1	q2	NOTEST	0	0	29.0191	0	1	1	no
AC196025.3_FGT009	AC196025.3_FG009	5:71093902-71094981	q1	q2	NOTEST	0	0	28.9867	0	1	1	no
AC196025.3_FGT010	AC196025.3_FG010	5:71090358-71090939	q1	q2	NOTEST	0	0	28.9824	0	1	1	no
AC196025.3_FGT011	AC196025.3_FG011	5:71072930-71083766	q1	q2	NOTEST	0	0	28.9103	0	1	1	no
AC196025.3_FGT012	AC196025.3_FG012	5:71064396-71064810	q1	q2	NOTEST	0	0	28.8664	0	1	1	no
AC196025.3_FGT013	AC196025.3_FG013	5:71062348-71063426	q1	q2	NOTEST	0	0	28.8293	0	1	1	no
AC196025.3_FGT015	AC196025.3_FG015	5:71044693-71047187	q1	q2	NOTEST	0	0.233186	28.8045	0	1	1	no
AC196035.3_FGT002	AC196035.3_FG002	2:150536509-150537198	q1	q2	NOTEST	0	0	28.7772	0	1	1	no
AC196043.3_FGT005	AC196043.3_FG005	4:126976361-126976865	q1	q2	OK	0.954819	2.18692	28.7093	0.573819	0.59895	0.941565	no
AC196048.2_FGT001	AC196048.2_FG001	1:91022487-91023450	q1	q2	NOTEST	0	0	28.6802	0	1	1	no
AC196059.3_FGT003	AC196059.3_FG003	9:150978195-150980820	q1	q2	OK	4.76854	3.48663	28.6649	-0.24903	0.82255	0.953015	no
AC196065.3_FGT001	AC196065.3_FG001	7:53195089-53195533	q1	q2	NOTEST	0	0	28.6065	0	1	1	no
AC196066.3_FGT003	AC196066.3_FG003	1:248519560-248520954	q1	q2	OK	1.76889	3.74091	28.5636	0.585979	0.59925	0.941565	no
AC196082.3_FGT001	AC196082.3_FG001	8:99465680-99466499	q1	q2	NOTEST	0	0	28.5079	0	1	1	no
AC196090.3_FGT006	AC196090.3_FG006	9:154286013-154288260	q1	q2	OK	3.17	0.538728	28.491	-1.35253	0.2571	0.941565	no
AC196096.3_FGT005	AC196096.3_FG005	4:55223463-55225643	q1	q2	NOTEST	0	0	28.4678	0	1	1	no
AC196105.3_FGT002	AC196105.3_FG002	3:151846940-151848071	q1	q2	NOTEST	0	0	28.4393	0	1	1	no
AC196106.2_FGT001	AC196106.2_FG001	2:227844147-227846073	q1	q2	NOTEST	0	0	28.4004	0	1	1	no
AC196110.4_FGT004	AC196110.4_FG004	4:15343573-15344100	q1	q2	NOTEST	0	0	28.2313	0	1	1	no
AC196123.3_FGT001	AC196123.3_FG001	3:159748612-159750848	q1	q2	NOTEST	0	0	28.2062	0	1	1	no
AC196130.3_FGT002	AC196130.3_FG002	3:161302580-161302781	q1	q2	NOTEST	0	0	28.0846	0	1	1	no
AC196135.3_FGT006	AC196135.3_FG006	8:156002165-156003059	q1	q2	NOTEST	0	0	28.0717	0	1	1	no
AC196143.2_FGT003	AC196143.2_FG003	3:88060208-88061153	q1	q2	NOTEST	0	0	28.0029	0	1	1	no
AC196154.3_FGT014	AC196154.3_FG014	4:237450611-237450929	q1	q2	NOTEST	0	0	27.8199	0	1	1	no
AC196154.3_FGT018	AC196154.3_FG018	4:237473313-237476380	q1	q2	NOTEST	0	0	27.8049	0	1	1	no
AC196156.3_FGT003	AC196156.3_FG003	1:261153417-261153699	q1	q2	NOTEST	0	0	27.7848	0	1	1	no
AC196158.3_FGT002	AC196158.3_FG002	8:31983945-31985238	q1	q2	NOTEST	0	0.227056	27.7764	0	1	1	no
AC196161.3_FGT002	AC196161.3_FG002	1:45744655-45745231	q1	q2	NOTEST	0	0.347706	27.7325	0	1	1	no
AC196161.3_FGT004	AC196161.3_FG004	1:45754272-45754803	q1	q2	NOTEST	0	0	27.6738	0	1	1	no
AC196170.2_FGT003	AC196170.2_FG003	3:140715387-140716314	q1	q2	OK	1.02477	1.5575	27.6261	0.32207	0.7523	0.946758	no
AC196171.6_FGT002	AC196171.6_FG002	9:39242763-39244488	q1	q2	NOTEST	0	0.177636	27.5968	0	1	1	no
AC196202.3_FGT007	AC196202.3_FG007	10:71822552-71823194	q1	q2	OK	1.93235	0	27.5463	NA	0.0381	0.941565	no
AC196206.3_FGT007	AC196206.3_FG007	2:2963819-2964758	q1	q2	OK	1.9853	3.72875	27.527	0.486617	0.66585	0.941565	no
AC196212.3_FGT001	AC196212.3_FG001	2:99631866-99632077	q1	q2	OK	3.43249	0	27.5238	NA	0.1286	0.941565	no
AC196213.3_FGT001	AC196213.3_FG001	5:124444062-124444479	q1	q2	NOTEST	0	0	27.4639	0	1	1	no
AC196259.2_FGT010	AC196259.2_FG010	8:144390210-144390684	q1	q2	OK	0	1.46847	27.4457	NA	0.06715	0.941565	no
AC196262.4_FGT006	AC196262.4_FG006	4:10045185-10047103	q1	q2	NOTEST	0	0	27.4192	0	1	1	no
AC196278.2_FGT003	AC196278.2_FG003	4:208661137-208663313	q1	q2	OK	3.96751	0.448206	27.3725	-1.55932	0.28265	0.941565	no
AC196278.2_FGT004	AC196278.2_FG004	4:208592930-208597877	q1	q2	OK	3.16104	0.371668	27.3467	-1.54933	0.2831	0.941565	no
AC196278.2_FGT005	AC196278.2_FG005	4:208586271-208587762	q1	q2	NOTEST	0	0	27.309	0	1	1	no
AC196290.3_FGT007	AC196290.3_FG007	10:88602408-88622738	q1	q2	NOTEST	0.614952	0.225083	27.3073	0	1	1	no
AC196394.3_FGT002	AC196394.3_FG002	1:16626129-16627350	q1	q2	NOTEST	0	0	27.2874	0	1	1	no
AC196395.3_FGT001	AC196395.3_FG001	2:174933309-174934686	q1	q2	NOTEST	0	0	27.2858	0	1	1	no
AC196412.3_FGT001	AC196412.3_FG001	4:35306162-35307725	q1	q2	NOTEST	0	0	27.2732	0	1	1	no
AC196417.3_FGT008	AC196417.3_FG008	3:155387358-155387710	q1	q2	NOTEST	0	0	27.2637	0	1	1	no
AC196420.4_FGT002	AC196420.4_FG002	2:71871022-71875334	q1	q2	NOTEST	0	0.241578	27.215	0	1	1	no
AC196426.3_FGT007	AC196426.3_FG007	8:138548950-138555034	q1	q2	OK	22.2324	52.8101	27.2046	0.894697	0.32955	0.941565	no
AC196431.2_FGT001	AC196431.2_FG001	4:44160763-44169941	q1	q2	NOTEST	0	0	27.1766	0	1	1	no
AC196432.3_FGT007	AC196432.3_FG007	5:24232080-24232926	q1	q2	NOTEST	0	0	27.1214	0	1	1	no
AC196436.3_FGT002	AC196436.3_FG002	7:75772184-75772637	q1	q2	NOTEST	0	0	27.0836	0	1	1	no
AC196437.3_FGT001	AC196437.3_FG001	9:37421688-37429411	q1	q2	NOTEST	0	0	27.0772	0	1	1	no
AC196439.3_FGT002	AC196439.3_FG002	10:107167051-107170515	q1	q2	NOTEST	0	0	27.0749	0	1	1	no
AC196465.3_FGT002	AC196465.3_FG002	8:149423146-149426931	q1	q2	OK	5.34266	1.51686	27.0148	-0.634608	0.509	0.941565	no
AC196465.3_FGT006	AC196465.3_FG006	8:149438421-149444943	q1	q2	OK	2.93656	5.93966	26.8077	0.52566	0.6388	0.941565	no
AC196470.3_FGT007	AC196470.3_FG007	8:13443944-13444806	q1	q2	OK	0	1.56085	26.7369	NA	0.06945	0.941565	no
AC196475.3_FGT004	AC196475.3_FG004	4:32278570-32280767	q1	q2	OK	69.5388	161.215	26.7014	0.627676	0.4689	0.941565	no
AC196475.3_FGT005	AC196475.3_FG005	4:32272269-32275424	q1	q2	OK	21.3625	75.8125	26.6926	1.05273	0.3012	0.941565	no
AC196488.3_FGT007	AC196488.3_FG007	6:133860067-133889082	q1	q2	NOTEST	0	0	26.6644	0	1	1	no
AC196489.3_FGT002	AC196489.3_FG002	2:64574883-64575384	q1	q2	OK	1257.22	108.316	26.6599	-2.21925	0.04525	0.941565	no
AC196502.3_FGT003	AC196502.3_FG003	6:84131655-84134051	q1	q2	OK	2.15899	1.94305	26.6343	-0.0849352	0.93395	0.975307	no
AC196575.3_FGT007	AC196575.3_FG007	5:190484130-190485998	q1	q2	NOTEST	0.360241	0	26.6067	0	1	1	no
AC196637.2_FGT002	AC196637.2_FG002	3:170582264-170583827	q1	q2	OK	1.4154	0.181101	26.5813	-1.47494	0.2952	0.941565	no
AC196642.4_FGT003	AC196642.4_FG003	6:150603911-150605007	q1	q2	NOTEST	0	0	26.5528	0	1	1	no
AC196708.3_FGT006	AC196708.3_FG006	4:238231510-238231909	q1	q2	NOTEST	0.994032	0.69153	26.5425	0	1	1	no
AC196709.3_FGT001	AC196709.3_FG001	5:53308325-53308667	q1	q2	NOTEST	0	0	26.5103	0	1	1	no
AC196710.3_FGT013	AC196710.3_FG013	2:233560676-233561087	q1	q2	NOTEST	0	0	26.4346	0	1	1	no
AC196714.3_FGT004	AC196714.3_FG004	10:50616673-50621840	q1	q2	NOTEST	0	0	26.3884	0	1	1	no
AC196719.3_FGT002	AC196719.3_FG002	2:104129880-104130951	q1	q2	NOTEST	0	0	26.362	0	1	1	no
AC196726.2_FGT001	AC196726.2_FG001	7:139562716-139562971	q1	q2	OK	1.62956	255.939	26.3514	2.64406	0.261	0.941565	no
AC196728.3_FGT003	AC196728.3_FG003	5:136813340-136813775	q1	q2	NOTEST	0	0	26.3292	0	1	1	no
AC196779.3_FGT003	AC196779.3_FG003	6:69727588-69728816	q1	q2	NOTEST	0.53275	0.540055	26.3206	0	1	1	no
AC196780.4_FGT003	AC196780.4_FG003	3:182186663-182186930	q1	q2	NOTEST	0	0	26.2774	0	1	1	no
AC196789.3_FGT001	AC196789.3_FG001	1:31053070-31054580	q1	q2	NOTEST	0	0	26.2158	0	1	1	no
AC196795.4_FGT009	AC196795.4_FG009	6:13998410-14000627	q1	q2	NOTEST	0	0	26.1954	0	1	1	no
AC196954.2_FGT012	AC196954.2_FG012	2:8064239-8065036	q1	q2	NOTEST	0	0	26.1428	0	1	1	no
AC196956.3_FGT003	AC196956.3_FG003	7:78366132-78396394	q1	q2	NOTEST	0	0	26.1327	0	1	1	no
AC196957.3_FGT005	AC196957.3_FG005	1:181660327-181662408	q1	q2	NOTEST	0	0	26.023	0	1	1	no
AC196961.2_FGT003	AC196961.2_FG003	7:148119935-148120247	q1	q2	OK	554.356	101.69	25.9097	-1.44521	0.1844	0.941565	no
AC196961.2_FGT004	AC196961.2_FG004	7:148168588-148170708	q1	q2	NOTEST	0.355151	0	25.8899	0	1	1	no
AC196972.3_FGT009	AC196972.3_FG009	4:228672904-228673366	q1	q2	NOTEST	0	0	25.8496	0	1	1	no
AC196974.3_FGT008	AC196974.3_FG008	4:6169967-6170718	q1	q2	NOTEST	0.191555	0.780917	25.8205	0	1	1	no
AC196978.5_FGT002	AC196978.5_FG002	10:4587514-4589210	q1	q2	OK	2.3282	1.05485	25.8106	-0.415761	0.48775	0.941565	no
AC196978.5_FGT007	AC196978.5_FG007	10:4519228-4520683	q1	q2	NOTEST	0.190346	0	25.7919	0	1	1	no
AC196984.3_FGT001	AC196984.3_FG001	3:130799577-130800547	q1	q2	NOTEST	0	0	25.7844	0	1	1	no
AC197013.3_FGT003	AC197013.3_FG003	7:159072029-159072692	q1	q2	OK	3.04577	11.5425	25.7215	0.943363	0.43265	0.941565	no
AC197021.3_FGT004	AC197021.3_FG004	8:126150896-126151531	q1	q2	NOTEST	0	0	25.6948	0	1	1	no
AC197029.3_FGT001	AC197029.3_FG001	7:105679602-105679817	q1	q2	NOTEST	0	0	25.639	0	1	1	no
AC197029.3_FGT003	AC197029.3_FG003	7:105535241-105536694	q1	q2	NOTEST	0.998461	0.192959	25.6056	0	1	1	no
AC197038.3_FGT001	AC197038.3_FG001	7:74832395-74832928	q1	q2	NOTEST	0	0	25.4871	0	1	1	no
AC197041.3_FGT001	AC197041.3_FG001	6:7325741-7326524	q1	q2	NOTEST	0	0	25.4283	0	1	1	no
AC197047.3_FGT001	AC197047.3_FG001	4:76001724-76002388	q1	q2	OK	1.60732	0	25.4205	NA	0.05215	0.941565	no
AC197054.3_FGT002	AC197054.3_FG002	1:268608515-268609031	q1	q2	NOTEST	0	0	25.4113	0	1	1	no
AC197055.3_FGT003	AC197055.3_FG003	3:202118588-202121634	q1	q2	NOTEST	0	0	25.4073	0	1	1	no
AC197056.3_FGT002	AC197056.3_FG002	2:76061690-76062149	q1	q2	NOTEST	0	0	25.3925	0	1	1	no
AC197056.3_FGT005	AC197056.3_FG005	2:76048941-76053308	q1	q2	OK	11.4005	21.6185	25.3279	0.653087	0.46585	0.941565	no
AC197082.3_FGT004	AC197082.3_FG004	1:260737984-260739475	q1	q2	NOTEST	0	0	25.3071	0	1	1	no
AC197082.3_FGT005	AC197082.3_FG005	1:260724701-260725585	q1	q2	NOTEST	0	0	25.2856	0	1	1	no
AC197109.3_FGT004	AC197109.3_FG004	5:45205695-45208616	q1	q2	NOTEST	0	0	25.2786	0	1	1	no
AC197118.3_FGT005	AC197118.3_FG005	5:78853854-78860664	q1	q2	OK	11.8421	18.8235	25.2203	0.139181	0.8081	0.951075	no
AC197122.3_FGT003	AC197122.3_FG003	5:15720618-15735921	q1	q2	OK	1.68691	3.90415	25.2181	0.655361	0.5568	0.941565	no
AC197124.3_FGT002	AC197124.3_FG002	6:112093850-112094946	q1	q2	NOTEST	0	0	25.2174	0	1	1	no
AC197124.3_FGT004	AC197124.3_FG004	6:112102223-112103310	q1	q2	NOTEST	0	0	25.201	0	1	1	no
AC197140.2_FGT001	AC197140.2_FG001	6:95299900-95300329	q1	q2	NOTEST	0	0	25.1883	0	1	1	no
AC197143.3_FGT007	AC197143.3_FG007	6:168562472-168572975	q1	q2	NOTEST	0	0	25.1458	0	1	1	no
AC197143.3_FGT010	AC197143.3_FG010	6:168546068-168546479	q1	q2	NOTEST	0	0	25.0966	0	1	1	no
AC197145.4_FGT001	AC197145.4_FG001	4:64518761-64518983	q1	q2	NOTEST	0	0	25.0811	0	1	1	no
AC197146.3_FGT001	AC197146.3_FG001	10:2482961-2484788	q1	q2	OK	12.9541	0.453546	24.9909	-2.8714	0.07105	0.941565	no
AC197146.3_FGT002	AC197146.3_FG002	10:2469594-2470558	q1	q2	NOTEST	0	0	24.9628	0	1	1	no
AC197150.3_FGT003	AC197150.3_FG003	3:87791575-87799674	q1	q2	NOTEST	0	0	24.891	0	1	1	no
AC197164.4_FGT002	AC197164.4_FG002	5:59157457-59159967	q1	q2	NOTEST	0.123379	0	24.8761	0	1	1	no
AC197230.3_FGT001	AC197230.3_FG001	3:19098663-19100827	q1	q2	NOTEST	0	0.432758	24.7459	0	1	1	no
AC197242.3_FGT001	AC197242.3_FG001	2:197381864-197382221	q1	q2	NOTEST	0	0	24.6803	0	1	1	no
AC197246.3_FGT001	AC197246.3_FG001	1:192134797-192137078	q1	q2	OK	81.3568	66.9632	24.6461	-0.203855	0.8273	0.953143	no
AC197246.3_FGT003	AC197246.3_FG003	1:192021033-192023663	q1	q2	OK	277.931	29.2619	24.6389	-1.9839	0.09615	0.941565	no
AC197265.3_FGT005	AC197265.3_FG005	5:83182422-83182899	q1	q2	NOTEST	0	0	24.6069	0	1	1	no
AC197267.3_FGT001	AC197267.3_FG001	9:51816232-51816517	q1	q2	NOTEST	0	0	24.5951	0	1	1	no
AC197274.4_FGT010	AC197274.4_FG010	4:180294644-180295845	q1	q2	NOTEST	0	0	24.5056	0	1	1	no
AC197340.3_FGT003	AC197340.3_FG003	2:42594226-42594601	q1	q2	OK	49.2427	55.5936	24.4727	0.0824072	0.8787	0.962243	no
AC197340.3_FGT004	AC197340.3_FG004	2:42623348-42624838	q1	q2	NOTEST	0	0	24.4585	0	1	1	no
AC197347.3_FGT003	AC197347.3_FG003	5:54993690-54994522	q1	q2	NOTEST	0	0	24.4333	0	1	1	no
AC197355.3_FGT001	AC197355.3_FG001	5:105006707-105006914	q1	q2	OK	0	77.2209	24.4246	NA	0.0167	0.941565	no
AC197373.4_FGT005	AC197373.4_FG005	3:41195538-41195751	q1	q2	NOTEST	0	0	24.4108	0	1	1	no
AC197376.3_FGT001	AC197376.3_FG001	6:115898529-115899413	q1	q2	NOTEST	0	0	24.3932	0	1	1	no
AC197377.3_FGT001	AC197377.3_FG001	4:43146522-43147300	q1	q2	OK	4.26382	5.22512	24.382	0.160455	0.87845	0.962243	no
AC197377.3_FGT004	AC197377.3_FG004	4:43204878-43209284	q1	q2	OK	1.24531	0	24.3653	NA	0.1135	0.941565	no
AC197387.3_FGT004	AC197387.3_FG004	1:63922831-63923296	q1	q2	OK	4.78253	20.8087	24.2681	1.13959	0.33025	0.941565	no
AC197427.3_FGT003	AC197427.3_FG003	4:206340831-206344559	q1	q2	NOTEST	0	0	24.2433	0	1	1	no
AC197432.4_FGT001	AC197432.4_FG001	1:185588243-185589170	q1	q2	NOTEST	0	0	24.2209	0	1	1	no
AC197477.3_FGT002	AC197477.3_FG002	7:157976808-157978276	q1	q2	NOTEST	0	0	24.216	0	1	1	no
AC197526.3_FGT003	AC197526.3_FG003	3:61350198-61352046	q1	q2	NOTEST	0	0	24.1518	0	1	1	no
AC197541.3_FGT009	AC197541.3_FG009	3:169077671-169078678	q1	q2	NOTEST	0	0	24.1072	0	1	1	no
AC197544.3_FGT002	AC197544.3_FG002	7:176521163-176526019	q1	q2	NOTEST	0	0	24.0933	0	1	1	no
AC197545.3_FGT002	AC197545.3_FG002	1:27402071-27407509	q1	q2	OK	4.52232	0.918583	24.0815	-1.25708	0.29625	0.941565	no
AC197555.3_FGT008	AC197555.3_FG008	3:227582226-227583150	q1	q2	OK	10.6773	3.82365	24.0611	-0.795463	0.47455	0.941565	no
AC197575.3_FGT008	AC197575.3_FG008	2:33124626-33127511	q1	q2	NOTEST	0	0	23.955	0	1	1	no
AC197577.2_FGT002	AC197577.2_FG002	10:120763396-120764002	q1	q2	NOTEST	0	0	23.9183	0	1	1	no
AC197578.4_FGT001	AC197578.4_FG001	3:192838059-192843266	q1	q2	OK	3.62494	3.1928	23.9161	-0.0960491	0.9288	0.97364	no
AC197583.2_FGT003	AC197583.2_FG003	10:69086965-69087652	q1	q2	NOTEST	0	0	23.9099	0	1	1	no
AC197595.3_FGT001	AC197595.3_FG001	3:124153963-124154332	q1	q2	NOTEST	0.588703	0	23.864	0	1	1	no
AC197672.3_FGT002	AC197672.3_FG002	10:98149607-98168566	q1	q2	OK	20.9526	10.202	23.8366	-0.608316	0.53325	0.941565	no
AC197697.3_FGT001	AC197697.3_FG001	2:76991132-76991834	q1	q2	NOTEST	0	0	23.8298	0	1	1	no
AC197699.3_FGT002	AC197699.3_FG002	9:17009539-17013430	q1	q2	NOTEST	0	0.140622	23.8181	0	1	1	no
AC197699.3_FGT003	AC197699.3_FG003	9:17003555-17007789	q1	q2	OK	4.06707	3.87752	23.7242	-0.0359	0.97375	0.987421	no
AC197699.3_FGT005	AC197699.3_FG005	9:17095229-17095556	q1	q2	NOTEST	0	0	23.7207	0	1	1	no
AC197699.3_FGT006	AC197699.3_FG006	9:17078543-17090272	q1	q2	NOTEST	0	0	23.6916	0	1	1	no
AC197699.3_FGT008	AC197699.3_FG008	9:17063112-17064470	q1	q2	NOTEST	0.864967	0.589042	23.6197	0	1	1	no
AC197699.3_FGT009	AC197699.3_FG009	9:17055897-17056227	q1	q2	NOTEST	0	0	23.6124	0	1	1	no
AC197699.3_FGT010	AC197699.3_FG010	9:17052680-17053004	q1	q2	NOTEST	0	0	23.6103	0	1	1	no
AC197705.4_FGT001	AC197705.4_FG001	8:117692827-117694964	q1	q2	OK	2.02382	132.414	23.5846	3.30591	0.03075	0.941565	no
AC197705.4_FGT003	AC197705.4_FG003	8:117630363-117630962	q1	q2	OK	0	2.03446	23.5552	NA	0.0456	0.941565	no
AC197705.4_FGT004	AC197705.4_FG004	8:117632367-117632889	q1	q2	NOTEST	0.898605	0.410992	23.5415	0	1	1	no
AC197705.4_FGT006	AC197705.4_FG006	8:117713896-117715549	q1	q2	OK	12.5066	26.7206	23.5306	0.781454	0.379	0.941565	no
AC197705.4_FGT007	AC197705.4_FG007	8:117718700-117722383	q1	q2	OK	55.213	24.6937	23.5139	-0.842085	0.36605	0.941565	no
AC197705.4_FGT008	AC197705.4_FG008	8:117722989-117724339	q1	q2	NOTEST	0.0801131	0	23.4815	0	1	1	no
AC197705.4_FGT011	AC197705.4_FG011	8:117605512-117618076	q1	q2	OK	2.67251	2.17485	23.4784	-0.151936	0.88495	0.962946	no
AC197714.3_FGT004	AC197714.3_FG004	4:58559735-58560792	q1	q2	OK	1.73443	0	23.4624	NA	0.0883	0.941565	no
AC197717.3_FGT002	AC197717.3_FG002	9:147074132-147076525	q1	q2	OK	7.62329	37.5182	23.4617	1.3584	0.2003	0.941565	no
AC197718.3_FGT002	AC197718.3_FG002	3:160350168-160350774	q1	q2	NOTEST	0	0	23.3873	0	1	1	no
AC197738.3_FGT007	AC197738.3_FG007	1:291557247-291557676	q1	q2	NOTEST	0	0	23.3465	0	1	1	no
AC197757.3_FGT002	AC197757.3_FG002	4:25368083-25368341	q1	q2	NOTEST	0	0	23.2663	0	1	1	no
AC197757.3_FGT003	AC197757.3_FG003	4:25370450-25370927	q1	q2	NOTEST	0	0	23.2154	0	1	1	no
AC197758.3_FGT004	AC197758.3_FG004	4:184114416-184116744	q1	q2	OK	4.74774	12.1887	23.2111	0.718157	0.515	0.941565	no
AC197764.4_FGT003	AC197764.4_FG003	5:36853649-36854491	q1	q2	OK	0	4.26386	23.1831	NA	0.0189	0.941565	no
AC197770.3_FGT002	AC197770.3_FG002	10:96023415-96024030	q1	q2	NOTEST	0.229363	0	23.1813	0	1	1	no
AC197771.3_FGT001	AC197771.3_FG001	10:78614538-78615470	q1	q2	NOTEST	0.254391	0	23.1682	0	1	1	no
AC197783.3_FGT005	AC197783.3_FG005	4:200090785-200093283	q1	q2	NOTEST	0	0	23.0866	0	1	1	no
AC197835.3_FGT001	AC197835.3_FG001	1:266885978-266886473	q1	q2	NOTEST	0	0	23.0738	0	1	1	no
AC197837.3_FGT003	AC197837.3_FG003	9:92432135-92432909	q1	q2	NOTEST	0	0	23.0527	0	1	1	no
AC197901.3_FGT003	AC197901.3_FG003	9:119011958-119012300	q1	q2	NOTEST	0	0	23.0431	0	1	1	no
AC197903.4_FGT001	AC197903.4_FG001	3:7935061-7935884	q1	q2	NOTEST	0	0	23.0082	0	1	1	no
AC197909.3_FGT002	AC197909.3_FG002	6:66161438-66162931	q1	q2	NOTEST	0	0	22.8703	0	1	1	no
AC198019.2_FGT004	AC198019.2_FG004	9:72385688-72386060	q1	q2	OK	0	3.23179	22.8291	NA	0.05335	0.941565	no
AC198025.3_FGT001	AC198025.3_FG001	7:44588309-44588876	q1	q2	NOTEST	0.260977	0	22.7905	0	1	1	no
AC198081.2_FGT001	AC198081.2_FG001	7:110072751-110073252	q1	q2	NOTEST	0	0	22.6836	0	1	1	no
AC198081.2_FGT005	AC198081.2_FG005	7:110132982-110133348	q1	q2	NOTEST	0	0	22.6713	0	1	1	no
AC198122.3_FGT002	AC198122.3_FG002	9:70874546-70878319	q1	q2	NOTEST	0	0	22.6652	0	1	1	no
AC198169.4_FGT004	AC198169.4_FG004	5:188439377-188441192	q1	q2	OK	9.88878	13.5864	22.6255	0.254599	0.78065	0.948679	no
AC198174.4_FGT001	AC198174.4_FG001	5:199046614-199048542	q1	q2	NOTEST	0.0580573	0.0779319	22.6005	0	1	1	no
AC198179.4_FGT001	AC198179.4_FG001	6:35314660-35316717	q1	q2	NOTEST	0.334756	0	22.5864	0	1	1	no
AC198179.4_FGT002	AC198179.4_FG002	6:35349218-35350212	q1	q2	NOTEST	0	0	22.569	0	1	1	no
AC198206.5_FGT001	AC198206.5_FG001	5:128491445-128499949	q1	q2	OK	2.4814	9.27967	22.5682	0.978747	0.3967	0.941565	no
AC198208.3_FGT002	AC198208.3_FG002	10:21685481-21685979	q1	q2	NOTEST	0	0	22.5241	0	1	1	no
AC198223.3_FGT001	AC198223.3_FG001	2:135480682-135480997	q1	q2	NOTEST	0	0	22.5069	0	1	1	no
AC198229.4_FGT002	AC198229.4_FG002	2:81219891-81220868	q1	q2	NOTEST	0.186812	0.25375	22.5035	0	1	1	no
AC198230.4_FGT003	AC198230.4_FG003	8:49872504-49872997	q1	q2	NOTEST	0	0	22.4796	0	1	1	no
AC198291.3_FGT001	AC198291.3_FG001	6:35990577-36001517	q1	q2	NOTEST	0	0	22.4789	0	1	1	no
AC198324.3_FGT003	AC198324.3_FG003	4:134479891-134481610	q1	q2	NOTEST	0.301911	0.56749	22.4781	0	1	1	no
AC198352.4_FGT005	AC198352.4_FG005	6:12857930-12858413	q1	q2	NOTEST	0.686488	0	22.4386	0	1	1	no
AC198353.5_FGT001	AC198353.5_FG001	2:189442325-189444889	q1	q2	NOTEST	0	0	22.436	0	1	1	no
AC198353.5_FGT004	AC198353.5_FG004	2:189421294-189435459	q1	q2	OK	2.75087	6.77433	22.392	0.685611	0.5444	0.941565	no
AC198357.3_FGT002	AC198357.3_FG002	7:85368611-85369623	q1	q2	NOTEST	0	0	22.3785	0	1	1	no
AC198361.3_FGT004	AC198361.3_FG004	1:233392158-233393644	q1	q2	OK	38.6701	34.2778	22.2628	-0.127691	0.88875	0.96338	no
AC198366.3_FGT004	AC198366.3_FG004	10:1890880-1892401	q1	q2	NOTEST	0.765349	0	22.2432	0	1	1	no
AC198371.3_FGT003	AC198371.3_FG003	10:5917604-5918673	q1	q2	NOTEST	0	0	22.2285	0	1	1	no
AC198371.3_FGT011	AC198371.3_FG011	10:5885143-5885503	q1	q2	NOTEST	0	0	22.2194	0	1	1	no
AC198379.3_FGT006	AC198379.3_FG006	7:103950634-103953501	q1	q2	NOTEST	0	0	22.2051	0	1	1	no
AC198380.3_FGT001	AC198380.3_FG001	7:101903596-101905054	q1	q2	OK	2.70328	0.663696	22.1178	-1.072	0.3593	0.941565	no
AC198382.3_FGT001	AC198382.3_FG001	10:20648082-20649015	q1	q2	NOTEST	0	0	22.097	0	1	1	no
AC198386.3_FGT001	AC198386.3_FG001	3:83272571-83273030	q1	q2	NOTEST	0	0	22.0861	0	1	1	no
AC198393.3_FGT001	AC198393.3_FG001	7:71698890-71699514	q1	q2	NOTEST	0	0	22.0635	0	1	1	no
AC198398.3_FGT003	AC198398.3_FG003	10:7588857-7590240	q1	q2	NOTEST	0	0	22.0325	0	1	1	no
AC198403.3_FGT001	AC198403.3_FG001	4:10908007-10908646	q1	q2	NOTEST	0.648725	0.589042	22.0302	0	1	1	no
AC198414.2_FGT001	AC198414.2_FG001	9:64905612-64905975	q1	q2	OK	5.49847	14.5378	21.9959	0.762295	0.4989	0.941565	no
AC198418.3_FGT005	AC198418.3_FG005	1:295187053-295270267	q1	q2	OK	11.6209	3.45399	21.9823	-1.03209	0.31305	0.941565	no
AC198421.3_FGT003	AC198421.3_FG003	10:23194833-23196241	q1	q2	NOTEST	0	0	21.9614	0	1	1	no
AC198479.3_FGT007	AC198479.3_FG007	7:118118380-118119711	q1	q2	NOTEST	0	0	21.837	0	1	1	no
AC198481.3_FGT004	AC198481.3_FG004	7:170140854-170144944	q1	q2	OK	41.219	59.7952	21.8354	0.312285	0.7344	0.946758	no
AC198490.3_FGT003	AC198490.3_FG003	8:105803146-105804555	q1	q2	NOTEST	0	0	21.8162	0	1	1	no
AC198494.3_FGT002	AC198494.3_FG002	8:89573375-89574466	q1	q2	NOTEST	0	0	21.7997	0	1	1	no
AC198506.3_FGT001	AC198506.3_FG001	10:124447002-124448139	q1	q2	NOTEST	0	0	21.7939	0	1	1	no
AC198509.3_FGT004	AC198509.3_FG004	10:114832384-114832976	q1	q2	NOTEST	0	0	21.7476	0	1	1	no
AC198509.3_FGT005	AC198509.3_FG005	10:114852322-114853784	q1	q2	NOTEST	0	0	21.7418	0	1	1	no
AC198510.5_FGT002	AC198510.5_FG002	8:66191983-66192445	q1	q2	NOTEST	0	0	21.7342	0	1	1	no
AC198515.3_FGT011	AC198515.3_FG011	10:139692905-139695582	q1	q2	NOTEST	0	0	21.7147	0	1	1	no
AC198518.3_FGT002	AC198518.3_FG002	3:107421034-107421613	q1	q2	OK	1.76605	2.75798	21.6866	0.341189	0.75845	0.946758	no
AC198518.3_FGT003	AC198518.3_FG003	3:107365575-107376902	q1	q2	OK	23.7564	21.123	21.6602	-0.121463	0.8937	0.964619	no
AC198518.3_FGT005	AC198518.3_FG005	3:107386149-107387495	q1	q2	NOTEST	0	0	21.6131	0	1	1	no
AC198597.4_FGT001	AC198597.4_FG001	7:136831818-136832430	q1	q2	NOTEST	0	0	21.5678	0	1	1	no
AC198605.3_FGT005	AC198605.3_FG005	10:99625686-99626844	q1	q2	NOTEST	0	0	21.5563	0	1	1	no
AC198691.3_FGT005	AC198691.3_FG005	3:201937834-201939524	q1	q2	NOTEST	0	0	21.5535	0	1	1	no
AC198699.3_FGT004	AC198699.3_FG004	10:18739067-18744926	q1	q2	NOTEST	0	0	21.5259	0	1	1	no
AC198700.2_FGT004	AC198700.2_FG004	2:221315241-221316129	q1	q2	OK	13.2871	35.1929	21.5178	0.822985	0.3979	0.941565	no
AC198721.3_FGT002	AC198721.3_FG002	10:12419043-12421374	q1	q2	NOTEST	0	0	21.5174	0	1	1	no
AC198723.4_FGT002	AC198723.4_FG002	7:103649788-103651151	q1	q2	NOTEST	0	0	21.499	0	1	1	no
AC198723.4_FGT003	AC198723.4_FG003	7:103633249-103634530	q1	q2	NOTEST	0	0	21.442	0	1	1	no
AC198725.4_FGT004	AC198725.4_FG004	3:217373973-217375254	q1	q2	OK	1.36523	0	21.4331	NA	0.0189	0.941565	no
AC198725.4_FGT007	AC198725.4_FG007	3:217312431-217325455	q1	q2	OK	9.09224	4.99358	21.4233	-0.490974	0.60735	0.941565	no
AC198725.4_FGT009	AC198725.4_FG009	3:217293880-217296220	q1	q2	OK	0	14.6989	21.4172	NA	0.0037	0.751883	no
AC198743.3_FGT008	AC198743.3_FG008	4:25651130-25654960	q1	q2	NOTEST	0	0	21.411	0	1	1	no
AC198744.3_FGT004	AC198744.3_FG004	10:3061687-3063555	q1	q2	NOTEST	0	0	21.4024	0	1	1	no
AC198752.4_FGT004	AC198752.4_FG004	4:113127366-113128235	q1	q2	OK	4.47488	3.10372	21.3987	-0.279518	0.7953	0.949896	no
AC198766.3_FGT005	AC198766.3_FG005	5:153520947-153521895	q1	q2	NOTEST	0	0	21.3816	0	1	1	no
AC198773.3_FGT003	AC198773.3_FG003	10:14545992-14548529	q1	q2	NOTEST	0	0	21.3605	0	1	1	no
AC198781.3_FGT002	AC198781.3_FG002	10:5283319-5283544	q1	q2	NOTEST	0	0	21.3519	0	1	1	no
AC198787.3_FGT001	AC198787.3_FG001	10:85777566-85777989	q1	q2	NOTEST	0	0	21.3423	0	1	1	no
AC198787.3_FGT004	AC198787.3_FG004	10:85844014-85844437	q1	q2	NOTEST	0	0	21.3355	0	1	1	no
AC198787.3_FGT009	AC198787.3_FG009	10:85713004-85713729	q1	q2	NOTEST	0	0.432758	21.312	0	1	1	no
AC198871.3_FGT002	AC198871.3_FG002	1:202446841-202449709	q1	q2	NOTEST	0	0	21.2835	0	1	1	no
AC198901.4_FGT004	AC198901.4_FG004	7:41485030-41486232	q1	q2	OK	1.33943	5.13187	21.2706	1.01412	0.3986	0.941565	no
AC198923.4_FGT002	AC198923.4_FG002	8:158937912-158938377	q1	q2	OK	12.5082	0	21.2563	NA	0.00925	0.753138	no
AC198937.4_FGT003	AC198937.4_FG003	4:83641842-83644022	q1	q2	NOTEST	0.142637	0.385917	21.2485	0	1	1	no
AC198937.4_FGT005	AC198937.4_FG005	4:83598015-83599406	q1	q2	NOTEST	0	0	21.2475	0	1	1	no
AC198940.4_FGT008	AC198940.4_FG008	2:219482609-219484102	q1	q2	NOTEST	0	0	21.2099	0	1	1	no
AC198979.4_FGT009	AC198979.4_FG009	1:10988031-10988424	q1	q2	NOTEST	0	0	21.1955	0	1	1	no
AC198981.4_FGT001	AC198981.4_FG001	2:176490589-176492125	q1	q2	NOTEST	0	0	21.1926	0	1	1	no
AC198982.3_FGT006	AC198982.3_FG006	8:145998076-145998798	q1	q2	OK	14.3675	6.43143	21.1823	-0.638453	0.57045	0.941565	no
AC198993.3_FGT004	AC198993.3_FG004	4:85305111-85307491	q1	q2	NOTEST	0	0	21.1665	0	1	1	no
AC198995.3_FGT003	AC198995.3_FG003	1:108075985-108076670	q1	q2	NOTEST	0	0	21.1664	0	1	1	no
AC199001.3_FGT005	AC199001.3_FG005	8:134437378-134439227	q1	q2	OK	10.6503	7.16211	21.1651	-0.293756	0.794	0.949792	no
AC199005.2_FGT003	AC199005.2_FG003	5:211171514-211171862	q1	q2	NOTEST	0	0	21.1099	0	1	1	no
AC199039.3_FGT003	AC199039.3_FG003	8:134989566-134990873	q1	q2	NOTEST	0.166569	0.448214	21.1055	0	1	1	no
AC199043.2_FGT002	AC199043.2_FG002	8:68449768-68450026	q1	q2	OK	7.83085	29.3046	21.084	0.995041	0.4011	0.941565	no
AC199054.3_FGT003	AC199054.3_FG003	9:121056459-121057220	q1	q2	NOTEST	0	0	21.0651	0	1	1	no
AC199054.3_FGT007	AC199054.3_FG007	9:121142779-121143217	q1	q2	NOTEST	0	0	21.0274	0	1	1	no
AC199058.2_FGT001	AC199058.2_FG001	10:19596852-19598823	q1	q2	OK	1.42372	1.31885	21.0112	-0.0499861	0.84105	0.954863	no
AC199067.2_FGT004	AC199067.2_FG004	3:176496420-176497056	q1	q2	OK	8.71199	2.37348	21.0055	-1.0442	0.3789	0.941565	no
AC199068.2_FGT017	AC199068.2_FG017	2:236154598-236156358	q1	q2	OK	3.71213	0.166154	21.002	-2.17764	0.2325	0.941565	no
AC199175.2_FGT003	AC199175.2_FG003	1:243166044-243170617	q1	q2	OK	0.11448	1.23573	20.9615	1.27561	0.33795	0.941565	no
AC199175.2_FGT006	AC199175.2_FG006	1:243216780-243217635	q1	q2	NOTEST	0	0	20.9437	0	1	1	no
AC199182.3_FGT003	AC199182.3_FG003	2:98686344-98687728	q1	q2	NOTEST	0	0	20.9307	0	1	1	no
AC199183.3_FGT001	AC199183.3_FG001	10:90915082-90920733	q1	q2	NOTEST	0	0	20.9106	0	1	1	no
AC199194.3_FGT002	AC199194.3_FG002	8:48791266-48791947	q1	q2	NOTEST	0	0	20.9054	0	1	1	no
AC199198.3_FGT002	AC199198.3_FG002	1:67202295-67202649	q1	q2	OK	1.94213	1.81542	20.8924	-0.0440752	0.84105	0.954863	no
AC199198.3_FGT003	AC199198.3_FG003	1:67192437-67192791	q1	q2	NOTEST	0.647376	0.907711	20.8919	0	1	1	no
AC199204.3_FGT002	AC199204.3_FG002	8:36220293-36221163	q1	q2	NOTEST	0	0	20.8848	0	1	1	no
AC199217.3_FGT004	AC199217.3_FG004	8:119843774-119844137	q1	q2	NOTEST	0	0	20.8783	0	1	1	no
AC199315.4_FGT001	AC199315.4_FG001	8:137759714-137759960	q1	q2	OK	94.2634	42.76	20.8712	-0.627069	0.5724	0.941565	no
AC199315.4_FGT002	AC199315.4_FG002	8:137789625-137789793	q1	q2	NOTEST	0	0	20.8652	0	1	1	no
AC199325.3_FGT001	AC199325.3_FG001	10:19108402-19111513	q1	q2	NOTEST	0	0	20.8214	0	1	1	no
AC199325.3_FGT005	AC199325.3_FG005	10:19208046-19210539	q1	q2	NOTEST	0	0	20.8188	0	1	1	no
AC199335.3_FGT002	AC199335.3_FG002	10:58283395-58308678	q1	q2	NOTEST	0	0	20.8129	0	1	1	no
AC199343.3_FGT013	AC199343.3_FG013	2:6202602-6203877	q1	q2	NOTEST	0	0	20.7991	0	1	1	no
AC199355.3_FGT004	AC199355.3_FG004	10:117236051-117237492	q1	q2	NOTEST	0.11193	0	20.7702	0	1	1	no
AC199363.4_FGT003	AC199363.4_FG003	8:84482363-84486051	q1	q2	OK	12.5432	14.7391	20.7467	0.119002	0.914	0.969541	no
AC199370.4_FGT006	AC199370.4_FG006	10:136767346-136767999	q1	q2	NOTEST	0	0	20.7266	0	1	1	no
AC199379.4_FGT001	AC199379.4_FG001	8:100653248-100654690	q1	q2	NOTEST	0	0	20.723	0	1	1	no
AC199379.4_FGT008	AC199379.4_FG008	8:100630733-100631117	q1	q2	NOTEST	0	0	20.7041	0	1	1	no
AC199382.3_FGT005	AC199382.3_FG005	10:136364044-136364771	q1	q2	NOTEST	0	0	20.689	0	1	1	no
AC199384.3_FGT002	AC199384.3_FG002	7:76594618-76595074	q1	q2	NOTEST	0	0	20.6799	0	1	1	no
AC199421.3_FGT001	AC199421.3_FG001	1:247227591-247228044	q1	q2	NOTEST	0	0	20.6763	0	1	1	no
AC199439.4_FGT005	AC199439.4_FG005	8:145222300-145228515	q1	q2	NOTEST	0.0497281	0	20.6682	0	1	1	no
AC199479.4_FGT004	AC199479.4_FG004	5:164106027-164107871	q1	q2	NOTEST	0	0	20.6673	0	1	1	no
AC199481.3_FGT001	AC199481.3_FG001	4:48491251-48493169	q1	q2	NOTEST	0	0	20.6582	0	1	1	no
AC199487.4_FGT002	AC199487.4_FG002	1:165769610-165769856	q1	q2	OK	1.8483	2.6725	20.6507	0.170926	0.67475	0.941691	no
AC199487.4_FGT003	AC199487.4_FG003	1:165828393-165828639	q1	q2	OK	5.5449	2.6725	20.6498	-0.409903	0.60135	0.941565	no
AC199488.4_FGT003	AC199488.4_FG003	1:165642152-165642398	q1	q2	NOTEST	0	0	20.6146	0	1	1	no
AC199488.4_FGT004	AC199488.4_FG004	1:165662777-165663023	q1	q2	NOTEST	0	0	20.5951	0	1	1	no
AC199492.3_FGT001	AC199492.3_FG001	8:148959740-148960028	q1	q2	NOTEST	0	0	20.5751	0	1	1	no
AC199517.4_FGT001	AC199517.4_FG001	3:51011921-51012662	q1	q2	NOTEST	0	0	20.5466	0	1	1	no
AC199517.4_FGT006	AC199517.4_FG006	3:51039653-51040394	q1	q2	NOTEST	0	0	20.5335	0	1	1	no
AC199524.3_FGT002	AC199524.3_FG002	1:171087606-171088260	q1	q2	NOTEST	0	0	20.5268	0	1	1	no
AC199526.5_FGT001	AC199526.5_FG001	3:58944493-58945084	q1	q2	NOTEST	0	0	20.497	0	1	1	no
AC199526.5_FGT002	AC199526.5_FG002	3:58905867-58907052	q1	q2	OK	155.838	120.667	20.4854	-0.185344	0.86925	0.960608	no
AC199526.5_FGT003	AC199526.5_FG003	3:58874516-58886337	q1	q2	OK	2.30802	0.476038	20.4774	-1.24868	0.3015	0.941565	no
AC199541.4_FGT001	AC199541.4_FG001	1:78413977-78415533	q1	q2	OK	5.7635	38.8524	20.4673	1.65567	0.13655	0.941565	no
AC199541.4_FGT002	AC199541.4_FG002	1:78463580-78465136	q1	q2	NOTEST	0	0	20.4146	0	1	1	no
AC199541.4_FGT004	AC199541.4_FG004	1:78335268-78336824	q1	q2	NOTEST	0	0	20.3676	0	1	1	no
AC199541.4_FGT007	AC199541.4_FG007	1:78371746-78373391	q1	q2	OK	1.52447	0.938373	20.3587	-0.383494	0.7301	0.946758	no
AC199543.4_FGT004	AC199543.4_FG004	9:43124760-43126307	q1	q2	NOTEST	0	0	20.3585	0	1	1	no
AC199554.2_FGT003	AC199554.2_FG003	3:177501141-177501315	q1	q2	NOTEST	0	0	20.3446	0	1	1	no
AC199571.3_FGT001	AC199571.3_FG001	10:93242265-93246266	q1	q2	NOTEST	0	0	20.3262	0	1	1	no
AC199571.3_FGT003	AC199571.3_FG003	10:93238152-93239781	q1	q2	NOTEST	0	0	20.3191	0	1	1	no
AC199571.3_FGT004	AC199571.3_FG004	10:93236285-93238055	q1	q2	NOTEST	0	0	20.3126	0	1	1	no
AC199572.3_FGT005	AC199572.3_FG005	4:182302590-182303352	q1	q2	NOTEST	0	0	20.3019	0	1	1	no
AC199577.4_FGT004	AC199577.4_FG004	5:81899642-81900230	q1	q2	NOTEST	0	0	20.2952	0	1	1	no
AC199624.4_FGT007	AC199624.4_FG007	7:2558147-2560700	q1	q2	NOTEST	0	0	20.2912	0	1	1	no
AC199632.4_FGT007	AC199632.4_FG007	8:154243351-154244933	q1	q2	NOTEST	0	0	20.2863	0	1	1	no
AC199638.4_FGT001	AC199638.4_FG001	3:43851574-43853088	q1	q2	NOTEST	0	0	20.2814	0	1	1	no
AC199701.4_FGT001	AC199701.4_FG001	8:45871618-45873200	q1	q2	NOTEST	0	0.234544	20.2727	0	1	1	no
AC199703.3_FGT003	AC199703.3_FG003	10:34506764-34514507	q1	q2	OK	0	9.22763	20.2605	NA	0.16275	0.941565	no
AC199705.3_FGT006	AC199705.3_FG006	10:129939517-129940909	q1	q2	NOTEST	0	0	20.2464	0	1	1	no
AC199705.3_FGT008	AC199705.3_FG008	10:129965562-129966639	q1	q2	NOTEST	0	0	20.2257	0	1	1	no
AC199728.4_FGT006	AC199728.4_FG006	5:164760357-164763485	q1	q2	NOTEST	0	0	20.2234	0	1	1	no
AC199765.4_FGT008	AC199765.4_FG008	2:27015678-27017169	q1	q2	OK	38.8151	10.8159	20.2002	-1.07078	0.3065	0.941565	no
AC199768.4_FGT008	AC199768.4_FG008	2:224054778-224055588	q1	q2	NOTEST	0	0	20.1989	0	1	1	no
AC199771.4_FGT001	AC199771.4_FG001	8:133650078-133650414	q1	q2	NOTEST	0	0	20.188	0	1	1	no
AC199777.3_FGT001	AC199777.3_FG001	5:137302734-137303382	q1	q2	NOTEST	0	0	20.1835	0	1	1	no
AC199779.3_FGT006	AC199779.3_FG006	4:170836006-170836759	q1	q2	OK	4.5376	1.66069	20.1556	-0.650869	0.23575	0.941565	no
AC199782.5_FGT001	AC199782.5_FG001	2:195041621-195045586	q1	q2	OK	31.3587	22.675	20.1293	-0.332051	0.7066	0.9442	no
AC199782.5_FGT002	AC199782.5_FG002	2:195008291-195011506	q1	q2	OK	39.6852	4.1829	20.1225	-1.96085	0.0875	0.941565	no
AC199782.5_FGT003	AC199782.5_FG003	2:195005256-195006904	q1	q2	OK	6.52876	2.21328	20.0444	-0.822127	0.45745	0.941565	no
AC199790.4_FGT013	AC199790.4_FG013	8:141413304-141413826	q1	q2	NOTEST	0	0	20.0364	0	1	1	no
AC199801.4_FGT005	AC199801.4_FG005	2:223326593-223339219	q1	q2	NOTEST	0	0	20.0194	0	1	1	no
AC199810.3_FGT003	AC199810.3_FG003	8:105505551-105506268	q1	q2	NOTEST	0	0	20.0182	0	1	1	no
AC199820.4_FGT006	AC199820.4_FG006	2:210594734-210595406	q1	q2	OK	0	2.56915	20.0153	NA	0.0456	0.941565	no
AC199826.4_FGT003	AC199826.4_FG003	1:215579249-215580151	q1	q2	OK	3.4956	1.02889	19.9941	-0.951604	0.41725	0.941565	no
AC199843.4_FGT007	AC199843.4_FG007	8:13983574-14005587	q1	q2	NOTEST	0	0	19.9894	0	1	1	no
AC199857.4_FGT004	AC199857.4_FG004	10:54449525-54450023	q1	q2	NOTEST	0	0	19.9885	0	1	1	no
AC199873.4_FGT002	AC199873.4_FG002	3:13999315-14000311	q1	q2	NOTEST	0	0	19.9784	0	1	1	no
AC199875.3_FGT002	AC199875.3_FG002	10:109022703-109023465	q1	q2	NOTEST	0	0	19.9723	0	1	1	no
AC199893.4_FGT002	AC199893.4_FG002	1:229768675-229769374	q1	q2	NOTEST	0	0.513972	19.9483	0	1	1	no
AC199908.4_FGT002	AC199908.4_FG002	1:177175309-177178212	q1	q2	NOTEST	0	0	19.9299	0	1	1	no
AC199911.5_FGT001	AC199911.5_FG001	10:72990513-72991314	q1	q2	OK	1.55911	2.32292	19.9184	0.313642	0.7825	0.949027	no
AC199918.4_FGT003	AC199918.4_FG003	8:137260129-137264170	q1	q2	NOTEST	0	0	19.9125	0	1	1	no
AC199932.4_FGT002	AC199932.4_FG002	1:117900408-117900860	q1	q2	NOTEST	0	0	19.8952	0	1	1	no
AC199956.4_FGT003	AC199956.4_FG003	8:41138528-41139092	q1	q2	NOTEST	0	0	19.8932	0	1	1	no
AC199961.4_FGT001	AC199961.4_FG001	10:146184324-146238075	q1	q2	NOTEST	0	0	19.8706	0	1	1	no
AC199961.4_FGT004	AC199961.4_FG004	10:146176344-146182197	q1	q2	NOTEST	0	0	19.865	0	1	1	no
AC200038.4_FGT011	AC200038.4_FG011	1:21602441-21603594	q1	q2	NOTEST	0	0	19.8499	0	1	1	no
AC200045.3_FGT006	AC200045.3_FG006	10:106119253-106121737	q1	q2	NOTEST	0	0	19.8195	0	1	1	no
AC200047.3_FGT004	AC200047.3_FG004	10:87580509-87580878	q1	q2	NOTEST	0	0	19.8102	0	1	1	no
AC200057.4_FGT006	AC200057.4_FG006	7:140729133-140731097	q1	q2	NOTEST	0	0	19.8072	0	1	1	no
AC200057.4_FGT007	AC200057.4_FG007	7:140723277-140728024	q1	q2	OK	7.08586	7.95565	19.7716	0.0879356	0.93535	0.975818	no
AC200065.5_FGT009	AC200065.5_FG009	4:173591495-173591951	q1	q2	OK	0	1.05378	19.7697	NA	0.09715	0.941565	no
AC200069.4_FGT002	AC200069.4_FG002	10:115957868-115958463	q1	q2	NOTEST	0	0	19.7696	0	1	1	no
AC200099.4_FGT003	AC200099.4_FG003	8:27670128-27670281	q1	q2	OK	50.3905	38.2913	19.7667	-0.149416	0.7432	0.946758	no
AC200099.4_FGT006	AC200099.4_FG006	8:27658309-27659407	q1	q2	OK	0.515632	2.78005	19.7644	1.29394	0.29905	0.941565	no
AC200106.4_FGT003	AC200106.4_FG003	7:99558270-99558813	q1	q2	NOTEST	0	0	19.7575	0	1	1	no
AC200112.4_FGT007	AC200112.4_FG007	2:142680580-142681709	q1	q2	NOTEST	0	0	19.7535	0	1	1	no
AC200112.4_FGT008	AC200112.4_FG008	2:142684350-142727461	q1	q2	NOTEST	0	0	19.7202	0	1	1	no
AC200117.3_FGT004	AC200117.3_FG004	4:241388207-241389149	q1	q2	NOTEST	0	0	19.7165	0	1	1	no
AC200122.4_FGT004	AC200122.4_FG004	6:103519564-103520314	q1	q2	NOTEST	0	0	19.7002	0	1	1	no
AC200124.3_FGT005	AC200124.3_FG005	6:62906675-62907011	q1	q2	NOTEST	0	0	19.6931	0	1	1	no
AC200138.3_FGT003	AC200138.3_FG003	1:149102344-149104393	q1	q2	NOTEST	0	0	19.678	0	1	1	no
AC200143.3_FGT003	AC200143.3_FG003	7:159212640-159213434	q1	q2	NOTEST	0	0	19.6648	0	1	1	no
AC200171.2_FGT001	AC200171.2_FG001	7:49175302-49175995	q1	q2	NOTEST	0	0	19.6188	0	1	1	no
AC200178.2_FGT002	AC200178.2_FG002	2:94566235-94567332	q1	q2	NOTEST	0.290955	0.398927	19.5919	0	1	1	no
AC200178.2_FGT003	AC200178.2_FG003	2:94558678-94559149	q1	q2	NOTEST	0	0	19.579	0	1	1	no
AC200207.2_FGT001	AC200207.2_FG001	1:131609458-131610232	q1	q2	OK	2.11103	0.238714	19.5669	-1.30705	0.3441	0.941565	no
AC200209.1_FGT001	AC200209.1_FG001	scaffold_507:497941-501117	q1	q2	OK	1.30964	1.98203	19.5642	0.237085	0.46015	0.941565	no
AC200210.1_FGT006	AC200210.1_FG006	3:226013900-226015597	q1	q2	OK	1.38958	0.781325	19.5407	-0.442074	0.6905	0.941691	no
AC200215.3_FGT002	AC200215.3_FG002	5:158082236-158084793	q1	q2	NOTEST	0.0974605	0	19.504	0	1	1	no
AC200225.5_FGT001	AC200225.5_FG001	10:52766705-52767222	q1	q2	NOTEST	0	0	19.5039	0	1	1	no
AC200228.4_FGT001	AC200228.4_FG001	1:107029873-107031733	q1	q2	NOTEST	0	0	19.5034	0	1	1	no
AC200234.3_FGT001	AC200234.3_FG001	4:81687944-81689914	q1	q2	NOTEST	0	0	19.4873	0	1	1	no
AC200234.3_FGT006	AC200234.3_FG006	4:81763559-81767793	q1	q2	NOTEST	0	0	19.4776	0	1	1	no
AC200240.3_FGT002	AC200240.3_FG002	8:130758907-130759644	q1	q2	NOTEST	0	0.260306	19.4661	0	1	1	no
AC200256.3_FGT003	AC200256.3_FG003	1:234999272-235000224	q1	q2	NOTEST	0	0	19.4572	0	1	1	no
AC200287.4_FGT006	AC200287.4_FG006	6:86206158-86214790	q1	q2	NOTEST	0	0	19.4533	0	1	1	no
AC200298.4_FGT001	AC200298.4_FG001	3:55446516-55447553	q1	q2	NOTEST	0.546892	0.247515	19.3987	0	1	1	no
AC200490.3_FGT005	AC200490.3_FG005	3:32094577-32097652	q1	q2	NOTEST	0	0	19.3816	0	1	1	no
AC200495.3_FGT001	AC200495.3_FG001	2:219613670-219614373	q1	q2	NOTEST	0.562758	0	19.3642	0	1	1	no
AC200497.4_FGT015	AC200497.4_FG015	6:165014537-165017142	q1	q2	NOTEST	0	0	19.3604	0	1	1	no
AC200535.4_FGT002	AC200535.4_FG002	3:161441079-161441514	q1	q2	NOTEST	0	0	19.3485	0	1	1	no
AC200540.3_FGT002	AC200540.3_FG002	7:137150658-137151815	q1	q2	NOTEST	0	0	19.3424	0	1	1	no
AC200565.4_FGT001	AC200565.4_FG001	8:95389009-95422500	q1	q2	OK	1.65099	2.63734	19.3217	0.352946	0.74915	0.946758	no
AC200622.3_FGT005	AC200622.3_FG005	10:67246180-67247728	q1	q2	OK	0.429945	1.5511	19.3187	0.90851	0.4392	0.941565	no
AC200627.3_FGT005	AC200627.3_FG005	1:274911540-274912272	q1	q2	NOTEST	0	0	19.316	0	1	1	no
AC200725.4_FGT003	AC200725.4_FG003	3:19718624-19719083	q1	q2	OK	0.75376	6.24338	19.312	1.43738	0.32355	0.941565	no
AC200725.4_FGT008	AC200725.4_FG008	3:19789018-19789171	q1	q2	NOTEST	0	0	19.3083	0	1	1	no
AC200739.5_FGT001	AC200739.5_FG001	9:85504986-85505430	q1	q2	OK	0	1.11002	19.2999	NA	0.09715	0.941565	no
AC200753.3_FGT003	AC200753.3_FG003	7:7464592-7467805	q1	q2	OK	4.86768	3.84569	19.2765	-0.167171	0.8812	0.962399	no
AC200754.4_FGT004	AC200754.4_FG004	1:220359596-220392126	q1	q2	NOTEST	0	0	19.2533	0	1	1	no
AC200876.4_FGT002	AC200876.4_FG002	3:57247090-57247807	q1	q2	NOTEST	0	0	19.2515	0	1	1	no
AC200876.4_FGT003	AC200876.4_FG003	3:57239255-57240269	q1	q2	NOTEST	0	0	19.2427	0	1	1	no
AC200881.4_FGT002	AC200881.4_FG002	1:217598295-217599393	q1	q2	NOTEST	0	0	19.2262	0	1	1	no
AC200881.4_FGT007	AC200881.4_FG007	1:217707412-217708673	q1	q2	NOTEST	0	0.173802	19.2255	0	1	1	no
AC200884.4_FGT002	AC200884.4_FG002	8:127657454-127658780	q1	q2	NOTEST	0	0	19.2211	0	1	1	no
AC200887.4_FGT002	AC200887.4_FG002	5:143554332-143555097	q1	q2	NOTEST	0	0	19.2138	0	1	1	no
AC200904.3_FGT003	AC200904.3_FG003	3:33171201-33175006	q1	q2	NOTEST	0	0	19.1881	0	1	1	no
AC201740.3_FGT003	AC201740.3_FG003	9:119160941-119161337	q1	q2	OK	0	2.10867	19.1729	NA	0.06715	0.941565	no
AC201767.3_FGT003	AC201767.3_FG003	3:203217608-203218133	q1	q2	NOTEST	0.29662	0	19.1716	0	1	1	no
AC201769.3_FGT002	AC201769.3_FG002	6:45869909-45873583	q1	q2	OK	1.77394	0	19.1585	NA	0.21	0.941565	no
AC201791.3_FGT005	AC201791.3_FG005	5:176834174-176836154	q1	q2	NOTEST	0	0	19.1574	0	1	1	no
AC201797.4_FGT006	AC201797.4_FG006	1:273898097-273899790	q1	q2	NOTEST	0	0	19.1513	0	1	1	no
AC201798.4_FGT005	AC201798.4_FG005	1:125800901-125801201	q1	q2	NOTEST	0	0	19.1183	0	1	1	no
AC201815.4_FGT001	AC201815.4_FG001	5:47703810-47705703	q1	q2	OK	2.16398	0.145186	19.1163	-1.9604	0.2427	0.941565	no
AC201828.3_FGT002	AC201828.3_FG002	2:152248104-152248641	q1	q2	NOTEST	0	0	19.1111	0	1	1	no
AC201832.3_FGT006	AC201832.3_FG006	8:119573867-119575960	q1	q2	NOTEST	0	0	19.1058	0	1	1	no
AC201888.3_FGT013	AC201888.3_FG013	10:146497834-146501816	q1	q2	NOTEST	0	0	19.1052	0	1	1	no
AC201891.3_FGT001	AC201891.3_FG001	4:99212903-99213977	q1	q2	NOTEST	0	0	19.1017	0	1	1	no
AC201898.4_FGT004	AC201898.4_FG004	1:246746206-246746574	q1	q2	NOTEST	0	0	19.0867	0	1	1	no
AC201966.3_FGT001	AC201966.3_FG001	1:129737859-129738450	q1	q2	NOTEST	0	0	19.0795	0	1	1	no
AC201969.4_FGT005	AC201969.4_FG005	6:64799713-64801099	q1	q2	NOTEST	0	0	19.0668	0	1	1	no
AC201977.3_FGT005	AC201977.3_FG005	9:19227034-19227787	q1	q2	NOTEST	0	0	19.0658	0	1	1	no
AC201985.4_FGT003	AC201985.4_FG003	6:126834351-126834956	q1	q2	NOTEST	0	0	19.0582	0	1	1	no
AC201986.3_FGT002	AC201986.3_FG002	4:9187172-9187685	q1	q2	NOTEST	0	0	19.0578	0	1	1	no
AC201995.4_FGT001	AC201995.4_FG001	2:203878820-203880619	q1	q2	NOTEST	0	0	19.0549	0	1	1	no
AC202000.4_FGT006	AC202000.4_FG006	10:13590443-13593085	q1	q2	NOTEST	0	0	19.0545	0	1	1	no
AC202011.3_FGT010	AC202011.3_FG010	1:206385255-206385972	q1	q2	OK	18.5943	0.247515	19.0502	-2.5363	0.2631	0.941565	no
AC202015.3_FGT004	AC202015.3_FG004	scaffold_508:1064085-1065342	q1	q2	NOTEST	0	0	19.0293	0	1	1	no
AC202040.4_FGT002	AC202040.4_FG002	5:33949484-33950984	q1	q2	NOTEST	0	0	19.0184	0	1	1	no
AC202041.4_FGT003	AC202041.4_FG003	1:43509810-43513460	q1	q2	NOTEST	0	0	19.0177	0	1	1	no
AC202069.3_FGT002	AC202069.3_FG002	9:132474055-132475036	q1	q2	NOTEST	0	0	18.9931	0	1	1	no
AC202073.4_FGT001	AC202073.4_FG001	2:47164103-47167285	q1	q2	OK	8.09643	14.2345	18.9702	0.41742	0.7128	0.944943	no
AC202076.3_FGT009	AC202076.3_FG009	5:214148977-214149280	q1	q2	NOTEST	0	0	18.9687	0	1	1	no
AC202091.4_FGT003	AC202091.4_FG003	10:25683359-25684282	q1	q2	NOTEST	0	0	18.9654	0	1	1	no
AC202092.2_FGT003	AC202092.2_FG003	10:49511567-49512110	q1	q2	NOTEST	0	0.383878	18.9617	0	1	1	no
AC202101.3_FGT002	AC202101.3_FG002	1:42876845-42877784	q1	q2	NOTEST	0	0	18.9612	0	1	1	no
AC202107.3_FGT001	AC202107.3_FG001	10:6534503-6534953	q1	q2	OK	1.95597	14.5962	18.9588	1.52145	0.24005	0.941565	no
AC202110.3_FGT004	AC202110.3_FG004	7:77944153-77946191	q1	q2	NOTEST	0.231115	0.315206	18.9413	0	1	1	no
AC202122.2_FGT001	AC202122.2_FG001	9:24279539-24279923	q1	q2	NOTEST	0	0	18.9339	0	1	1	no
AC202129.3_FGT001	AC202129.3_FG001	7:17896168-17896528	q1	q2	OK	0	6.10432	18.9197	NA	0.03335	0.941565	no
AC202139.3_FGT008	AC202139.3_FG008	3:41367083-41372035	q1	q2	NOTEST	0	0	18.9059	0	1	1	no
AC202144.5_FGT001	AC202144.5_FG001	9:140199020-140201503	q1	q2	NOTEST	0	0	18.8981	0	1	1	no
AC202172.3_FGT004	AC202172.3_FG004	1:84748736-84748964	q1	q2	NOTEST	0	0	18.8766	0	1	1	no
AC202178.3_FGT002	AC202178.3_FG002	10:68016671-68017429	q1	q2	NOTEST	0	0	18.8531	0	1	1	no
AC202179.3_FGT004	AC202179.3_FG004	6:83801431-83803486	q1	q2	NOTEST	0	0	18.8373	0	1	1	no
AC202179.3_FGT005	AC202179.3_FG005	6:83797316-83799645	q1	q2	NOTEST	0	0	18.8332	0	1	1	no
AC202181.3_FGT010	AC202181.3_FG010	8:150500176-150501037	q1	q2	OK	4.23902	1.52901	18.8326	-0.810409	0.48215	0.941565	no
AC202185.4_FGT004	AC202185.4_FG004	1:122169769-122170960	q1	q2	OK	45.2199	6.47643	18.825	-1.71262	0.13005	0.941565	no
AC202187.4_FGT003	AC202187.4_FG003	4:87786424-87788219	q1	q2	NOTEST	0.0993878	0	18.824	0	1	1	no
AC202384.4_FGT009	AC202384.4_FG009	2:212094754-212095767	q1	q2	NOTEST	0	0	18.82	0	1	1	no
AC202391.4_FGT002	AC202391.4_FG002	7:15469368-15471236	q1	q2	NOTEST	0	0.0837686	18.8041	0	1	1	no
AC202396.4_FGT010	AC202396.4_FG010	5:23786384-23786997	q1	q2	OK	0	4.4439	18.7914	NA	0.0189	0.941565	no
AC202417.5_FGT002	AC202417.5_FG002	7:126255791-126256088	q1	q2	OK	3.04577	0	18.7533	NA	0.0883	0.941565	no
AC202432.3_FGT006	AC202432.3_FG006	8:166749691-166752509	q1	q2	NOTEST	0	0	18.7515	0	1	1	no
AC202435.3_FGT001	AC202435.3_FG001	2:72836253-72837650	q1	q2	OK	4.81083	7.25797	18.7418	0.317377	0.77125	0.94775	no
AC202435.3_FGT003	AC202435.3_FG003	2:72759916-72764677	q1	q2	NOTEST	0	0	18.7375	0	1	1	no
AC202439.3_FGT001	AC202439.3_FG001	6:113900484-113901051	q1	q2	OK	2.60977	124.197	18.7324	3.4344	0.0624	0.941565	no
AC202439.3_FGT006	AC202439.3_FG006	6:113848060-113853627	q1	q2	NOTEST	0.23692	0.0635427	18.7253	0	1	1	no
AC202526.4_FGT006	AC202526.4_FG006	4:21587136-21588130	q1	q2	NOTEST	0	0	18.7108	0	1	1	no
AC202532.4_FGT006	AC202532.4_FG006	7:175487508-175491104	q1	q2	NOTEST	0	0	18.7107	0	1	1	no
AC202534.2_FGT007	AC202534.2_FG007	2:222250322-222250853	q1	q2	NOTEST	0	0	18.697	0	1	1	no
AC202549.3_FGT008	AC202549.3_FG008	8:29951879-29952416	q1	q2	NOTEST	0	0	18.6772	0	1	1	no
AC202561.3_FGT007	AC202561.3_FG007	5:18658822-18659686	q1	q2	NOTEST	0	0	18.6704	0	1	1	no
AC202567.4_FGT004	AC202567.4_FG004	5:155078442-155083576	q1	q2	NOTEST	0	0	18.6525	0	1	1	no
AC202705.2_FGT001	AC202705.2_FG001	2:6716738-6717614	q1	q2	NOTEST	0	0	18.6447	0	1	1	no
AC202707.3_FGT002	AC202707.3_FG002	4:49965054-49968952	q1	q2	NOTEST	0	0	18.6365	0	1	1	no
AC202855.3_FGT004	AC202855.3_FG004	4:195800344-195805942	q1	q2	NOTEST	0.201798	0	18.6142	0	1	1	no
AC202864.3_FGT002	AC202864.3_FG002	6:160741347-160742841	q1	q2	OK	12.3775	1.44427	18.6093	-1.6126	0.19185	0.941565	no
AC202867.3_FGT008	AC202867.3_FG008	3:132357458-132357998	q1	q2	NOTEST	0	0	18.6055	0	1	1	no
AC202867.3_FGT010	AC202867.3_FG010	3:132338848-132339499	q1	q2	NOTEST	0	0	18.605	0	1	1	no
AC202877.3_FGT002	AC202877.3_FG002	8:57432961-57434416	q1	q2	NOTEST	0	0	18.581	0	1	1	no
AC202900.3_FGT001	AC202900.3_FG001	4:42660285-42661058	q1	q2	NOTEST	0	0	18.5802	0	1	1	no
AC202911.3_FGT002	AC202911.3_FG002	7:127766303-127766984	q1	q2	NOTEST	0	0	18.5759	0	1	1	no
AC202915.3_FGT002	AC202915.3_FG002	8:128284199-128285361	q1	q2	OK	56.1694	27.4664	18.5422	-0.744847	0.42825	0.941565	no
AC202921.3_FGT004	AC202921.3_FG004	3:178335948-178336419	q1	q2	NOTEST	0	0.495364	18.5355	0	1	1	no
AC202930.4_FGT007	AC202930.4_FG007	9:94921230-94921650	q1	q2	NOTEST	0	0	18.4843	0	1	1	no
AC202930.4_FGT008	AC202930.4_FG008	9:94937821-94938642	q1	q2	NOTEST	0	0	18.4755	0	1	1	no
AC202940.3_FGT004	AC202940.3_FG004	2:200111107-200111582	q1	q2	NOTEST	0	0	18.438	0	1	1	no
AC202950.3_FGT008	AC202950.3_FG008	5:1442305-1443649	q1	q2	NOTEST	0.241623	0	18.4351	0	1	1	no
AC202953.3_FGT003	AC202953.3_FG003	1:207219396-207219756	q1	q2	NOTEST	0	0	18.4255	0	1	1	no
AC202959.3_FGT001	AC202959.3_FG001	3:78508309-78509224	q1	q2	NOTEST	0	0	18.4207	0	1	1	no
AC202965.3_FGT002	AC202965.3_FG002	4:14870166-14871900	q1	q2	NOTEST	0	0	18.4133	0	1	1	no
AC202974.3_FGT004	AC202974.3_FG004	5:1569817-1577527	q1	q2	OK	2.29649	0	18.3919	NA	0.13305	0.941565	no
AC202989.3_FGT007	AC202989.3_FG007	1:91805757-91814616	q1	q2	NOTEST	0	0	18.3892	0	1	1	no
AC202991.3_FGT003	AC202991.3_FG003	4:199734374-199735511	q1	q2	NOTEST	0	0	18.3875	0	1	1	no
AC203001.3_FGT001	AC203001.3_FG001	4:64451502-64452252	q1	q2	NOTEST	0	0	18.3735	0	1	1	no
AC203006.3_FGT005	AC203006.3_FG005	5:204109159-204110041	q1	q2	NOTEST	0	0	18.3644	0	1	1	no
AC203019.3_FGT001	AC203019.3_FG001	1:262631263-262632024	q1	q2	NOTEST	0	0	18.3512	0	1	1	no
AC203027.3_FGT003	AC203027.3_FG003	6:69307699-69311332	q1	q2	NOTEST	0	0	18.3343	0	1	1	no
AC203031.3_FGT002	AC203031.3_FG002	7:122381092-122381632	q1	q2	OK	7.63677	5.42549	18.3062	-0.275631	0.8064	0.950941	no
AC203048.3_FGT001	AC203048.3_FG001	5:21236878-21238077	q1	q2	OK	1.8483	0	18.3036	NA	0.1286	0.941565	no
AC203090.3_FGT005	AC203090.3_FG005	1:215039110-215039377	q1	q2	NOTEST	0	0	18.2903	0	1	1	no
AC203093.3_FGT001	AC203093.3_FG001	6:26714959-26717017	q1	q2	NOTEST	0	0	18.2806	0	1	1	no
AC203101.3_FGT002	AC203101.3_FG002	6:122296523-122297560	q1	q2	NOTEST	0	0	18.2685	0	1	1	no
AC203148.3_FGT005	AC203148.3_FG005	8:113429060-113431017	q1	q2	NOTEST	0	0	18.2652	0	1	1	no
AC203159.3_FGT009	AC203159.3_FG009	7:7525775-7526844	q1	q2	NOTEST	0	0	18.2649	0	1	1	no
AC203159.3_FGT010	AC203159.3_FG010	7:7528424-7529073	q1	q2	NOTEST	0	0	18.236	0	1	1	no
AC203173.3_FGT001	AC203173.3_FG001	8:174704704-174705863	q1	q2	OK	1.30383	4.9597	18.2306	1.05173	0.36685	0.941565	no
AC203173.3_FGT002	AC203173.3_FG002	8:174739278-174742892	q1	q2	NOTEST	0.0419755	0.0562621	18.2264	0	1	1	no
AC203173.3_FGT004	AC203173.3_FG004	8:174769779-174773141	q1	q2	OK	197.199	125.515	18.2163	-0.362241	0.71115	0.944448	no
AC203176.4_FGT003	AC203176.4_FG003	6:13423878-13424673	q1	q2	OK	1.10278	4.48167	18.2004	1.08409	0.35305	0.941565	no
AC203183.3_FGT001	AC203183.3_FG001	5:111724499-111724710	q1	q2	NOTEST	0	0	18.1833	0	1	1	no
AC203208.4_FGT001	AC203208.4_FG001	5:189755571-189757111	q1	q2	NOTEST	0	0	18.1826	0	1	1	no
AC203220.3_FGT006	AC203220.3_FG006	7:82426758-82431202	q1	q2	NOTEST	0	0	18.1781	0	1	1	no
AC203227.3_FGT001	AC203227.3_FG001	8:72686293-72686874	q1	q2	NOTEST	0	0	18.1602	0	1	1	no
AC203228.3_FGT003	AC203228.3_FG003	7:125799136-125799694	q1	q2	NOTEST	0	0	18.1577	0	1	1	no
AC203237.3_FGT001	AC203237.3_FG001	8:108854645-108855897	q1	q2	NOTEST	0	0	18.1532	0	1	1	no
AC203244.4_FGT001	AC203244.4_FG001	6:65954005-65956053	q1	q2	NOTEST	0.220984	0	18.1497	0	1	1	no
AC203253.4_FGT001	AC203253.4_FG001	3:151634849-151635425	q1	q2	NOTEST	0	0	18.1405	0	1	1	no
AC203257.2_FGT003	AC203257.2_FG003	2:142337783-142339436	q1	q2	NOTEST	0	0	18.1376	0	1	1	no
AC203260.3_FGT003	AC203260.3_FG003	8:63429396-63430331	q1	q2	NOTEST	0	0	18.1371	0	1	1	no
AC203262.3_FGT002	AC203262.3_FG002	1:148522633-148525034	q1	q2	NOTEST	0	0	18.1341	0	1	1	no
AC203265.3_FGT002	AC203265.3_FG002	6:61084232-61087749	q1	q2	NOTEST	0	0	18.1234	0	1	1	no
AC203278.4_FGT004	AC203278.4_FG004	5:69999882-70000737	q1	q2	NOTEST	0	0	18.1223	0	1	1	no
AC203280.3_FGT001	AC203280.3_FG001	1:119986431-119987662	q1	q2	NOTEST	0.191555	0.520611	18.1138	0	1	1	no
AC203294.3_FGT001	AC203294.3_FG001	8:170828222-170830465	q1	q2	NOTEST	0	0	18.0999	0	1	1	no
AC203294.3_FGT008	AC203294.3_FG008	8:170722570-170723403	q1	q2	NOTEST	0	0	18.0663	0	1	1	no
AC203294.3_FGT012	AC203294.3_FG012	8:170746931-170747465	q1	q2	NOTEST	0	0	18.0663	0	1	1	no
AC203306.3_FGT003	AC203306.3_FG003	6:60977409-60978953	q1	q2	NOTEST	0	0	18.0437	0	1	1	no
AC203307.4_FGT001	AC203307.4_FG001	6:157213645-157213969	q1	q2	OK	8.03735	0	18.0426	NA	0.0301	0.941565	no
AC203311.3_FGT005	AC203311.3_FG005	10:25618912-25619290	q1	q2	NOTEST	0	0	18.0068	0	1	1	no
AC203316.3_FGT003	AC203316.3_FG003	10:57701134-57702322	q1	q2	NOTEST	0	0	18.0049	0	1	1	no
AC203316.3_FGT004	AC203316.3_FG004	10:57710031-57711983	q1	q2	NOTEST	0	0	17.989	0	1	1	no
AC203324.3_FGT008	AC203324.3_FG008	5:199192554-199194176	q1	q2	NOTEST	0	0	17.9882	0	1	1	no
AC203332.3_FGT001	AC203332.3_FG001	10:30804111-30805162	q1	q2	NOTEST	0	0	17.9823	0	1	1	no
AC203341.3_FGT003	AC203341.3_FG003	10:74458085-74458555	q1	q2	OK	3.91158	7.46672	17.9756	0.443689	0.70605	0.944126	no
AC203359.3_FGT001	AC203359.3_FG001	5:184876164-184876599	q1	q2	NOTEST	0	0	17.9675	0	1	1	no
AC203363.3_FGT007	AC203363.3_FG007	1:198261153-198261978	q1	q2	NOTEST	0	0	17.9406	0	1	1	no
AC203365.3_FGT004	AC203365.3_FG004	5:204959921-204961452	q1	q2	NOTEST	0	0	17.9368	0	1	1	no
AC203365.3_FGT007	AC203365.3_FG007	5:204991680-204992259	q1	q2	NOTEST	0	0	17.9141	0	1	1	no
AC203366.4_FGT001	AC203366.4_FG001	3:222490880-222495009	q1	q2	OK	1.08082	0.181509	17.8984	-1.28494	0.3413	0.941565	no
AC203381.3_FGT006	AC203381.3_FG006	8:173616237-173616480	q1	q2	OK	0	27.9737	17.8889	NA	0.022	0.941565	no
AC203382.3_FGT005	AC203382.3_FG005	1:223854265-223855708	q1	q2	NOTEST	0	0	17.8823	0	1	1	no
AC203392.3_FGT004	AC203392.3_FG004	8:166633873-166637479	q1	q2	NOTEST	0	0	17.878	0	1	1	no
AC203394.3_FGT004	AC203394.3_FG004	2:128229815-128231628	q1	q2	OK	2.806	0.428228	17.8609	-1.1186	0.3833	0.941565	no
AC203401.3_FGT003	AC203401.3_FG003	7:135268325-135269036	q1	q2	NOTEST	0	0	17.8501	0	1	1	no
AC203408.4_FGT003	AC203408.4_FG003	6:24316281-24317788	q1	q2	OK	0.185337	28.5761	17.8383	3.69806	0.22835	0.941565	no
AC203423.3_FGT009	AC203423.3_FG009	9:48645157-48647971	q1	q2	NOTEST	0	0	17.8264	0	1	1	no
AC203424.3_FGT001	AC203424.3_FG001	8:110513793-110516376	q1	q2	OK	75.375	51.7624	17.8102	-0.390791	0.67085	0.941565	no
AC203430.3_FGT007	AC203430.3_FG007	5:205445764-205448632	q1	q2	NOTEST	0	0	17.7888	0	1	1	no
AC203437.2_FGT002	AC203437.2_FG002	10:114968461-114969202	q1	q2	NOTEST	0	0	17.7866	0	1	1	no
AC203439.3_FGT005	AC203439.3_FG005	2:168677117-168677597	q1	q2	NOTEST	0	0	17.7505	0	1	1	no
AC203531.3_FGT002	AC203531.3_FG002	8:11919181-11919874	q1	q2	NOTEST	0	0	17.743	0	1	1	no
AC203535.4_FGT001	AC203535.4_FG001	3:157551792-157560623	q1	q2	OK	50.5891	32.2246	17.7406	-0.380442	0.68965	0.941691	no
AC203535.4_FGT002	AC203535.4_FG002	3:157618650-157620063	q1	q2	OK	12.5515	7.45639	17.7286	-0.383928	0.72455	0.946486	no
AC203535.4_FGT004	AC203535.4_FG004	3:157628534-157630958	q1	q2	OK	1.07282	0.777166	17.7122	-0.252851	0.81425	0.952463	no
AC203535.4_FGT006	AC203535.4_FG006	3:157459234-157460062	q1	q2	OK	3.57714	4.52115	17.6998	0.187412	0.86325	0.959198	no
AC203535.4_FGT007	AC203535.4_FG007	3:157455518-157458558	q1	q2	NOTEST	0	0	17.6965	0	1	1	no
AC203570.4_FGT005	AC203570.4_FG005	10:90233848-90234707	q1	q2	OK	5.21039	7.52096	17.6896	0.297627	0.7902	0.949792	no
AC203571.3_FGT001	AC203571.3_FG001	9:113626763-113627666	q1	q2	OK	2.91724	4.122	17.6547	0.280005	0.79875	0.95051	no
AC203571.3_FGT007	AC203571.3_FG007	9:113685303-113687357	q1	q2	NOTEST	0	0	17.6528	0	1	1	no
AC203672.3_FGT001	AC203672.3_FG001	7:114584304-114584769	q1	q2	NOTEST	0	0	17.6483	0	1	1	no
AC203748.3_FGT002	AC203748.3_FG002	9:100094131-100095682	q1	q2	NOTEST	0	0	17.6346	0	1	1	no
AC203752.5_FGT002	AC203752.5_FG002	6:96852559-96855517	q1	q2	OK	2.66091	5.02172	17.632	0.435858	0.7063	0.944161	no
AC203753.4_FGT006	AC203753.4_FG006	7:36536052-36545453	q1	q2	OK	0.954648	27.395	17.6301	3.04283	0.0461	0.941565	no
AC203753.4_FGT007	AC203753.4_FG007	7:36519848-36520208	q1	q2	OK	0.622655	1.74409	17.6296	0.526529	0.567	0.941565	no
AC203754.4_FGT007	AC203754.4_FG007	6:151330986-151331754	q1	q2	NOTEST	0	0	17.6292	0	1	1	no
AC203754.4_FGT008	AC203754.4_FG008	6:151324495-151328710	q1	q2	OK	3.45431	0.773221	17.6242	-1.16272	0.32055	0.941565	no
AC203761.3_FGT002	AC203761.3_FG002	9:36409629-36419265	q1	q2	OK	2.49006	0.681685	17.623	-1.00658	0.38205	0.941565	no
AC203768.3_FGT005	AC203768.3_FG005	6:42888427-42903047	q1	q2	NOTEST	0	0	17.6092	0	1	1	no
AC203774.3_FGT004	AC203774.3_FG004	6:122761648-122764426	q1	q2	NOTEST	0	0	17.6051	0	1	1	no
AC203777.3_FGT001	AC203777.3_FG001	8:6235448-6235754	q1	q2	NOTEST	0	0	17.5916	0	1	1	no
AC203777.3_FGT004	AC203777.3_FG004	8:6259761-6260853	q1	q2	NOTEST	0.103837	0	17.5904	0	1	1	no
AC203790.3_FGT004	AC203790.3_FG004	1:128506086-128506398	q1	q2	NOTEST	0.886969	0	17.5785	0	1	1	no
AC203802.2_FGT005	AC203802.2_FG005	10:105893017-105893473	q1	q2	NOTEST	0	0	17.572	0	1	1	no
AC203804.4_FGT008	AC203804.4_FG008	3:46476726-46478531	q1	q2	NOTEST	0	0	17.565	0	1	1	no
AC203806.3_FGT006	AC203806.3_FG006	3:166570952-166572641	q1	q2	NOTEST	0	0	17.5602	0	1	1	no
AC203831.3_FGT002	AC203831.3_FG002	3:5330304-5334326	q1	q2	NOTEST	0	0	17.557	0	1	1	no
AC203834.4_FGT004	AC203834.4_FG004	3:123642461-123643717	q1	q2	NOTEST	0	0	17.5536	0	1	1	no
AC203841.3_FGT002	AC203841.3_FG002	10:124203420-124206246	q1	q2	OK	3.12527	0.465133	17.5517	-1.45621	0.2323	0.941565	no
AC203841.3_FGT009	AC203841.3_FG009	10:124251190-124257836	q1	q2	OK	27.5063	33.5258	17.5469	0.206501	0.82135	0.953015	no
AC203847.3_FGT004	AC203847.3_FG004	8:132558293-132560815	q1	q2	NOTEST	0	0	17.5467	0	1	1	no
AC203847.3_FGT009	AC203847.3_FG009	8:132497812-132499563	q1	q2	NOTEST	0	0	17.5422	0	1	1	no
AC203855.2_FGT001	AC203855.2_FG001	8:140616953-140617244	q1	q2	NOTEST	0	0	17.5256	0	1	1	no
AC203862.4_FGT001	AC203862.4_FG001	8:78155852-78157349	q1	q2	NOTEST	0.779742	0.476317	17.5236	0	1	1	no
AC203862.4_FGT002	AC203862.4_FG002	8:78158230-78161281	q1	q2	OK	8.34351	20.54	17.5095	0.92466	0.30885	0.941565	no
AC203865.3_FGT001	AC203865.3_FG001	3:119995076-119998350	q1	q2	OK	7.41193	13.0144	17.5003	0.407103	0.7104	0.944355	no
AC203900.3_FGT006	AC203900.3_FG006	3:198447261-198448506	q1	q2	NOTEST	0	0	17.4857	0	1	1	no
AC203909.3_FGT003	AC203909.3_FG003	4:32259075-32260722	q1	q2	OK	1.4589	0.340745	17.4825	-1.11894	0.3496	0.941565	no
AC203909.3_FGT006	AC203909.3_FG006	4:32191492-32191978	q1	q2	OK	3.39446	5.14001	17.4725	0.32639	0.75425	0.946758	no
AC203909.3_FGT007	AC203909.3_FG007	4:32193230-32194865	q1	q2	NOTEST	0.383812	0	17.4578	0	1	1	no
AC203909.3_FGT010	AC203909.3_FG010	4:32172292-32172637	q1	q2	NOTEST	0	0	17.4326	0	1	1	no
AC203925.3_FGT002	AC203925.3_FG002	4:22720561-22720973	q1	q2	NOTEST	0	0	17.4288	0	1	1	no
AC203928.4_FGT001	AC203928.4_FG001	9:92723342-92723681	q1	q2	NOTEST	0	0	17.4265	0	1	1	no
AC203944.4_FGT002	AC203944.4_FG002	4:156055069-156055531	q1	q2	NOTEST	0	0	17.4189	0	1	1	no
AC203955.3_FGT002	AC203955.3_FG002	8:103972130-103973324	q1	q2	NOTEST	0	0	17.4177	0	1	1	no
AC203955.3_FGT005	AC203955.3_FG005	8:103989840-103990662	q1	q2	NOTEST	0	0	17.3922	0	1	1	no
AC203956.3_FGT004	AC203956.3_FG004	9:113501771-113507404	q1	q2	NOTEST	0	0	17.3758	0	1	1	no
AC203957.3_FGT004	AC203957.3_FG004	2:175112513-175113156	q1	q2	OK	7.0984	11.4423	17.3421	0.385158	0.72645	0.946758	no
AC203966.5_FGT002	AC203966.5_FG002	1:299718303-299722096	q1	q2	NOTEST	0	0	17.335	0	1	1	no
AC203966.5_FGT003	AC203966.5_FG003	1:299687923-299688748	q1	q2	OK	11.8278	1.01335	17.3328	-1.80387	0.1833	0.941565	no
AC203966.5_FGT005	AC203966.5_FG005	1:299607381-299608497	q1	q2	OK	8.3874	1.63418	17.3228	-1.26119	0.28335	0.941565	no
AC203966.5_FGT006	AC203966.5_FG006	1:299621392-299624776	q1	q2	NOTEST	0	0	17.3227	0	1	1	no
AC203972.3_FGT001	AC203972.3_FG001	10:27655921-27658633	q1	q2	NOTEST	0.798913	0.972976	17.3196	0	1	1	no
AC203972.3_FGT003	AC203972.3_FG003	10:27722808-27723479	q1	q2	OK	0.526481	1.08017	17.3166	0.456761	0.61295	0.941565	no
AC203976.4_FGT001	AC203976.4_FG001	8:63472279-63473711	q1	q2	NOTEST	0	0.190224	17.297	0	1	1	no
AC203980.3_FGT003	AC203980.3_FG003	1:126854718-126855404	q1	q2	NOTEST	0	0	17.2945	0	1	1	no
AC203985.4_FGT001	AC203985.4_FG001	10:79292512-79295594	q1	q2	NOTEST	0.0991292	0.265921	17.2774	0	1	1	no
AC203985.4_FGT005	AC203985.4_FG005	10:79384507-79384948	q1	q2	OK	169.144	48.3742	17.2585	-1.06396	0.2952	0.941565	no
AC203986.3_FGT013	AC203986.3_FG013	7:160293253-160293694	q1	q2	NOTEST	0	0	17.2568	0	1	1	no
AC203989.4_FGT001	AC203989.4_FG001	1:176784749-176786229	q1	q2	OK	7.01547	258.127	17.25	2.73558	0.0477	0.941565	no
AC204007.3_FGT001	AC204007.3_FG001	8:164001396-164003881	q1	q2	NOTEST	0	0	17.248	0	1	1	no
AC204007.3_FGT008	AC204007.3_FG008	8:163906200-163912934	q1	q2	OK	79.7698	0.467274	17.2412	-1.03806	0.4073	0.941565	no
AC204009.3_FGT009	AC204009.3_FG009	3:184687773-184688385	q1	q2	NOTEST	0	0.51383	17.2351	0	1	1	no
AC204015.3_FGT006	AC204015.3_FG006	4:60178146-60182679	q1	q2	NOTEST	0	0	17.2293	0	1	1	no
AC204017.4_FGT003	AC204017.4_FG003	2:3945413-3946349	q1	q2	NOTEST	0	0	17.2276	0	1	1	no
AC204035.3_FGT003	AC204035.3_FG003	1:38856703-38857342	q1	q2	NOTEST	0	0	17.2192	0	1	1	no
AC204048.3_FGT002	AC204048.3_FG002	5:51458582-51458891	q1	q2	OK	15.474	3.86808	17.2132	-1.01152	0.3669	0.941565	no
AC204050.4_FGT006	AC204050.4_FG006	6:162337746-162339245	q1	q2	NOTEST	0.778522	0.665794	17.2027	0	1	1	no
AC204051.3_FGT001	AC204051.3_FG001	2:67638304-67638775	q1	q2	NOTEST	0	0	17.2016	0	1	1	no
AC204060.3_FGT010	AC204060.3_FG010	4:233873547-233875429	q1	q2	NOTEST	0	0	17.2006	0	1	1	no
AC204070.3_FGT004	AC204070.3_FG004	7:36229862-36230718	q1	q2	OK	1.37607	0.966474	17.1974	-0.192271	0.73385	0.946758	no
AC204088.3_FGT010	AC204088.3_FG010	5:180536080-180536539	q1	q2	NOTEST	0	0	17.1859	0	1	1	no
AC204212.4_FGT001	AC204212.4_FG001	5:201176613-201176904	q1	q2	NOTEST	0	0	17.1855	0	1	1	no
AC204213.1_FGT007	AC204213.1_FG007	1:253974590-253977196	q1	q2	NOTEST	0	0	17.1778	0	1	1	no
AC204231.3_FGT010	AC204231.3_FG010	4:234308677-234310318	q1	q2	NOTEST	0	0	17.1735	0	1	1	no
AC204252.3_FGT001	AC204252.3_FG001	4:43378474-43379542	q1	q2	NOTEST	0	0	17.1681	0	1	1	no
AC204254.3_FGT001	AC204254.3_FG001	8:8731323-8731770	q1	q2	NOTEST	0	0	17.1539	0	1	1	no
AC204271.3_FGT003	AC204271.3_FG003	10:97566474-97567277	q1	q2	OK	18.0881	0.611735	17.1502	-2.0349	0.27385	0.941565	no
AC204277.3_FGT006	AC204277.3_FG006	8:118056368-118180779	q1	q2	OK	9.53169	41.7273	17.1498	1.03571	0.2835	0.941565	no
AC204292.4_FGT002	AC204292.4_FG002	6:137217768-137219766	q1	q2	OK	3.35961	0.477989	17.1336	-1.5052	0.2255	0.941565	no
AC204292.4_FGT003	AC204292.4_FG003	6:137216534-137217173	q1	q2	OK	6.91973	5.89042	17.1276	-0.131455	0.90175	0.96637	no
AC204292.4_FGT005	AC204292.4_FG005	6:137202357-137202762	q1	q2	NOTEST	0	0	17.1271	0	1	1	no
AC204292.4_FGT006	AC204292.4_FG006	6:137265857-137268134	q1	q2	NOTEST	0.131989	0	17.123	0	1	1	no
AC204298.3_FGT006	AC204298.3_FG006	5:135329432-135331775	q1	q2	NOTEST	0	0	17.1043	0	1	1	no
AC204300.3_FGT003	AC204300.3_FG003	3:30531770-30534107	q1	q2	NOTEST	0	0	17.0957	0	1	1	no
AC204300.3_FGT009	AC204300.3_FG009	3:30539915-30540431	q1	q2	NOTEST	0	0	17.0939	0	1	1	no
AC204306.3_FGT007	AC204306.3_FG007	1:56758336-56763169	q1	q2	NOTEST	0.328527	0	17.0893	0	1	1	no
AC204311.4_FGT004	AC204311.4_FG004	2:123584828-123587647	q1	q2	NOTEST	0.55033	0	17.089	0	1	1	no
AC204325.3_FGT003	AC204325.3_FG003	3:54165402-54166017	q1	q2	NOTEST	0	0	17.0862	0	1	1	no
AC204351.3_FGT004	AC204351.3_FG004	7:24407764-24408832	q1	q2	NOTEST	0	0	17.0778	0	1	1	no
AC204352.3_FGT012	AC204352.3_FG012	6:157024878-157026268	q1	q2	NOTEST	0.104557	0	17.0754	0	1	1	no
AC204359.3_FGT004	AC204359.3_FG004	8:170982564-170984263	q1	q2	NOTEST	0	0	17.0672	0	1	1	no
AC204359.3_FGT005	AC204359.3_FG005	8:170992547-170993630	q1	q2	OK	15.7381	7.0722	17.055	-0.58095	0.5976	0.941565	no
AC204377.3_FGT001	AC204377.3_FG001	9:59225147-59225402	q1	q2	NOTEST	0	0	17.0518	0	1	1	no
AC204381.3_FGT001	AC204381.3_FG001	3:192472924-192477078	q1	q2	NOTEST	0.104296	0.0465671	17.0402	0	1	1	no
AC204383.2_FGT002	AC204383.2_FG002	4:175451712-175452336	q1	q2	NOTEST	0	0	17.0227	0	1	1	no
AC204387.3_FGT002	AC204387.3_FG002	2:111055117-111055333	q1	q2	NOTEST	0	0	17.0066	0	1	1	no
AC204437.3_FGT004	AC204437.3_FG004	10:144630449-144635115	q1	q2	NOTEST	0.183405	0	16.9982	0	1	1	no
AC204472.3_FGT002	AC204472.3_FG002	9:38290694-38291698	q1	q2	OK	1.20144	1.63995	16.9969	0.228124	0.82245	0.953015	no
AC204476.3_FGT004	AC204476.3_FG004	5:186583176-186584731	q1	q2	NOTEST	0	0	16.9906	0	1	1	no
AC204502.4_FGT006	AC204502.4_FG006	8:169827039-169828125	q1	q2	OK	0.731897	1.83233	16.9786	0.70451	0.521	0.941565	no
AC204515.4_FGT003	AC204515.4_FG003	3:188616811-188617234	q1	q2	NOTEST	0	0	16.9756	0	1	1	no
AC204515.4_FGT006	AC204515.4_FG006	3:188587457-188589047	q1	q2	OK	0.0700622	1.88299	16.9682	1.78369	0.2875	0.941565	no
AC204519.3_FGT003	AC204519.3_FG003	6:118271898-118272920	q1	q2	NOTEST	0	0	16.9646	0	1	1	no
AC204520.3_FGT005	AC204520.3_FG005	6:118077250-118078125	q1	q2	NOTEST	0	0	16.9629	0	1	1	no
AC204530.4_FGT002	AC204530.4_FG002	1:61615319-61623146	q1	q2	OK	15.3197	3.4016	16.9591	-1.31616	0.2089	0.941565	no
AC204530.4_FGT003	AC204530.4_FG003	1:61623626-61625100	q1	q2	NOTEST	0.206253	0.139003	16.9495	0	1	1	no
AC204530.4_FGT006	AC204530.4_FG006	1:61669642-61671845	q1	q2	OK	2.80755	0	16.9479	NA	0.00625	0.751883	no
AC204539.4_FGT001	AC204539.4_FG001	2:190193676-190194254	q1	q2	OK	1.81592	1.26002	16.9429	-0.244134	0.8001	0.95051	no
AC204539.4_FGT002	AC204539.4_FG002	2:190204469-190205125	q1	q2	OK	0.964862	7.95788	16.9389	1.49787	0.2697	0.941565	no
AC204539.4_FGT003	AC204539.4_FG003	2:190210207-190213076	q1	q2	NOTEST	0	0	16.9324	0	1	1	no
AC204540.3_FGT001	AC204540.3_FG001	1:66123147-66123618	q1	q2	NOTEST	0	0	16.904	0	1	1	no
AC204552.3_FGT001	AC204552.3_FG001	1:89105179-89106926	q1	q2	NOTEST	0	0	16.8883	0	1	1	no
AC204563.3_FGT011	AC204563.3_FG011	7:11798209-11799472	q1	q2	NOTEST	0	0	16.8802	0	1	1	no
AC204569.3_FGT002	AC204569.3_FG002	2:111759921-111760959	q1	q2	NOTEST	0	0.149311	16.8754	0	1	1	no
AC204573.3_FGT002	AC204573.3_FG002	6:111735433-111736237	q1	q2	NOTEST	0	0	16.8668	0	1	1	no
AC204573.3_FGT015	AC204573.3_FG015	6:111642908-111644878	q1	q2	NOTEST	0	0	16.8657	0	1	1	no
AC204581.3_FGT003	AC204581.3_FG003	6:156727458-156727752	q1	q2	NOTEST	0	0	16.8598	0	1	1	no
AC204591.3_FGT002	AC204591.3_FG002	1:249670690-249671108	q1	q2	NOTEST	0	0	16.8375	0	1	1	no
AC204605.3_FGT008	AC204605.3_FG008	4:37222415-37223460	q1	q2	NOTEST	0	0	16.8369	0	1	1	no
AC204611.4_FGT001	AC204611.4_FG001	4:18140348-18142700	q1	q2	NOTEST	0	0	16.8271	0	1	1	no
AC204618.3_FGT001	AC204618.3_FG001	6:81491889-81492324	q1	q2	NOTEST	0	0	16.8006	0	1	1	no
AC204619.3_FGT003	AC204619.3_FG003	8:146459674-146460067	q1	q2	NOTEST	0	0	16.8002	0	1	1	no
AC204621.4_FGT006	AC204621.4_FG006	4:1274852-1275830	q1	q2	NOTEST	0.408586	0	16.7907	0	1	1	no
AC204636.3_FGT003	AC204636.3_FG003	4:148967992-148970010	q1	q2	NOTEST	0	0	16.7884	0	1	1	no
AC204641.5_FGT001	AC204641.5_FG001	7:68909593-68914907	q1	q2	NOTEST	0	0	16.7849	0	1	1	no
AC204641.5_FGT003	AC204641.5_FG003	7:68923507-68926759	q1	q2	NOTEST	0.050732	0.0680533	16.7761	0	1	1	no
AC204659.3_FGT005	AC204659.3_FG005	1:62237784-62246853	q1	q2	NOTEST	0.194017	0	16.7744	0	1	1	no
AC204662.3_FGT005	AC204662.3_FG005	6:14780581-14781190	q1	q2	OK	2.56183	0	16.7616	NA	0.031	0.941565	no
AC204679.3_FGT003	AC204679.3_FG003	4:99318289-99321117	q1	q2	NOTEST	0	0	16.7615	0	1	1	no
AC204687.3_FGT001	AC204687.3_FG001	7:101412846-101414818	q1	q2	NOTEST	0	0	16.7572	0	1	1	no
AC204690.4_FGT005	AC204690.4_FG005	4:44847127-44853542	q1	q2	NOTEST	0.120423	0.162574	16.7571	0	1	1	no
AC204703.3_FGT007	AC204703.3_FG007	3:223111730-223112882	q1	q2	NOTEST	0	0	16.7437	0	1	1	no
AC204707.4_FGT001	AC204707.4_FG001	3:9276269-9276674	q1	q2	NOTEST	0	0	16.7398	0	1	1	no
AC204710.4_FGT003	AC204710.4_FG003	4:30508546-30509211	q1	q2	NOTEST	0.453979	0	16.7381	0	1	1	no
AC204711.3_FGT002	AC204711.3_FG002	10:102382910-102387969	q1	q2	OK	0.0600217	4.02916	16.7355	2.22981	0.2674	0.941565	no
AC204711.3_FGT003	AC204711.3_FG003	10:102335032-102336707	q1	q2	OK	0.193602	477.332	16.7328	4.18759	0.25345	0.941565	no
AC204712.3_FGT002	AC204712.3_FG002	3:200055709-200056338	q1	q2	OK	78.9627	21.202	16.7324	-0.99921	0.38405	0.941565	no
AC204712.3_FGT006	AC204712.3_FG006	3:200186360-200187098	q1	q2	NOTEST	0	0	16.725	0	1	1	no
AC204717.3_FGT005	AC204717.3_FG005	2:163595657-163616052	q1	q2	NOTEST	0.114916	0.310123	16.7169	0	1	1	no
AC204763.2_FGT001	AC204763.2_FG001	6:159665741-159666982	q1	q2	NOTEST	0	0	16.7164	0	1	1	no
AC204768.3_FGT001	AC204768.3_FG001	7:98942869-98944399	q1	q2	NOTEST	0	0	16.6895	0	1	1	no
AC204772.2_FGT002	AC204772.2_FG002	7:143426116-143426533	q1	q2	NOTEST	0	0	16.6894	0	1	1	no
AC204821.3_FGT004	AC204821.3_FG004	1:92034651-92035398	q1	q2	NOTEST	0	0	16.6883	0	1	1	no
AC204845.3_FGT008	AC204845.3_FG008	7:3016426-3017522	q1	q2	NOTEST	0	0	16.6722	0	1	1	no
AC204868.3_FGT004	AC204868.3_FG004	4:187014853-187016151	q1	q2	OK	1.97831	0	16.6653	NA	0.0301	0.941565	no
AC204887.4_FGT003	AC204887.4_FG003	1:458333-458906	q1	q2	NOTEST	0	0	16.6596	0	1	1	no
AC204891.4_FGT001	AC204891.4_FG001	4:151943620-151949272	q1	q2	NOTEST	0.175919	0.238714	16.6425	0	1	1	no
AC204893.3_FGT001	AC204893.3_FG001	8:9919584-9920330	q1	q2	NOTEST	0	0	16.6418	0	1	1	no
AC204897.3_FGT007	AC204897.3_FG007	3:227534239-227534743	q1	q2	NOTEST	0	0	16.6417	0	1	1	no
AC204931.3_FGT002	AC204931.3_FG002	1:54456546-54457274	q1	q2	NOTEST	0	0	16.6204	0	1	1	no
AC204931.3_FGT004	AC204931.3_FG004	1:54339822-54341186	q1	q2	NOTEST	0.647376	0	16.6073	0	1	1	no
AC204944.3_FGT004	AC204944.3_FG004	6:130622250-130622577	q1	q2	NOTEST	0	0	16.6009	0	1	1	no
AC204953.3_FGT002	AC204953.3_FG002	2:139539324-139540017	q1	q2	NOTEST	0	0.260306	16.5667	0	1	1	no
AC205008.4_FGT002	AC205008.4_FG002	7:21644424-21647563	q1	q2	NOTEST	0.967471	0	16.5638	0	1	1	no
AC205012.3_FGT002	AC205012.3_FG002	8:76947967-76952642	q1	q2	NOTEST	0	0	16.5613	0	1	1	no
AC205026.3_FGT003	AC205026.3_FG003	6:109340870-109346020	q1	q2	NOTEST	0	0	16.5578	0	1	1	no
AC205033.4_FGT004	AC205033.4_FG004	9:72270773-72271154	q1	q2	OK	1.64545	3.82662	16.5536	0.584371	0.59895	0.941565	no
AC205035.3_FGT004	AC205035.3_FG004	6:128958829-128962730	q1	q2	NOTEST	0	0	16.5499	0	1	1	no
AC205057.3_FGT002	AC205057.3_FG002	4:84858208-84859435	q1	q2	OK	7.01265	8.47249	16.5415	0.142298	0.8958	0.965171	no
AC205057.3_FGT004	AC205057.3_FG004	4:84864653-84867099	q1	q2	NOTEST	0.441935	0.69308	16.5413	0	1	1	no
AC205060.2_FGT002	AC205060.2_FG002	3:189121955-189122895	q1	q2	NOTEST	0	0	16.5411	0	1	1	no
AC205066.3_FGT008	AC205066.3_FG008	2:201429484-201430000	q1	q2	NOTEST	0	0	16.5386	0	1	1	no
AC205077.3_FGT003	AC205077.3_FG003	1:103568664-103569338	q1	q2	OK	8.04215	45.5085	16.5363	1.28837	0.2705	0.941565	no
AC205078.3_FGT009	AC205078.3_FG009	2:46578258-46579056	q1	q2	NOTEST	0	0	16.5165	0	1	1	no
AC205100.3_FGT001	AC205100.3_FG001	1:35146580-35151872	q1	q2	NOTEST	0.123886	0.167303	16.5164	0	1	1	no
AC205104.3_FGT003	AC205104.3_FG003	5:45565661-45566842	q1	q2	NOTEST	0	0	16.5144	0	1	1	no
AC205106.3_FGT004	AC205106.3_FG004	2:118261085-118261421	q1	q2	NOTEST	0	0	16.5037	0	1	1	no
AC205110.4_FGT001	AC205110.4_FG001	scaffold_507:505355-505736	q1	q2	NOTEST	0	0	16.4843	0	1	1	no
AC205122.4_FGT003	AC205122.4_FG003	7:2136346-2138600	q1	q2	OK	64.3017	172.764	16.4814	1.02961	0.2772	0.941565	no
AC205122.4_FGT005	AC205122.4_FG005	7:2144672-2146091	q1	q2	NOTEST	0	0	16.4793	0	1	1	no
AC205122.4_FGT006	AC205122.4_FG006	7:2147313-2149581	q1	q2	NOTEST	0	0	16.4607	0	1	1	no
AC205122.4_FGT007	AC205122.4_FG007	7:2152954-2155327	q1	q2	NOTEST	0	0	16.4604	0	1	1	no
AC205122.4_FGT008	AC205122.4_FG008	7:2159489-2160917	q1	q2	NOTEST	0	0	16.4377	0	1	1	no
AC205122.4_FGT009	AC205122.4_FG009	7:2162502-2164013	q1	q2	NOTEST	0	0	16.4368	0	1	1	no
AC205122.4_FGT010	AC205122.4_FG010	7:2178960-2210987	q1	q2	NOTEST	0.0800511	0	16.4321	0	1	1	no
AC205154.3_FGT001	AC205154.3_FG001	4:96664825-96667945	q1	q2	NOTEST	0	0	16.4308	0	1	1	no
AC205154.3_FGT005	AC205154.3_FG005	4:96720228-96721346	q1	q2	NOTEST	0	0	16.424	0	1	1	no
AC205155.3_FGT001	AC205155.3_FG001	4:61381992-61383109	q1	q2	NOTEST	0	0	16.4235	0	1	1	no
AC205158.3_FGT004	AC205158.3_FG004	4:49816102-49817676	q1	q2	NOTEST	0	0	16.4077	0	1	1	no
AC205165.3_FGT002	AC205165.3_FG002	9:29960061-29960433	q1	q2	NOTEST	0	0	16.4019	0	1	1	no
AC205171.3_FGT001	AC205171.3_FG001	2:81348344-81348746	q1	q2	NOTEST	0	0	16.3899	0	1	1	no
AC205173.3_FGT001	AC205173.3_FG001	7:74548533-74549316	q1	q2	NOTEST	0	0	16.3882	0	1	1	no
AC205175.3_FGT001	AC205175.3_FG001	1:100584532-100586299	q1	q2	NOTEST	0	0	16.3876	0	1	1	no
AC205175.3_FGT002	AC205175.3_FG002	1:100590634-100591162	q1	q2	NOTEST	0	0	16.3833	0	1	1	no
AC205250.3_FGT004	AC205250.3_FG004	8:168672731-168673373	q1	q2	NOTEST	0.214706	0	16.3832	0	1	1	no
AC205250.3_FGT006	AC205250.3_FG006	8:168687860-168692971	q1	q2	NOTEST	0.864967	0.294521	16.3802	0	1	1	no
AC205251.3_FGT002	AC205251.3_FG002	2:142861577-142862183	q1	q2	NOTEST	0	0	16.3789	0	1	1	no
AC205269.3_FGT003	AC205269.3_FG003	4:116882713-116883281	q1	q2	NOTEST	0	0	16.3698	0	1	1	no
AC205274.3_FGT001	AC205274.3_FG001	8:51816720-51817224	q1	q2	OK	0	17.0579	16.3683	NA	0.00785	0.751883	no
AC205320.3_FGT004	AC205320.3_FG004	7:6074885-6075510	q1	q2	OK	22.9587	2.75798	16.3676	-1.63292	0.19855	0.941565	no
AC205324.3_FGT003	AC205324.3_FG003	4:238412079-238476138	q1	q2	NOTEST	0.0494833	0	16.3558	0	1	1	no
AC205326.3_FGT002	AC205326.3_FG002	8:168220387-168221365	q1	q2	OK	7.646	10.1601	16.3549	0.215494	0.84505	0.956192	no
AC205331.3_FGT004	AC205331.3_FG004	5:114357687-114359515	q1	q2	NOTEST	0	0.456881	16.3486	0	1	1	no
AC205336.3_FGT003	AC205336.3_FG003	1:160649757-160651626	q1	q2	NOTEST	0	0	16.3469	0	1	1	no
AC205345.3_FGT002	AC205345.3_FG002	6:89948212-89951376	q1	q2	NOTEST	0.717207	0.64309	16.344	0	1	1	no
AC205362.4_FGT002	AC205362.4_FG002	6:18156613-18158600	q1	q2	OK	21.4762	69.6585	16.3416	1.21292	0.1936	0.941565	no
AC205369.3_FGT001	AC205369.3_FG001	3:27009795-27010494	q1	q2	NOTEST	0	0	16.3404	0	1	1	no
AC205376.4_FGT003	AC205376.4_FG003	4:79612510-79613784	q1	q2	NOTEST	0	0	16.3369	0	1	1	no
AC205376.4_FGT008	AC205376.4_FG008	4:79617904-79619072	q1	q2	OK	9.21398	6.5754	16.3357	-0.271612	0.80335	0.950899	no
AC205379.3_FGT012	AC205379.3_FG012	1:206431561-206432360	q1	q2	NOTEST	0	0	16.3244	0	1	1	no
AC205395.3_FGT003	AC205395.3_FG003	6:121885339-121886399	q1	q2	NOTEST	0	0	16.3212	0	1	1	no
AC205405.3_FGT001	AC205405.3_FG001	2:159578875-159579298	q1	q2	NOTEST	0	0	16.316	0	1	1	no
AC205411.3_FGT001	AC205411.3_FG001	5:130069267-130069708	q1	q2	NOTEST	0	0	16.3151	0	1	1	no
AC205413.4_FGT001	AC205413.4_FG001	10:86113595-86114618	q1	q2	OK	1.46598	4.41183	16.3117	0.884174	0.44065	0.941565	no
AC205413.4_FGT002	AC205413.4_FG002	10:86019501-86020215	q1	q2	NOTEST	0	0.249045	16.3116	0	1	1	no
AC205413.4_FGT003	AC205413.4_FG003	10:86066736-86067753	q1	q2	NOTEST	0	0	16.3089	0	1	1	no
AC205417.3_FGT003	AC205417.3_FG003	1:146405232-146405751	q1	q2	NOTEST	0	0	16.3048	0	1	1	no
AC205419.3_FGT001	AC205419.3_FG001	9:143063479-143067915	q1	q2	OK	13.9556	17.4248	16.3028	0.235046	0.8079	0.951028	no
AC205425.3_FGT006	AC205425.3_FG006	5:106130463-106130718	q1	q2	NOTEST	0	0	16.3024	0	1	1	no
AC205466.3_FGT003	AC205466.3_FG003	5:58994458-58995193	q1	q2	NOTEST	0	0	16.2989	0	1	1	no
AC205470.3_FGT008	AC205470.3_FG008	7:95462634-95464559	q1	q2	NOTEST	0	0	16.2981	0	1	1	no
AC205471.4_FGT003	AC205471.4_FG003	8:124710389-124712153	q1	q2	OK	0.726811	2.17255	16.2966	0.872576	0.46515	0.941565	no
AC205471.4_FGT007	AC205471.4_FG007	8:124755913-124756553	q1	q2	OK	5.82463	17.3346	16.2955	0.861992	0.4578	0.941565	no
AC205471.4_FGT008	AC205471.4_FG008	8:124726583-124727981	q1	q2	NOTEST	0	0	16.2911	0	1	1	no
AC205476.3_FGT007	AC205476.3_FG007	6:67248696-67249299	q1	q2	NOTEST	0	0	16.2883	0	1	1	no
AC205484.3_FGT005	AC205484.3_FG005	4:124806078-124815002	q1	q2	OK	5.01345	0.729106	16.2778	-1.41609	0.2684	0.941565	no
AC205485.3_FGT011	AC205485.3_FG011	4:183259293-183262135	q1	q2	NOTEST	0.0874825	0.175915	16.2688	0	1	1	no
AC205490.4_FGT004	AC205490.4_FG004	5:5625702-5626440	q1	q2	NOTEST	0	0	16.261	0	1	1	no
AC205496.3_FGT002	AC205496.3_FG002	4:75586024-75586525	q1	q2	NOTEST	0.321621	0	16.2576	0	1	1	no
AC205500.3_FGT002	AC205500.3_FG002	1:106680398-106681999	q1	q2	OK	1.51781	0.341705	16.2543	-1.06682	0.39365	0.941565	no
AC205502.4_FGT004	AC205502.4_FG004	1:59464237-59471783	q1	q2	OK	1.42852	0.784944	16.2534	-0.187859	0.76065	0.946758	no
AC205511.3_FGT002	AC205511.3_FG002	4:143912485-143919802	q1	q2	NOTEST	0	0	16.2494	0	1	1	no
AC205513.3_FGT003	AC205513.3_FG003	1:101000402-101001765	q1	q2	NOTEST	0	0	16.2469	0	1	1	no
AC205521.3_FGT003	AC205521.3_FG003	4:69364289-69368911	q1	q2	OK	46.7619	20.3808	16.2402	-0.855793	0.34875	0.941565	no
AC205532.3_FGT001	AC205532.3_FG001	4:142712243-142714335	q1	q2	NOTEST	0	0	16.2342	0	1	1	no
AC205534.3_FGT001	AC205534.3_FG001	4:143639987-143640563	q1	q2	NOTEST	0	0	16.2325	0	1	1	no
AC205534.3_FGT002	AC205534.3_FG002	4:143706717-143707692	q1	q2	NOTEST	0	0	16.2222	0	1	1	no
AC205544.3_FGT004	AC205544.3_FG004	2:140689328-140690258	q1	q2	NOTEST	0	0	16.211	0	1	1	no
AC205558.3_FGT002	AC205558.3_FG002	1:102933979-102934378	q1	q2	NOTEST	0	0	16.2104	0	1	1	no
AC205560.3_FGT003	AC205560.3_FG003	4:122584264-122586671	q1	q2	NOTEST	0	0	16.2071	0	1	1	no
AC205562.3_FGT002	AC205562.3_FG002	4:73393084-73397488	q1	q2	OK	5.24097	1.97481	16.204	-0.294469	0.65545	0.941565	no
AC205567.3_FGT002	AC205567.3_FG002	1:81969963-81970749	q1	q2	NOTEST	0.252293	0.344748	16.1991	0	1	1	no
AC205574.3_FGT006	AC205574.3_FG006	3:3475924-3478586	q1	q2	OK	3.98064	0.246687	16.198	-1.99383	0.1925	0.941565	no
AC205591.4_FGT006	AC205591.4_FG006	4:215231587-215232527	q1	q2	NOTEST	0	0	16.192	0	1	1	no
AC205592.3_FGT001	AC205592.3_FG001	4:198101623-198103001	q1	q2	NOTEST	0	0	16.1818	0	1	1	no
AC205595.3_FGT007	AC205595.3_FG007	1:172099902-172100115	q1	q2	NOTEST	0	0	16.1712	0	1	1	no
AC205605.3_FGT002	AC205605.3_FG002	6:56379486-56380194	q1	q2	NOTEST	0	0	16.1629	0	1	1	no
AC205608.4_FGT004	AC205608.4_FG004	2:211193696-211195702	q1	q2	OK	12.3652	39.7446	16.1617	1.19833	0.1916	0.941565	no
AC205615.4_FGT002	AC205615.4_FG002	4:74780725-74795850	q1	q2	NOTEST	0	0	16.1535	0	1	1	no
AC205619.3_FGT003	AC205619.3_FG003	1:238236849-238238997	q1	q2	NOTEST	0	0	16.1532	0	1	1	no
AC205664.3_FGT001	AC205664.3_FG001	4:61122833-61123178	q1	q2	NOTEST	0	0.966474	16.1504	0	1	1	no
AC205672.3_FGT001	AC205672.3_FG001	4:145522532-145523548	q1	q2	NOTEST	0	0	16.1421	0	1	1	no
AC205673.3_FGT006	AC205673.3_FG006	2:197661880-197662717	q1	q2	OK	6.59189	11.9735	16.1398	0.480096	0.67055	0.941565	no
AC205677.3_FGT001	AC205677.3_FG001	6:4887075-4893363	q1	q2	OK	12.9995	9.81461	16.1286	-0.295999	0.7559	0.946758	no
AC205695.3_FGT008	AC205695.3_FG008	1:186648622-186650454	q1	q2	NOTEST	0	0	16.1233	0	1	1	no
AC205703.4_FGT001	AC205703.4_FG001	5:181065401-181067125	q1	q2	OK	9.10107	14.3016	16.1212	0.362315	0.73965	0.946758	no
AC205703.4_FGT002	AC205703.4_FG002	5:181052731-181062141	q1	q2	OK	34.6795	55.4275	16.0958	0.485873	0.5904	0.941565	no
AC205703.4_FGT005	AC205703.4_FG005	5:181244493-181247518	q1	q2	OK	9.65446	5.42792	16.0902	-0.427976	0.70425	0.943495	no
AC205703.4_FGT006	AC205703.4_FG006	5:181248004-181251026	q1	q2	OK	27.9123	14.1496	16.0901	-0.698689	0.4414	0.941565	no
AC205703.4_FGT010	AC205703.4_FG010	5:181257449-181261136	q1	q2	OK	3.4331	5.11876	16.0895	0.32703	0.71825	0.945414	no
AC205709.3_FGT001	AC205709.3_FG001	9:135087675-135088944	q1	q2	NOTEST	0.0968346	0.391339	16.0791	0	1	1	no
AC205712.3_FGT003	AC205712.3_FG003	9:45980491-45981958	q1	q2	NOTEST	0	0.760576	16.0704	0	1	1	no
AC205713.4_FGT004	AC205713.4_FG004	1:229044270-229044591	q1	q2	NOTEST	0	0	16.0579	0	1	1	no
AC205722.3_FGT004	AC205722.3_FG004	4:37144281-37195444	q1	q2	NOTEST	0	0	16.0554	0	1	1	no
AC205725.3_FGT010	AC205725.3_FG010	1:23581656-23585141	q1	q2	NOTEST	0	0	16.0467	0	1	1	no
AC205726.4_FGT003	AC205726.4_FG003	4:205698382-205698715	q1	q2	NOTEST	0	0	16.046	0	1	1	no
AC205730.3_FGT001	AC205730.3_FG001	1:166380323-166382895	q1	q2	NOTEST	0	0	16.0376	0	1	1	no
AC205730.3_FGT002	AC205730.3_FG002	1:166343075-166359595	q1	q2	OK	2.35789	2.63935	16.0359	0.0909235	0.92895	0.97364	no
AC205735.3_FGT006	AC205735.3_FG006	4:205483321-205484710	q1	q2	OK	3.48474	0.937194	16.0248	-1.03137	0.37065	0.941565	no
AC205813.4_FGT008	AC205813.4_FG008	3:195834713-195836360	q1	q2	NOTEST	0	0	16.0238	0	1	1	no
AC205814.3_FGT001	AC205814.3_FG001	1:194851095-194851488	q1	q2	NOTEST	0	0	16.0195	0	1	1	no
AC205833.3_FGT002	AC205833.3_FG002	3:103470879-103471522	q1	q2	NOTEST	0	0	16.0133	0	1	1	no
AC205834.3_FGT003	AC205834.3_FG003	4:223499055-223560336	q1	q2	NOTEST	0	0.0536389	16.0099	0	1	1	no
AC205853.3_FGT014	AC205853.3_FG014	4:239749965-239752926	q1	q2	NOTEST	0	0	16.0095	0	1	1	no
AC205886.3_FGT001	AC205886.3_FG001	6:90970355-90979084	q1	q2	NOTEST	0.11448	0	16.0004	0	1	1	no
AC205888.4_FGT004	AC205888.4_FG004	1:59139736-59143162	q1	q2	NOTEST	0.123351	0.165321	15.9993	0	1	1	no
AC205907.3_FGT004	AC205907.3_FG004	2:57262956-57263592	q1	q2	NOTEST	0	0	15.9924	0	1	1	no
AC205968.3_FGT001	AC205968.3_FG001	5:59454147-59454393	q1	q2	OK	1.8483	0	15.9894	NA	0.1286	0.941565	no
AC205972.3_FGT002	AC205972.3_FG002	1:174457422-174457710	q1	q2	NOTEST	0	0	15.9842	0	1	1	no
AC205976.3_FGT004	AC205976.3_FG004	3:153533358-153534159	q1	q2	NOTEST	0	0	15.9821	0	1	1	no
AC205982.3_FGT014	AC205982.3_FG014	6:159378553-159379129	q1	q2	OK	9.922	7.99724	15.9795	-0.175412	0.87325	0.961191	no
AC206030.4_FGT001	AC206030.4_FG001	1:197496222-197497815	q1	q2	OK	1.64816	0	15.9775	NA	0.01175	0.86063	no
AC206031.3_FGT007	AC206031.3_FG007	1:199773262-199774102	q1	q2	OK	0.730461	14.8272	15.9744	2.18668	0.16205	0.941565	no
AC206156.3_FGT003	AC206156.3_FG003	6:14609310-14610003	q1	q2	OK	3.63954	1.04122	15.9682	-0.962415	0.41785	0.941565	no
AC206156.3_FGT009	AC206156.3_FG009	6:14457923-14458955	q1	q2	NOTEST	0	0.260306	15.9476	0	1	1	no
AC206160.3_FGT001	AC206160.3_FG001	4:191610428-191613276	q1	q2	NOTEST	0	0	15.9163	0	1	1	no
AC206165.3_FGT007	AC206165.3_FG007	6:159812446-159814105	q1	q2	NOTEST	0	0.613686	15.9132	0	1	1	no
AC206165.3_FGT009	AC206165.3_FG009	6:159827388-159827766	q1	q2	OK	6.69658	0	15.908	NA	0.02575	0.941565	no
AC206165.3_FGT019	AC206165.3_FG019	6:159858827-159860325	q1	q2	NOTEST	0.21249	0.57113	15.9036	0	1	1	no
AC206166.3_FGT002	AC206166.3_FG002	7:104563777-104564176	q1	q2	NOTEST	0	0	15.8921	0	1	1	no
AC206168.2_FGT003	AC206168.2_FG003	9:111660147-111664585	q1	q2	NOTEST	0	0	15.8916	0	1	1	no
AC206169.3_FGT002	AC206169.3_FG002	9:43766734-43767624	q1	q2	NOTEST	0	0	15.8785	0	1	1	no
AC206184.4_FGT002	AC206184.4_FG002	6:49259132-49259714	q1	q2	NOTEST	0	0	15.8757	0	1	1	no
AC206185.3_FGT002	AC206185.3_FG002	6:116525888-116527070	q1	q2	NOTEST	0.282344	0	15.8751	0	1	1	no
AC206186.3_FGT001	AC206186.3_FG001	6:91737400-91737760	q1	q2	NOTEST	0	0	15.87	0	1	1	no
AC206194.3_FGT003	AC206194.3_FG003	10:120852363-120853622	q1	q2	NOTEST	0	0	15.8555	0	1	1	no
AC206198.3_FGT001	AC206198.3_FG001	1:219771138-219772224	q1	q2	NOTEST	0	0	15.8524	0	1	1	no
AC206199.3_FGT001	AC206199.3_FG001	2:87636346-87636685	q1	q2	NOTEST	0	0	15.8417	0	1	1	no
AC206199.3_FGT005	AC206199.3_FG005	2:87706648-87707712	q1	q2	NOTEST	0	0	15.8324	0	1	1	no
AC206201.3_FGT004	AC206201.3_FG004	1:295078250-295079639	q1	q2	OK	34.5449	12.7437	15.8315	-0.69951	0.543	0.941565	no
AC206201.3_FGT009	AC206201.3_FG009	1:295012115-295016499	q1	q2	NOTEST	0	0	15.8301	0	1	1	no
AC206217.2_FGT006	AC206217.2_FG006	6:151987439-151988000	q1	q2	NOTEST	0	0	15.8249	0	1	1	no
AC206223.3_FGT001	AC206223.3_FG001	9:137665058-137667456	q1	q2	OK	3.55882	6.07473	15.8234	0.418836	0.6984	0.942476	no
AC206223.3_FGT004	AC206223.3_FG004	9:137503674-137510834	q1	q2	NOTEST	0.502211	0.149776	15.8217	0	1	1	no
AC206223.3_FGT006	AC206223.3_FG006	9:137589961-137592522	q1	q2	OK	5.20511	0.698682	15.8127	-1.53957	0.21805	0.941565	no
AC206223.3_FGT007	AC206223.3_FG007	9:137609774-137610530	q1	q2	NOTEST	0.507057	0.229205	15.8103	0	1	1	no
AC206223.3_FGT008	AC206223.3_FG008	9:137604593-137608013	q1	q2	NOTEST	0.100697	0	15.8093	0	1	1	no
AC206223.3_FGT010	AC206223.3_FG010	9:137598007-137598452	q1	q2	OK	87.2575	15.1132	15.7953	-1.33656	0.265	0.941565	no
AC206227.4_FGT001	AC206227.4_FG001	5:116457822-116461792	q1	q2	NOTEST	0	0	15.7949	0	1	1	no
AC206259.3_FGT002	AC206259.3_FG002	1:292737075-292748808	q1	q2	NOTEST	0.144734	0.0969462	15.7941	0	1	1	no
AC206259.3_FGT003	AC206259.3_FG003	1:292737075-292748808	q1	q2	OK	20.3882	30.0337	15.7835	0.397228	0.66875	0.941565	no
AC206262.3_FGT004	AC206262.3_FG004	6:157339389-157339745	q1	q2	NOTEST	0	0	15.781	0	1	1	no
AC206265.3_FGT006	AC206265.3_FG006	9:134869242-134869894	q1	q2	NOTEST	0.55033	0	15.7807	0	1	1	no
AC206266.3_FGT001	AC206266.3_FG001	9:17912059-17915144	q1	q2	NOTEST	0.810613	0.0907544	15.7734	0	1	1	no
AC206273.3_FGT004	AC206273.3_FG004	9:111735628-111735967	q1	q2	NOTEST	0	0	15.7622	0	1	1	no
AC206274.3_FGT008	AC206274.3_FG008	6:148285067-148289633	q1	q2	NOTEST	0	0	15.7521	0	1	1	no
AC206285.3_FGT003	AC206285.3_FG003	3:127881702-127882110	q1	q2	NOTEST	0	0	15.752	0	1	1	no
AC206285.3_FGT005	AC206285.3_FG005	3:127952377-127953307	q1	q2	OK	2.29597	0.172315	15.7518	-1.5607	0.31095	0.941565	no
AC206312.3_FGT008	AC206312.3_FG008	6:163302217-163302985	q1	q2	NOTEST	0.165313	0	15.7328	0	1	1	no
AC206319.2_FGT004	AC206319.2_FG004	6:88315919-88316357	q1	q2	NOTEST	0	0	15.7304	0	1	1	no
AC206325.3_FGT003	AC206325.3_FG003	4:5816983-5820549	q1	q2	NOTEST	0	0	15.7259	0	1	1	no
AC206332.3_FGT005	AC206332.3_FG005	4:125517342-125520176	q1	q2	NOTEST	0	0.938816	15.7213	0	1	1	no
AC206349.2_FGT002	AC206349.2_FG002	6:7435834-7436617	q1	q2	NOTEST	0	0	15.7157	0	1	1	no
AC206350.3_FGT005	AC206350.3_FG005	3:15441631-15442720	q1	q2	OK	2.60489	0	15.7139	NA	0.01175	0.86063	no
AC206392.3_FGT004	AC206392.3_FG004	2:82831529-82831876	q1	q2	NOTEST	0	0	15.7094	0	1	1	no
AC206425.3_FGT002	AC206425.3_FG002	3:131958378-131959124	q1	q2	OK	3.59885	0	15.6958	NA	0.01785	0.941565	no
AC206425.3_FGT004	AC206425.3_FG004	3:131874434-131875923	q1	q2	NOTEST	0	0	15.6953	0	1	1	no
AC206503.3_FGT001	AC206503.3_FG001	2:106348790-106352681	q1	q2	NOTEST	0	0	15.6937	0	1	1	no
AC206514.2_FGT002	AC206514.2_FG002	6:83833269-83836206	q1	q2	NOTEST	0	0	15.6864	0	1	1	no
AC206519.2_FGT002	AC206519.2_FG002	5:83061702-83062365	q1	q2	NOTEST	0	0	15.681	0	1	1	no
AC206547.2_FGT002	AC206547.2_FG002	10:27201176-27201665	q1	q2	OK	1.00719	1.38606	15.678	0.211984	0.8125	0.952352	no
AC206582.2_FGT002	AC206582.2_FG002	9:28455440-28456057	q1	q2	OK	0	2.89023	15.6752	NA	0.0456	0.941565	no
AC206610.4_FGT004	AC206610.4_FG004	8:166413240-166414938	q1	q2	NOTEST	0	0	15.6708	0	1	1	no
AC206610.4_FGT005	AC206610.4_FG005	8:166404753-166405782	q1	q2	NOTEST	0	0	15.6691	0	1	1	no
AC206611.3_FGT002	AC206611.3_FG002	2:145660638-145660833	q1	q2	NOTEST	0	0	15.6661	0	1	1	no
AC206611.3_FGT003	AC206611.3_FG003	2:145677127-145678875	q1	q2	NOTEST	0	0	15.6657	0	1	1	no
AC206634.3_FGT004	AC206634.3_FG004	5:64123094-64124357	q1	q2	NOTEST	0	0	15.6565	0	1	1	no
AC206638.3_FGT007	AC206638.3_FG007	2:3089702-3094119	q1	q2	NOTEST	0	0	15.6515	0	1	1	no
AC206638.3_FGT015	AC206638.3_FG015	2:3195333-3195597	q1	q2	NOTEST	0	0	15.6462	0	1	1	no
AC206642.4_FGT001	AC206642.4_FG001	2:78235122-78237316	q1	q2	OK	865.864	110.165	15.6443	-1.77767	0.0628	0.941565	no
AC206647.3_FGT003	AC206647.3_FG003	9:147765777-147766128	q1	q2	NOTEST	0	0	15.6439	0	1	1	no
AC206655.3_FGT004	AC206655.3_FG004	6:12702070-12702451	q1	q2	NOTEST	0	0	15.6366	0	1	1	no
AC206695.3_FGT001	AC206695.3_FG001	6:42062969-42065503	q1	q2	NOTEST	0	0	15.6343	0	1	1	no
AC206698.2_FGT002	AC206698.2_FG002	8:116970512-116973542	q1	q2	NOTEST	0	0	15.6266	0	1	1	no
AC206700.3_FGT003	AC206700.3_FG003	5:93866207-93867114	q1	q2	NOTEST	0.970085	0.527424	15.624	0	1	1	no
AC206749.3_FGT003	AC206749.3_FG003	2:220998036-220998512	q1	q2	NOTEST	0	0	15.6198	0	1	1	no
AC206763.3_FGT002	AC206763.3_FG002	2:183041787-183068679	q1	q2	NOTEST	0	0	15.6067	0	1	1	no
AC206764.4_FGT001	AC206764.4_FG001	3:690874-692941	q1	q2	NOTEST	0.882015	0.328603	15.5981	0	1	1	no
AC206764.4_FGT003	AC206764.4_FG003	3:654964-655642	q1	q2	NOTEST	0.989156	0.806972	15.5904	0	1	1	no
AC206768.3_FGT005	AC206768.3_FG005	3:88539630-88540086	q1	q2	OK	2.67076	4.21512	15.5845	0.349274	0.75345	0.946758	no
AC206768.3_FGT006	AC206768.3_FG006	3:88519056-88522044	q1	q2	NOTEST	0	0	15.5798	0	1	1	no
AC206780.3_FGT004	AC206780.3_FG004	4:239624835-239636828	q1	q2	NOTEST	0.0379598	0	15.5758	0	1	1	no
AC206788.3_FGT008	AC206788.3_FG008	6:159967640-159967910	q1	q2	OK	12.1503	7.73903	15.574	-0.338377	0.7476	0.946758	no
AC206788.3_FGT015	AC206788.3_FG015	6:160084241-160087773	q1	q2	NOTEST	0.220301	0.073723	15.5723	0	1	1	no
AC206831.3_FGT015	AC206831.3_FG015	9:147596679-147598598	q1	q2	NOTEST	0	0	15.5656	0	1	1	no
AC206832.3_FGT004	AC206832.3_FG004	4:154055826-154056534	q1	q2	NOTEST	0	0	15.5623	0	1	1	no
AC206840.3_FGT002	AC206840.3_FG002	1:57351152-57351473	q1	q2	OK	39.5128	11.6255	15.5605	-0.951039	0.4069	0.941565	no
AC206898.3_FGT006	AC206898.3_FG006	5:32444643-32482308	q1	q2	NOTEST	0.294284	0.132159	15.5511	0	1	1	no
AC206901.3_FGT005	AC206901.3_FG005	10:130744060-130745625	q1	q2	OK	15.4898	16.3718	15.5466	0.0405533	0.97035	0.98633	no
AC206941.2_FGT002	AC206941.2_FG002	5:12302726-12303287	q1	q2	NOTEST	0	0	15.5464	0	1	1	no
AC206946.2_FGT009	AC206946.2_FG009	6:113217949-113221228	q1	q2	NOTEST	0	0	15.5393	0	1	1	no
AC206951.3_FGT014	AC206951.3_FG014	1:17510767-17511250	q1	q2	NOTEST	0	0	15.5385	0	1	1	no
AC206951.3_FGT016	AC206951.3_FG016	1:17518823-17519639	q1	q2	OK	2.12776	0.617335	15.5324	-0.901115	0.44125	0.941565	no
AC206951.3_FGT017	AC206951.3_FG017	1:17525571-17526492	q1	q2	OK	63.6923	128.822	15.5212	0.734804	0.42045	0.941565	no
AC206952.3_FGT001	AC206952.3_FG001	4:186223872-186225985	q1	q2	NOTEST	0	0	15.5128	0	1	1	no
AC206968.3_FGT001	AC206968.3_FG001	2:46970382-46970811	q1	q2	NOTEST	0	0	15.5101	0	1	1	no
AC206968.3_FGT003	AC206968.3_FG003	2:46974104-46975385	q1	q2	OK	22.0143	28.1316	15.5076	0.253888	0.78115	0.948816	no
AC206969.3_FGT001	AC206969.3_FG001	4:38479486-38481294	q1	q2	NOTEST	0	0	15.4995	0	1	1	no
AC206980.3_FGT007	AC206980.3_FG007	2:5106347-5106923	q1	q2	OK	2.03528	0.347706	15.4979	-1.04491	0.4	0.941565	no
AC206989.4_FGT002	AC206989.4_FG002	1:196339497-196340171	q1	q2	OK	32.271	166.834	15.492	1.44032	0.1766	0.941565	no
AC206999.1_FGT002	AC206999.1_FG002	1:172746375-172750289	q1	q2	NOTEST	0	0	15.4847	0	1	1	no
AC206999.1_FGT007	AC206999.1_FG007	1:172752415-172752661	q1	q2	NOTEST	0	0	15.4786	0	1	1	no
AC207011.3_FGT001	AC207011.3_FG001	2:39222700-39224879	q1	q2	NOTEST	0	0	15.477	0	1	1	no
AC207019.3_FGT003	AC207019.3_FG003	1:252588803-252589605	q1	q2	NOTEST	0	0	15.4653	0	1	1	no
AC207024.3_FGT002	AC207024.3_FG002	1:291855259-291857181	q1	q2	NOTEST	0	0	15.4631	0	1	1	no
AC207043.3_FGT002	AC207043.3_FG002	5:86050122-86051813	q1	q2	OK	2.83048	35.2799	15.4629	2.3001	0.0619	0.941565	no
AC207043.3_FGT004	AC207043.3_FG004	5:85972134-85974210	q1	q2	NOTEST	0.365649	0	15.4512	0	1	1	no
AC207080.3_FGT005	AC207080.3_FG005	5:187338596-187370147	q1	q2	NOTEST	0.132142	0	15.4462	0	1	1	no
AC207104.3_FGT001	AC207104.3_FG001	5:81310339-81311056	q1	q2	NOTEST	0	0	15.4396	0	1	1	no
AC207107.4_FGT001	AC207107.4_FG001	5:61986517-61987333	q1	q2	NOTEST	0	0	15.4365	0	1	1	no
AC207107.4_FGT002	AC207107.4_FG002	5:61988133-61991755	q1	q2	NOTEST	0	0.87689	15.4343	0	1	1	no
AC207119.3_FGT001	AC207119.3_FG001	1:215963852-215965859	q1	q2	NOTEST	0	0	15.4342	0	1	1	no
AC207188.3_FGT002	AC207188.3_FG002	2:20744009-20744561	q1	q2	OK	1.90887	1.1199	15.43	-0.378861	0.72145	0.945588	no
AC207189.4_FGT002	AC207189.4_FG002	6:131109158-131109911	q1	q2	NOTEST	0	0	15.4296	0	1	1	no
AC207205.3_FGT004	AC207205.3_FG004	2:192141884-192142624	q1	q2	OK	3.63008	2.07586	15.4294	-0.429104	0.7042	0.943495	no
AC207206.3_FGT001	AC207206.3_FG001	2:146412422-146412845	q1	q2	NOTEST	0	0	15.4202	0	1	1	no
AC207206.3_FGT003	AC207206.3_FG003	2:146344707-146346940	q1	q2	NOTEST	0	0	15.4188	0	1	1	no
AC207225.3_FGT001	AC207225.3_FG001	1:124667752-124669328	q1	q2	NOTEST	0	0	15.4179	0	1	1	no
AC207225.3_FGT003	AC207225.3_FG003	1:124675556-124677280	q1	q2	NOTEST	0.0788562	0.318158	15.415	0	1	1	no
AC207231.3_FGT001	AC207231.3_FG001	5:71599295-71601711	q1	q2	NOTEST	0	0	15.3955	0	1	1	no
AC207254.3_FGT005	AC207254.3_FG005	2:182874039-182874804	q1	q2	NOTEST	0	0	15.3911	0	1	1	no
AC207260.3_FGT003	AC207260.3_FG003	6:88980247-88980718	q1	q2	OK	1.0779	2.97218	15.3882	0.706541	0.5319	0.941565	no
AC207260.3_FGT004	AC207260.3_FG004	6:89146025-89147123	q1	q2	NOTEST	0	0	15.3854	0	1	1	no
AC207265.3_FGT002	AC207265.3_FG002	9:14841003-14847247	q1	q2	OK	9.2133	28.3386	15.3852	0.936736	0.3522	0.941565	no
AC207309.3_FGT007	AC207309.3_FG007	9:126153831-126155131	q1	q2	NOTEST	0.63242	0.683409	15.3836	0	1	1	no
AC207309.3_FGT010	AC207309.3_FG010	9:126212188-126212629	q1	q2	NOTEST	0	0	15.3828	0	1	1	no
AC207321.3_FGT003	AC207321.3_FG003	3:175188779-175190321	q1	q2	NOTEST	0.205414	0	15.3633	0	1	1	no
AC207328.3_FGT003	AC207328.3_FG003	4:127236626-127237166	q1	q2	NOTEST	0	0.387535	15.3575	0	1	1	no
AC207342.3_FGT001	AC207342.3_FG001	8:135914953-135916479	q1	q2	NOTEST	0	0	15.3542	0	1	1	no
AC207342.3_FGT007	AC207342.3_FG007	8:135950184-135953458	q1	q2	OK	6.98922	13.1212	15.3535	0.474829	0.66945	0.941565	no
AC207342.3_FGT008	AC207342.3_FG008	8:135947434-135949485	q1	q2	OK	2.01475	14.9481	15.3393	1.53228	0.213	0.941565	no
AC207347.3_FGT005	AC207347.3_FG005	1:252853757-252860409	q1	q2	OK	2.50455	9.61736	15.3366	1.01127	0.3676	0.941565	no
AC207383.3_FGT003	AC207383.3_FG003	2:171872331-171873420	q1	q2	NOTEST	0	0	15.3277	0	1	1	no
AC207389.3_FGT004	AC207389.3_FG004	1:173907954-173908248	q1	q2	NOTEST	0	0	15.3262	0	1	1	no
AC207397.3_FGT001	AC207397.3_FG001	4:108836298-108839044	q1	q2	NOTEST	0	0	15.3247	0	1	1	no
AC207427.3_FGT005	AC207427.3_FG005	3:199004702-199005257	q1	q2	OK	32.7379	0	15.3064	NA	0.0883	0.941565	no
AC207454.3_FGT004	AC207454.3_FG004	9:133575711-133576257	q1	q2	OK	8.88571	0.760576	15.3029	-1.77262	0.2543	0.941565	no
AC207472.3_FGT001	AC207472.3_FG001	3:20454055-20455107	q1	q2	NOTEST	0	0	15.294	0	1	1	no
AC207533.2_FGT002	AC207533.2_FG002	2:152833438-152833801	q1	q2	OK	0.610941	2.56549	15.2837	0.740722	0.46015	0.941565	no
AC207544.3_FGT011	AC207544.3_FG011	7:3870476-3872465	q1	q2	NOTEST	0	0	15.2805	0	1	1	no
AC207546.3_FGT004	AC207546.3_FG004	1:298045366-298052523	q1	q2	NOTEST	0	0	15.2706	0	1	1	no
AC207549.3_FGT010	AC207549.3_FG010	1:66427079-66427958	q1	q2	NOTEST	0	0	15.2693	0	1	1	no
AC207575.3_FGT004	AC207575.3_FG004	6:84725441-84725873	q1	q2	NOTEST	0	0	15.2657	0	1	1	no
AC207619.3_FGT001	AC207619.3_FG001	1:192886113-192887373	q1	q2	NOTEST	0	0	15.2464	0	1	1	no
AC207620.2_FGT007	AC207620.2_FG007	3:180675601-180677458	q1	q2	NOTEST	0	0	15.2421	0	1	1	no
AC207628.4_FGT002	AC207628.4_FG002	3:202928077-202928908	q1	q2	NOTEST	0	0	15.2312	0	1	1	no
AC207628.4_FGT003	AC207628.4_FG003	3:202969695-202980210	q1	q2	OK	1.3273	0.230526	15.2267	-1.35443	0.26125	0.941565	no
AC207628.4_FGT005	AC207628.4_FG005	3:203012305-203014761	q1	q2	NOTEST	0.590087	0	15.2211	0	1	1	no
AC207628.4_FGT009	AC207628.4_FG009	3:202899044-202905461	q1	q2	OK	6.80051	7.24518	15.2197	0.0450481	0.9674	0.985459	no
AC207628.4_FGT010	AC207628.4_FG010	3:202909330-202910229	q1	q2	OK	7.00202	8.87286	15.2189	0.183829	0.8669	0.960088	no
AC207628.4_FGT011	AC207628.4_FG011	3:202916871-202920796	q1	q2	OK	15.7857	1.36992	15.2177	-2.1755	0.07265	0.941565	no
AC207649.3_FGT002	AC207649.3_FG002	6:5722514-5724778	q1	q2	NOTEST	0	0	15.2166	0	1	1	no
AC207652.3_FGT001	AC207652.3_FG001	3:38173936-38180114	q1	q2	OK	1.59355	3.22423	15.2051	0.540741	0.6304	0.941565	no
AC207655.2_FGT003	AC207655.2_FG003	7:137015472-137020066	q1	q2	NOTEST	0	0	15.202	0	1	1	no
AC207656.3_FGT002	AC207656.3_FG002	5:49282508-49284911	q1	q2	OK	8.10824	9.05017	15.1972	0.0877591	0.92135	0.971794	no
AC207722.2_FGT009	AC207722.2_FG009	7:147094051-147095217	q1	q2	NOTEST	0.478539	0.386745	15.1938	0	1	1	no
AC207728.2_FGT003	AC207728.2_FG003	6:126526926-126601186	q1	q2	OK	1.88671	0.72332	15.1937	-0.755621	0.49965	0.941565	no
AC207732.3_FGT010	AC207732.3_FG010	2:187341380-187342010	q1	q2	NOTEST	0	0	15.1897	0	1	1	no
AC207733.3_FGT001	AC207733.3_FG001	2:127021939-127027151	q1	q2	NOTEST	0	0	15.1884	0	1	1	no
AC207733.3_FGT007	AC207733.3_FG007	2:127021939-127027151	q1	q2	NOTEST	0	0	15.1854	0	1	1	no
AC207740.3_FGT005	AC207740.3_FG005	3:4877182-4877432	q1	q2	NOTEST	0	0	15.1806	0	1	1	no
AC207755.3_FGT005	AC207755.3_FG005	10:6168361-6170372	q1	q2	OK	2.33642	14.8667	15.1785	1.39772	0.23185	0.941565	no
AC207756.3_FGT001	AC207756.3_FG001	4:144501061-144503214	q1	q2	OK	2.12101	1.47831	15.1762	-0.241144	0.8001	0.95051	no
AC207767.2_FGT001	AC207767.2_FG001	3:192518061-192521509	q1	q2	NOTEST	0	0.570983	15.1743	0	1	1	no
AC207784.3_FGT007	AC207784.3_FG007	8:72052495-72053332	q1	q2	NOTEST	0	0	15.1699	0	1	1	no
AC207790.2_FGT001	AC207790.2_FG001	6:109026918-109027771	q1	q2	NOTEST	0	0	15.1502	0	1	1	no
AC207793.3_FGT002	AC207793.3_FG002	3:98618272-98619874	q1	q2	NOTEST	0	0	15.1487	0	1	1	no
AC207798.2_FGT003	AC207798.2_FG003	6:128666622-128668063	q1	q2	NOTEST	0	0	15.144	0	1	1	no
AC207803.3_FGT003	AC207803.3_FG003	scaffold_507:697372-699076	q1	q2	NOTEST	0	0	15.1423	0	1	1	no
AC207814.3_FGT002	AC207814.3_FG002	3:58538504-58539650	q1	q2	NOTEST	0	0	15.1345	0	1	1	no
AC207814.3_FGT003	AC207814.3_FG003	3:58534789-58537778	q1	q2	NOTEST	0.443168	0.528353	15.1289	0	1	1	no
AC207888.3_FGT009	AC207888.3_FG009	2:234934166-234936218	q1	q2	NOTEST	0	0	15.1286	0	1	1	no
AC207890.3_FGT002	AC207890.3_FG002	4:94458790-94464287	q1	q2	OK	59.7231	45.4971	15.1244	-0.198893	0.85935	0.958624	no
AC207896.4_FGT003	AC207896.4_FG003	3:58654027-58654420	q1	q2	NOTEST	0	0	15.1152	0	1	1	no
AC208023.3_FGT001	AC208023.3_FG001	9:108726776-108730186	q1	q2	OK	550.507	335.994	15.115	-0.423074	0.65015	0.941565	no
AC208026.3_FGT005	AC208026.3_FG005	1:196692458-196694267	q1	q2	NOTEST	0	0	15.1082	0	1	1	no
AC208031.3_FGT002	AC208031.3_FG002	7:129898195-129899137	q1	q2	OK	7.2663	0	15.1014	NA	0.0079	0.751883	no
AC208031.3_FGT005	AC208031.3_FG005	7:129908303-129911466	q1	q2	NOTEST	0	0	15.1013	0	1	1	no
AC208035.3_FGT002	AC208035.3_FG002	2:160790461-160791140	q1	q2	NOTEST	0	0	15.0973	0	1	1	no
AC208042.3_FGT005	AC208042.3_FG005	8:745608-746385	q1	q2	NOTEST	0	0	15.0961	0	1	1	no
AC208079.3_FGT001	AC208079.3_FG001	10:44987347-44987755	q1	q2	NOTEST	0	0	15.0879	0	1	1	no
AC208082.3_FGT008	AC208082.3_FG008	5:14002352-14005406	q1	q2	NOTEST	0	0	15.0825	0	1	1	no
AC208109.2_FGT004	AC208109.2_FG004	7:31523955-31527310	q1	q2	NOTEST	0	0	15.0795	0	1	1	no
AC208110.2_FGT001	AC208110.2_FG001	10:140081544-140084417	q1	q2	OK	5.9062	0	15.0787	NA	0.0052	0.751883	no
AC208110.2_FGT005	AC208110.2_FG005	10:140146949-140148073	q1	q2	NOTEST	0	0	15.0656	0	1	1	no
AC208110.2_FGT006	AC208110.2_FG006	10:140161390-140166711	q1	q2	OK	22.2049	0.557088	15.0599	-3.27116	0.03145	0.941565	no
AC208110.2_FGT007	AC208110.2_FG007	10:140166883-140168667	q1	q2	OK	9.79765	0.652928	15.0575	-1.95673	0.19105	0.941565	no
AC208110.2_FGT011	AC208110.2_FG011	10:140152896-140154967	q1	q2	NOTEST	0	0.080262	15.055	0	1	1	no
AC208113.3_FGT001	AC208113.3_FG001	1:263121456-263122520	q1	q2	NOTEST	0	0	15.0542	0	1	1	no
AC208113.3_FGT005	AC208113.3_FG005	1:263063355-263068441	q1	q2	OK	3.67971	6.13098	15.0533	0.349617	0.32285	0.941565	no
AC208113.3_FGT009	AC208113.3_FG009	1:263112724-263113264	q1	q2	OK	6.5795	4.82567	15.0524	-0.168696	0.7346	0.946758	no
AC208122.2_FGT003	AC208122.2_FG003	4:144203107-144229068	q1	q2	NOTEST	0	0	15.0476	0	1	1	no
AC208126.3_FGT001	AC208126.3_FG001	4:236290139-236290562	q1	q2	NOTEST	0	0	15.0459	0	1	1	no
AC208201.3_FGT001	AC208201.3_FG001	1:45404582-45407165	q1	q2	OK	19.6182	8.98794	15.0439	-0.654024	0.505	0.941565	no
AC208201.3_FGT002	AC208201.3_FG002	1:45370668-45372107	q1	q2	OK	13.5761	8.49932	15.0382	-0.344703	0.76245	0.946758	no
AC208201.3_FGT003	AC208201.3_FG003	1:45342499-45345073	q1	q2	OK	5.00081	1.25915	15.0338	-1.07077	0.35655	0.941565	no
AC208204.3_FGT006	AC208204.3_FG006	1:38641586-38642063	q1	q2	OK	12.9905	34.8298	15.0267	0.771191	0.4887	0.941565	no
AC208212.3_FGT001	AC208212.3_FG001	3:122798699-122799373	q1	q2	OK	0	6.85322	15.0249	NA	0.0168	0.941565	no
AC208217.3_FGT001	AC208217.3_FG001	5:84552356-84552584	q1	q2	OK	12.3324	3.59315	15.0246	-0.718615	0.5023	0.941565	no
AC208221.3_FGT002	AC208221.3_FG002	2:38530563-38533170	q1	q2	OK	1.03737	1.40727	15.008	0.227232	0.82025	0.953015	no
AC208308.3_FGT003	AC208308.3_FG003	1:155357505-155358598	q1	q2	NOTEST	0	0	15.0068	0	1	1	no
AC208308.3_FGT004	AC208308.3_FG004	1:155407522-155408008	q1	q2	NOTEST	0	0	14.9974	0	1	1	no
AC208327.4_FGT002	AC208327.4_FG002	8:125979909-125982351	q1	q2	OK	10.0913	1.4151	14.9964	-1.50511	0.2351	0.941565	no
AC208327.4_FGT003	AC208327.4_FG003	8:126020980-126034902	q1	q2	OK	73.2712	22.6218	14.9777	-0.978399	0.33055	0.941565	no
AC208327.4_FGT006	AC208327.4_FG006	8:126079948-126082796	q1	q2	OK	11.1459	23.5211	14.9741	0.774437	0.40735	0.941565	no
AC208337.2_FGT003	AC208337.2_FG003	7:10791432-10797563	q1	q2	NOTEST	0	0	14.9735	0	1	1	no
AC208338.3_FGT010	AC208338.3_FG010	6:82942516-82946094	q1	q2	NOTEST	0	0	14.9687	0	1	1	no
AC208341.4_FGT005	AC208341.4_FG005	8:95858287-95858788	q1	q2	OK	16.081	28.7368	14.9665	0.443726	0.6897	0.941691	no
AC208341.4_FGT006	AC208341.4_FG006	8:95866167-95872253	q1	q2	OK	2.48663	2.12227	14.9649	-0.128329	0.90775	0.96796	no
AC208341.4_FGT007	AC208341.4_FG007	8:95765107-95766199	q1	q2	NOTEST	0	0	14.9616	0	1	1	no
AC208341.4_FGT008	AC208341.4_FG008	8:95776630-95778894	q1	q2	NOTEST	0.154316	0	14.9563	0	1	1	no
AC208346.3_FGT004	AC208346.3_FG004	3:183632832-183634776	q1	q2	OK	6.19481	4.15561	14.9471	-0.297654	0.78695	0.949512	no
AC208348.3_FGT012	AC208348.3_FG012	5:216749556-216756161	q1	q2	NOTEST	0	0	14.9465	0	1	1	no
AC208358.3_FGT005	AC208358.3_FG005	4:60044942-60049728	q1	q2	NOTEST	0	0	14.9459	0	1	1	no
AC208406.3_FGT004	AC208406.3_FG004	8:103353536-103353803	q1	q2	NOTEST	0	0	14.9456	0	1	1	no
AC208411.3_FGT013	AC208411.3_FG013	5:147944595-147946460	q1	q2	NOTEST	0.338038	0	14.9435	0	1	1	no
AC208418.3_FGT009	AC208418.3_FG009	4:220028113-220029692	q1	q2	NOTEST	0	0	14.9374	0	1	1	no
AC208422.3_FGT001	AC208422.3_FG001	2:149641298-149642211	q1	q2	NOTEST	0	0	14.9304	0	1	1	no
AC208422.3_FGT002	AC208422.3_FG002	2:149664020-149664984	q1	q2	NOTEST	0	0	14.9255	0	1	1	no
AC208423.3_FGT002	AC208423.3_FG002	4:10099668-10101405	q1	q2	NOTEST	0	0	14.9163	0	1	1	no
AC208434.3_FGT001	AC208434.3_FG001	1:204405918-204409447	q1	q2	NOTEST	0	0	14.9136	0	1	1	no
AC208434.3_FGT007	AC208434.3_FG007	1:204473737-204474827	q1	q2	NOTEST	0	0	14.8924	0	1	1	no
AC208436.3_FGT007	AC208436.3_FG007	1:45103541-45110167	q1	q2	NOTEST	0.352732	0	14.8904	0	1	1	no
AC208440.3_FGT003	AC208440.3_FG003	1:227507113-227513614	q1	q2	OK	4.00901	12.7282	14.889	0.994355	0.32665	0.941565	no
AC208445.3_FGT001	AC208445.3_FG001	1:172528054-172528300	q1	q2	NOTEST	0	0	14.8869	0	1	1	no
AC208445.3_FGT006	AC208445.3_FG006	1:172577588-172577834	q1	q2	NOTEST	0	0	14.8856	0	1	1	no
AC208453.3_FGT003	AC208453.3_FG003	1:146261359-146262162	q1	q2	NOTEST	0	0	14.8795	0	1	1	no
AC208454.3_FGT002	AC208454.3_FG002	5:7611569-7612409	q1	q2	NOTEST	0.146092	0	14.8791	0	1	1	no
AC208458.3_FGT011	AC208458.3_FG011	4:131780025-131780457	q1	q2	NOTEST	0	0.586134	14.8763	0	1	1	no
AC208516.2_FGT008	AC208516.2_FG008	5:188254160-188254577	q1	q2	OK	50.8457	8.1901	14.8759	-1.38104	0.24405	0.941565	no
AC208521.3_FGT002	AC208521.3_FG002	6:55552004-55554604	q1	q2	NOTEST	0	0	14.8684	0	1	1	no
AC208530.3_FGT003	AC208530.3_FG003	1:253063271-253065132	q1	q2	NOTEST	0	0	14.8673	0	1	1	no
AC208539.3_FGT002	AC208539.3_FG002	5:202986830-202987631	q1	q2	NOTEST	0	0	14.8601	0	1	1	no
AC208539.3_FGT003	AC208539.3_FG003	5:202992686-202993220	q1	q2	NOTEST	0	0	14.8595	0	1	1	no
AC208559.3_FGT003	AC208559.3_FG003	4:125133238-125135927	q1	q2	OK	2.87926	1.5917	14.8568	-0.46961	0.6708	0.941565	no
AC208564.3_FGT004	AC208564.3_FG004	1:186769872-186771159	q1	q2	NOTEST	0	0	14.8529	0	1	1	no
AC208571.4_FGT001	AC208571.4_FG001	1:50697892-50709672	q1	q2	OK	10.8209	19.4255	14.8519	0.438705	0.68975	0.941691	no
AC208576.3_FGT001	AC208576.3_FG001	1:63593804-63595172	q1	q2	NOTEST	0.0788562	0	14.8463	0	1	1	no
AC208577.3_FGT005	AC208577.3_FG005	5:174986846-174987396	q1	q2	NOTEST	0.328527	0	14.8395	0	1	1	no
AC208579.3_FGT001	AC208579.3_FG001	10:144118957-144122483	q1	q2	NOTEST	0	0	14.8385	0	1	1	no
AC208606.3_FGT007	AC208606.3_FG007	2:111824672-111826729	q1	q2	NOTEST	0	0	14.8346	0	1	1	no
AC208610.3_FGT010	AC208610.3_FG010	2:237551299-237551803	q1	q2	NOTEST	0	0	14.8262	0	1	1	no
AC208625.3_FGT004	AC208625.3_FG004	10:94957037-94957704	q1	q2	NOTEST	0	0	14.8101	0	1	1	no
AC208630.3_FGT001	AC208630.3_FG001	5:49087591-49088134	q1	q2	NOTEST	0	0	14.8094	0	1	1	no
AC208641.3_FGT009	AC208641.3_FG009	4:11641272-11643752	q1	q2	NOTEST	0	0	14.7942	0	1	1	no
AC208644.2_FGT005	AC208644.2_FG005	1:205193998-205194166	q1	q2	NOTEST	0	0	14.7828	0	1	1	no
AC208649.4_FGT003	AC208649.4_FG003	10:19384960-19388352	q1	q2	NOTEST	0	0	14.7599	0	1	1	no
AC208663.3_FGT002	AC208663.3_FG002	2:30554101-30555190	q1	q2	NOTEST	0	0	14.7593	0	1	1	no
AC208678.3_FGT002	AC208678.3_FG002	1:139458563-139459386	q1	q2	NOTEST	0	0	14.759	0	1	1	no
AC208680.3_FGT001	AC208680.3_FG001	1:96217030-96217660	q1	q2	NOTEST	0	0	14.7577	0	1	1	no
AC208702.3_FGT007	AC208702.3_FG007	1:204959110-205057301	q1	q2	NOTEST	0	0	14.7436	0	1	1	no
AC208711.3_FGT005	AC208711.3_FG005	6:96352733-96354559	q1	q2	NOTEST	0.288619	0	14.7393	0	1	1	no
AC208724.3_FGT001	AC208724.3_FG001	4:230752308-230755184	q1	q2	OK	1.4105	0.424575	14.7257	-0.849641	0.47545	0.941565	no
AC208826.3_FGT003	AC208826.3_FG003	7:41928935-41929983	q1	q2	NOTEST	0	0	14.7245	0	1	1	no
AC208826.3_FGT004	AC208826.3_FG004	7:41844598-41845129	q1	q2	NOTEST	0.581909	0	14.7183	0	1	1	no
AC208848.3_FGT005	AC208848.3_FG005	3:110539372-110539858	q1	q2	NOTEST	0	0	14.7179	0	1	1	no
AC208855.3_FGT002	AC208855.3_FG002	10:39922728-39924376	q1	q2	OK	1.93235	125.882	14.7122	1.97224	0.49015	0.941565	no
AC208860.3_FGT002	AC208860.3_FG002	9:140973049-140976012	q1	q2	NOTEST	0.282601	0.382254	14.7115	0	1	1	no
AC208892.3_FGT005	AC208892.3_FG005	2:216992253-216993395	q1	q2	OK	0.647064	1.31533	14.7102	0.506868	0.5971	0.941565	no
AC208895.3_FGT001	AC208895.3_FG001	3:33252366-33259299	q1	q2	NOTEST	0	0	14.7031	0	1	1	no
AC208895.3_FGT004	AC208895.3_FG004	3:33198963-33205072	q1	q2	NOTEST	0	0	14.6993	0	1	1	no
AC208897.3_FGT003	AC208897.3_FG003	1:27116753-27121572	q1	q2	OK	7.21972	2.87309	14.6827	-0.668387	0.5457	0.941565	no
AC208897.3_FGT004	AC208897.3_FG004	1:27122676-27128168	q1	q2	OK	0.38876	63.182	14.6821	4.3022	0.1004	0.941565	no
AC208905.3_FGT004	AC208905.3_FG004	9:18954282-18954558	q1	q2	OK	0	1.80259	14.6786	NA	0.1222	0.941565	no
AC208915.3_FGT010	AC208915.3_FG010	3:223539564-223540344	q1	q2	NOTEST	0	0	14.6778	0	1	1	no
AC208916.3_FGT003	AC208916.3_FG003	6:150297817-150298483	q1	q2	NOTEST	0	0	14.6734	0	1	1	no
AC208920.3_FGT001	AC208920.3_FG001	4:78282424-78283107	q1	q2	NOTEST	0	0	14.6721	0	1	1	no
AC208930.3_FGT007	AC208930.3_FG007	3:129238391-129240982	q1	q2	NOTEST	0	0	14.6704	0	1	1	no
AC208974.3_FGT001	AC208974.3_FG001	1:101455955-101458286	q1	q2	NOTEST	0	0	14.6669	0	1	1	no
AC209015.3_FGT004	AC209015.3_FG004	6:102487705-102488242	q1	q2	NOTEST	0	0	14.6647	0	1	1	no
AC209016.3_FGT010	AC209016.3_FG010	1:297335638-297339667	q1	q2	NOTEST	0	0	14.658	0	1	1	no
AC209029.2_FGT002	AC209029.2_FG002	4:20960986-20963725	q1	q2	NOTEST	0	0	14.6494	0	1	1	no
AC209050.3_FGT001	AC209050.3_FG001	6:96556662-96560517	q1	q2	NOTEST	0	0	14.6441	0	1	1	no
AC209050.3_FGT003	AC209050.3_FG003	6:96492393-96493954	q1	q2	OK	0.0768467	1.85996	14.6237	1.71111	0.2915	0.941565	no
AC209051.3_FGT003	AC209051.3_FG003	5:170808922-170811960	q1	q2	NOTEST	0	0	14.623	0	1	1	no
AC209062.3_FGT002	AC209062.3_FG002	5:54222391-54223135	q1	q2	NOTEST	0.172894	0.469088	14.6144	0	1	1	no
AC209073.3_FGT001	AC209073.3_FG001	8:160866327-160866549	q1	q2	NOTEST	0	0	14.5998	0	1	1	no
AC209073.3_FGT002	AC209073.3_FG002	8:160867164-160870232	q1	q2	NOTEST	0	0	14.5976	0	1	1	no
AC209074.3_FGT007	AC209074.3_FG007	8:164474284-164478863	q1	q2	NOTEST	0	0	14.5914	0	1	1	no
AC209080.3_FGT004	AC209080.3_FG004	3:179427622-179433281	q1	q2	NOTEST	0.313308	0.844707	14.5908	0	1	1	no
AC209093.3_FGT006	AC209093.3_FG006	3:190827324-190830546	q1	q2	NOTEST	0	0	14.5864	0	1	1	no
AC209168.3_FGT007	AC209168.3_FG007	5:189966347-189966803	q1	q2	NOTEST	0	0	14.574	0	1	1	no
AC209169.3_FGT007	AC209169.3_FG007	2:2423812-2424103	q1	q2	NOTEST	0	0	14.5601	0	1	1	no
AC209177.3_FGT001	AC209177.3_FG001	5:75986614-75986986	q1	q2	NOTEST	0	0	14.5431	0	1	1	no
AC209206.3_FGT004	AC209206.3_FG004	10:137602280-137602985	q1	q2	NOTEST	0	0.25375	14.5351	0	1	1	no
AC209206.3_FGT011	AC209206.3_FG011	10:137506876-137513415	q1	q2	OK	19.3463	15.644	14.5343	-0.224392	0.81375	0.952463	no
AC209206.3_FGT014	AC209206.3_FG014	10:137483609-137485990	q1	q2	NOTEST	0	0	14.5331	0	1	1	no
AC209208.3_FGT001	AC209208.3_FG001	5:193362681-193370960	q1	q2	OK	4.31544	4.4118	14.5279	0.0158999	0.98795	0.993195	no
AC209208.3_FGT002	AC209208.3_FG002	5:193359340-193362190	q1	q2	OK	20.9013	50.3144	14.5204	0.726725	0.4567	0.941565	no
AC209208.3_FGT003	AC209208.3_FG003	5:193352049-193354601	q1	q2	NOTEST	0.11642	0.0519995	14.5152	0	1	1	no
AC209208.3_FGT004	AC209208.3_FG004	5:193335721-193337380	q1	q2	NOTEST	0.065497	0	14.5132	0	1	1	no
AC209208.3_FGT005	AC209208.3_FG005	5:193289285-193293211	q1	q2	OK	43.4996	20.8119	14.4975	-0.758688	0.4034	0.941565	no
AC209212.3_FGT005	AC209212.3_FG005	1:299763003-299765664	q1	q2	NOTEST	0	0	14.4953	0	1	1	no
AC209213.4_FGT002	AC209213.4_FG002	1:106131331-106133249	q1	q2	OK	9.09693	10.1263	14.4867	0.0821847	0.93775	0.976632	no
AC209215.4_FGT004	AC209215.4_FG004	1:100003026-100011125	q1	q2	NOTEST	0	0	14.4741	0	1	1	no
AC209215.4_FGT006	AC209215.4_FG006	1:100015185-100017007	q1	q2	NOTEST	0	0	14.4655	0	1	1	no
AC209242.3_FGT003	AC209242.3_FG003	4:232667841-232672100	q1	q2	OK	20.696	19.2037	14.4614	-0.0756353	0.9328	0.974999	no
AC209257.4_FGT003	AC209257.4_FG003	6:153421048-153422228	q1	q2	OK	3.65649	0.164568	14.4599	-1.86683	0.28295	0.941565	no
AC209257.4_FGT004	AC209257.4_FG004	6:153426696-153427117	q1	q2	NOTEST	0	0	14.4537	0	1	1	no
AC209257.4_FGT006	AC209257.4_FG006	6:153427826-153429877	q1	q2	NOTEST	0.682912	0.310365	14.4433	0	1	1	no
AC209257.4_FGT008	AC209257.4_FG008	6:153436418-153437072	q1	q2	OK	26.3052	26.7103	14.4431	0.0109794	0.99075	0.994378	no
AC209332.3_FGT011	AC209332.3_FG011	5:21048366-21067870	q1	q2	NOTEST	0	0.0885588	14.4426	0	1	1	no
AC209356.4_FGT001	AC209356.4_FG001	4:236432724-236433089	q1	q2	NOTEST	0	0	14.4363	0	1	1	no
AC209364.3_FGT004	AC209364.3_FG004	3:225920684-225967081	q1	q2	NOTEST	0	0.0970631	14.4327	0	1	1	no
AC209364.3_FGT007	AC209364.3_FG007	3:225865828-225866380	q1	q2	NOTEST	0	0	14.4283	0	1	1	no
AC209364.3_FGT009	AC209364.3_FG009	3:225845784-225848104	q1	q2	OK	3.80693	3.36226	14.4235	-0.0309329	0.9145	0.969636	no
AC209374.4_FGT002	AC209374.4_FG002	5:196331062-196332805	q1	q2	OK	7.31976	12.3736	14.42	0.410235	0.7017	0.942948	no
AC209377.3_FGT003	AC209377.3_FG003	3:137547968-137558544	q1	q2	OK	14.944	105.54	14.4073	0.800314	0.459	0.941565	no
AC209381.3_FGT002	AC209381.3_FG002	3:153677445-153678276	q1	q2	NOTEST	0	0	14.407	0	1	1	no
AC209381.3_FGT007	AC209381.3_FG007	3:153798988-153799789	q1	q2	NOTEST	0	0	14.4035	0	1	1	no
AC209438.4_FGT002	AC209438.4_FG002	1:58612001-58612578	q1	q2	NOTEST	0	0	14.4025	0	1	1	no
AC209460.3_FGT002	AC209460.3_FG002	1:54826762-54827930	q1	q2	OK	3.47126	8.12826	14.4011	0.672514	0.5422	0.941565	no
AC209463.4_FGT013	AC209463.4_FG013	5:216557883-216558921	q1	q2	NOTEST	0.110698	0	14.3958	0	1	1	no
AC209624.2_FGT001	AC209624.2_FG001	2:83815465-83821786	q1	q2	NOTEST	0	0	14.3927	0	1	1	no
AC209624.2_FGT003	AC209624.2_FG003	2:83799692-83800789	q1	q2	NOTEST	0	0	14.3912	0	1	1	no
AC209626.2_FGT013	AC209626.2_FG013	1:17883584-17884563	q1	q2	OK	18.8424	7.75031	14.3867	-0.695072	0.535	0.941565	no
AC209629.2_FGT003	AC209629.2_FG003	6:118935269-118935764	q1	q2	NOTEST	0	0	14.3767	0	1	1	no
AC209629.2_FGT007	AC209629.2_FG007	6:118886362-118887782	q1	q2	NOTEST	0	0	14.3717	0	1	1	no
AC209636.2_FGT003	AC209636.2_FG003	6:146759981-146761061	q1	q2	NOTEST	0.210574	0.709713	14.3642	0	1	1	no
AC209647.2_FGT001	AC209647.2_FG001	8:52636251-52636743	q1	q2	NOTEST	0	0	14.3538	0	1	1	no
AC209647.2_FGT002	AC209647.2_FG002	8:52628670-52628967	q1	q2	NOTEST	0	0	14.3491	0	1	1	no
AC209651.2_FGT001	AC209651.2_FG001	9:33514579-33515077	q1	q2	NOTEST	0	0	14.339	0	1	1	no
AC209664.3_FGT002	AC209664.3_FG002	9:4651775-4654753	q1	q2	OK	9.08021	0.945921	14.3321	-1.70503	0.1755	0.941565	no
AC209675.3_FGT001	AC209675.3_FG001	1:36698220-36698475	q1	q2	NOTEST	0	0	14.3238	0	1	1	no
AC209697.3_FGT005	AC209697.3_FG005	9:46743770-46744280	q1	q2	NOTEST	0	0	14.3178	0	1	1	no
AC209698.3_FGT004	AC209698.3_FG004	1:195177969-195178371	q1	q2	NOTEST	0	0	14.3168	0	1	1	no
AC209704.3_FGT003	AC209704.3_FG003	2:48486709-48487850	q1	q2	NOTEST	0	0	14.3059	0	1	1	no
AC209705.3_FGT004	AC209705.3_FG004	9:72007534-72010518	q1	q2	OK	2.6414	0.920989	14.3058	-0.821506	0.47025	0.941565	no
AC209710.4_FGT002	AC209710.4_FG002	7:27136557-27137732	q1	q2	NOTEST	0	0	14.2958	0	1	1	no
AC209718.1_FGT009	AC209718.1_FG009	3:5567041-5568967	q1	q2	NOTEST	0.63663	0.142362	14.2851	0	1	1	no
AC209723.3_FGT003	AC209723.3_FG003	7:79281072-79281897	q1	q2	NOTEST	0	0	14.2649	0	1	1	no
AC209723.3_FGT004	AC209723.3_FG004	7:79231473-79234904	q1	q2	NOTEST	0	0	14.2588	0	1	1	no
AC209729.3_FGT003	AC209729.3_FG003	3:219956191-219959167	q1	q2	NOTEST	0	0	14.2409	0	1	1	no
AC209732.3_FGT001	AC209732.3_FG001	4:85420726-85427342	q1	q2	NOTEST	0	0	14.2299	0	1	1	no
AC209734.3_FGT005	AC209734.3_FG005	6:137142435-137142816	q1	q2	NOTEST	0	0	14.2197	0	1	1	no
AC209737.3_FGT006	AC209737.3_FG006	8:166124600-166125251	q1	q2	OK	1.05112	0.286167	14.2142	-0.758145	0.49045	0.941565	no
AC209738.3_FGT005	AC209738.3_FG005	3:219185895-219188243	q1	q2	NOTEST	0	0	14.2131	0	1	1	no
AC209739.3_FGT003	AC209739.3_FG003	2:111946588-111947665	q1	q2	NOTEST	0	0	14.2109	0	1	1	no
AC209744.3_FGT001	AC209744.3_FG001	3:130287229-130288170	q1	q2	NOTEST	0	0	14.1998	0	1	1	no
AC209755.3_FGT001	AC209755.3_FG001	3:212547798-212548639	q1	q2	NOTEST	0	0	14.1939	0	1	1	no
AC209768.3_FGT005	AC209768.3_FG005	2:234421464-234422964	q1	q2	NOTEST	0	0	14.1906	0	1	1	no
AC209768.3_FGT016	AC209768.3_FG016	2:234259842-234260286	q1	q2	NOTEST	0	0	14.1705	0	1	1	no
AC209778.3_FGT002	AC209778.3_FG002	9:126785235-126785765	q1	q2	NOTEST	0	0	14.1675	0	1	1	no
AC209780.2_FGT003	AC209780.2_FG003	3:88443627-88444248	q1	q2	NOTEST	0	0	14.164	0	1	1	no
AC209784.3_FGT007	AC209784.3_FG007	3:181162936-181166123	q1	q2	NOTEST	0.0524071	0.984356	14.1556	0	1	1	no
AC209784.3_FGT011	AC209784.3_FG011	3:181029393-181032191	q1	q2	OK	1.33605	0.132741	14.1533	-1.67454	0.2707	0.941565	no
AC209810.3_FGT002	AC209810.3_FG002	3:165488280-165489387	q1	q2	NOTEST	0	0	14.1514	0	1	1	no
AC209811.3_FGT001	AC209811.3_FG001	9:59723072-59723529	q1	q2	NOTEST	0	0	14.1307	0	1	1	no
AC209819.3_FGT003	AC209819.3_FG003	8:122533329-122537003	q1	q2	NOTEST	0	0	14.122	0	1	1	no
AC209819.3_FGT005	AC209819.3_FG005	8:122571212-122573373	q1	q2	OK	33.2172	0.139484	14.1144	-3.50159	0.24825	0.941565	no
AC209819.3_FGT006	AC209819.3_FG006	8:122584328-122586294	q1	q2	NOTEST	0	0	14.1081	0	1	1	no
AC209819.3_FGT007	AC209819.3_FG007	8:122587021-122589094	q1	q2	NOTEST	0.0915434	0	14.0891	0	1	1	no
AC209819.3_FGT008	AC209819.3_FG008	8:122592367-122593064	q1	q2	NOTEST	0	0	14.0834	0	1	1	no
AC209819.3_FGT009	AC209819.3_FG009	8:122590334-122590955	q1	q2	OK	2.03343	3.38799	14.08	0.398375	0.72745	0.946758	no
AC209819.3_FGT010	AC209819.3_FG010	8:122483716-122486455	q1	q2	NOTEST	0	0	14.0758	0	1	1	no
AC209819.3_FGT012	AC209819.3_FG012	8:122478250-122480444	q1	q2	OK	22.6869	3.15351	14.0719	-1.77883	0.11175	0.941565	no
AC209828.3_FGT006	AC209828.3_FG006	8:25197555-25198074	q1	q2	NOTEST	0	0	14.0677	0	1	1	no
AC209831.3_FGT003	AC209831.3_FG003	3:203840464-203843596	q1	q2	NOTEST	0	0	14.0568	0	1	1	no
[truncated: 61,310 more rows]

## Sheet: 72H vs 24H
Table S2.Differentially Expressed Genes in Maize Roots Transcriptome under NaHCO3.
Test_ID	Gene_ID	Locus	Sample_1	Sample_2	Status	Value_1	Value_2	Log2 Fold Change （72H vs 24H）	Test_Stat	P_Value	Q_Value	Significant
AC148152.3_FGT001	AC148152.3_FG001	2:232028660-232030497	q1	q2	NOTEST	0	0	1045.22	0	1	1	no
AC148152.3_FGT005	AC148152.3_FG005	2:231952641-231954277	q1	q2	NOTEST	0.150913	0	965.335	0	1	1	no
AC148152.3_FGT006	AC148152.3_FG006	2:231907845-231911227	q1	q2	NOTEST	0.109909	0	862.009	0	1	1	no
AC148152.3_FGT008	AC148152.3_FG008	2:231879064-231883597	q1	q2	NOTEST	0.0916294	0	860.465	0	1	1	no
AC148167.6_FGT001	AC148167.6_FG001	7:11670461-11676398	q1	q2	OK	66.7328	75.9463	792.857	0.196191	0.83955	0.985747	no
AC149475.2_FGT002	AC149475.2_FG002	9:152751856-152754681	q1	q2	OK	176.921	99.2586	780.59	-0.881194	0.39185	0.985747	no
AC149475.2_FGT003	AC149475.2_FG003	9:152756799-152761381	q1	q2	OK	69.3842	41.5458	764.939	-0.834229	0.4013	0.985747	no
AC149475.2_FGT005	AC149475.2_FG005	9:152791244-152801912	q1	q2	OK	6.31816	7.30037	741.666	0.228514	0.8079	0.985747	no
AC149475.2_FGT007	AC149475.2_FG007	9:152822527-152823205	q1	q2	OK	19.7558	13.6365	724.683	-0.4602	0.639	0.985747	no
AC149810.2_FGT003	AC149810.2_FG003	9:151852072-151859909	q1	q2	NOTEST	0	0	645.204	0	1	1	no
AC149810.2_FGT004	AC149810.2_FG004	9:151863691-151864339	q1	q2	NOTEST	0	0	614.044	0	1	1	no
AC149810.2_FGT008	AC149810.2_FG008	9:151897572-151900165	q1	q2	NOTEST	0.574025	0.754239	589.903	0	1	1	no
AC149818.2_FGT001	AC149818.2_FG001	9:152681210-152686897	q1	q2	OK	19.5686	26.5565	567.865	0.463508	0.6405	0.985747	no
AC149818.2_FGT004	AC149818.2_FG004	9:152703157-152703638	q1	q2	OK	117.46	32.1572	545.625	-1.41138	0.16375	0.985747	no
AC149818.2_FGT005	AC149818.2_FG005	9:152707553-152708771	q1	q2	NOTEST	0.388921	0	525.79	0	1	1	no
AC149818.2_FGT006	AC149818.2_FG006	9:152709299-152712095	q1	q2	OK	16.3551	20.7115	512.656	0.336822	0.7258	0.985747	no
AC149818.2_FGT007	AC149818.2_FG007	9:152719946-152721236	q1	q2	OK	2.62927	1.38016	509.354	-0.643201	0.5161	0.985747	no
AC149818.2_FGT008	AC149818.2_FG008	9:152726607-152728503	q1	q2	OK	2.39824	1.49262	504.597	-0.490587	0.63315	0.985747	no
AC149818.2_FGT009	AC149818.2_FG009	9:152747406-152748234	q1	q2	OK	3.81419	0	487.233	NA	0.003	0.485195	no
AC149828.2_FGT002	AC149828.2_FG002	9:150685412-150689960	q1	q2	OK	58.3264	46.0674	487.121	-0.344704	0.7371	0.985747	no
AC149828.2_FGT004	AC149828.2_FG004	9:150753587-150753980	q1	q2	OK	6.8187	3.15016	486.208	-0.593484	0.55285	0.985747	no
AC149828.2_FGT005	AC149828.2_FG005	9:150774647-150775421	q1	q2	NOTEST	0	0	483.127	0	1	1	no
AC149829.2_FGT002	AC149829.2_FG002	9:151382930-151383185	q1	q2	OK	191.395	2686.06	481.237	3.59654	0.0022	0.461436	no
AC149829.2_FGT003	AC149829.2_FG003	9:151384633-151388392	q1	q2	OK	8.71228	2.29202	473.996	-1.74614	0.08095	0.985747	no
AC149829.2_FGT004	AC149829.2_FG004	9:151395821-151396321	q1	q2	OK	25.6003	0	467.066	NA	0.0041	0.53615	no
AC149829.2_FGT006	AC149829.2_FG006	9:151415829-151417116	q1	q2	OK	116.1	110.977	460.489	-0.0659077	0.947	0.991885	no
AC150739.3_FGT001	AC150739.3_FG001	9:155450360-155454202	q1	q2	OK	3.46044	1.9241	460.243	-0.662795	0.5166	0.985747	no
AC152495.1_FGT002	AC152495.1_FG002	10:3283522-3287419	q1	q2	NOTEST	0.639279	0.544402	441.196	0	1	1	no
AC152495.1_FGT003	AC152495.1_FG003	10:3299974-3307226	q1	q2	OK	0.934963	1.43732	438.91	0.480526	0.62155	0.985747	no
AC152495.1_FGT010	AC152495.1_FG010	10:3372153-3376038	q1	q2	OK	1.50477	0.764664	433.709	-0.697108	0.5211	0.985747	no
AC152495.1_FGT011	AC152495.1_FG011	10:3377384-3378752	q1	q2	NOTEST	0	0	428.275	0	1	1	no
AC152495.1_FGT012	AC152495.1_FG012	10:3385711-3388278	q1	q2	OK	6.45805	5.52052	418.444	-0.199462	0.85	0.985747	no
AC152495.1_FGT013	AC152495.1_FG013	10:3396643-3399693	q1	q2	NOTEST	0	0	410.016	0	1	1	no
AC152495.1_FGT015	AC152495.1_FG015	10:3404104-3405367	q1	q2	NOTEST	0	0	409.167	0	1	1	no
AC152495.1_FGT017	AC152495.1_FG017	10:3441444-3444666	q1	q2	NOTEST	0	0	403.11	0	1	1	no
AC155352.2_FGT001	AC155352.2_FG001	2:35349359-35352190	q1	q2	NOTEST	0.0867717	0	402.394	0	1	1	no
AC155352.2_FGT010	AC155352.2_FG010	2:35369189-35370027	q1	q2	NOTEST	0	0	400.999	0	1	1	no
AC155376.2_FGT002	AC155376.2_FG002	8:163644028-163644814	q1	q2	NOTEST	0	0	396.46	0	1	1	no
AC155376.2_FGT004	AC155376.2_FG004	8:163685359-163687718	q1	q2	OK	11.0878	13.7221	396.324	0.311551	0.75865	0.985747	no
AC155376.2_FGT005	AC155376.2_FG005	8:163719700-163727524	q1	q2	OK	5.1041	3.9379	395.329	-0.286637	0.76555	0.985747	no
AC155377.1_FGT001	AC155377.1_FG001	3:220967144-220986200	q1	q2	OK	9.89332	8.79587	392.002	-0.192709	0.84735	0.985747	no
AC155377.1_FGT002	AC155377.1_FG002	3:221063735-221069432	q1	q2	OK	13.8682	17.104	389.114	0.307083	0.76855	0.985747	no
AC155390.2_FGT002	AC155390.2_FG002	1:32672149-32674147	q1	q2	NOTEST	0.713063	0.150507	383.737	0	1	1	no
AC155434.2_FGT001	AC155434.2_FG001	7:173932040-173933487	q1	q2	NOTEST	0.384503	0	379.112	0	1	1	no
AC155434.2_FGT003	AC155434.2_FG003	7:173926856-173929260	q1	q2	OK	13.0451	16.3159	378.61	0.32751	0.7526	0.985747	no
AC155434.2_FGT004	AC155434.2_FG004	7:173870269-173881429	q1	q2	OK	15.9618	21.7106	378.017	0.469457	0.6358	0.985747	no
AC155434.2_FGT005	AC155434.2_FG005	7:173860840-173863018	q1	q2	OK	17.8831	7.91125	364.489	-1.07791	0.26825	0.985747	no
AC155434.2_FGT006	AC155434.2_FG006	7:173847829-173853197	q1	q2	NOTEST	0.000249006	7.93793e-05	362.231	0	1	1	no
AC155496.2_FGT009	AC155496.2_FG009	5:4777613-4787374	q1	q2	OK	10.4385	16.3386	356.675	0.715822	0.45135	0.985747	no
AC155610.2_FGT007	AC155610.2_FG007	3:175729265-175732123	q1	q2	OK	1.9668	0	354.401	NA	0.0015	0.452114	no
[truncated: 63,258 more rows]
