# Supplementary material for: The Adjustment of Membrane Lipid Metabolism Pathways in Maize Roots Under Saline–Alkaline Stress
Source: Front Plant Sci. 2021 Mar 15;12:635327. doi: 10.3389/fpls.2021.635327 (PMC8006331; doi:10.3389/fpls.2021.635327)
Supplement: Supplementary Table 3 — The differentially expressed genes (DEGs, Log2FC ≥ 1.5 or ≤ -1.5) were further screened out from the total lipid related genes. [file Table_3.XLSX]

## Sheet: Sheet1
Table S3. The Differentially Expressed Genes (DEG) were Further Screened out from The Total Lipid Related Genes
Name Abbreviations	Maize ID	Putative Function	Log2 Fold Change （24H vs 0H）	Log2 Fold Change （72H vs 0H）	Arabidopsis ID
Phospholipid Pathway/DAG synthsis/ PC turnover TAG/ PC denovo synthesis
GPAT6	GRMZM2G020320	Glycerol-3-Phosphate Acyltransferase 6	2.88508	1.7911	AT2G38110
GPAT7	GRMZM2G166176	Glycerol-3-Phosphate Acyltransferase 7	1.82157	4.71884	AT3G11430
LPAAT	GRMZM2G033926	Lysophosphatidyl Acyltransferase	/	1.2039	AT4G30580
LPAAT	GRMZM2G079109	Lysophosphatidyl Acyltransferase	1.64225	1.61518	AT4G24160
DGAT1	GRMZM2G169089	Diacylglycerol Acyltransferase	1.75639	1.28654	AT2G19450
DGAT2	GRMZM2G050641	Diacylglycerol Acyltransferase	1.58173	2.57815	AT3G51520
PDAT1	GRMZM2G095763	Phospholipid : Diacylglycerol Acyltransferase	1.31684	1.8744	AT5G13640
PDAT1	GRMZM2G061885	Phospholipid : Diacylglycerol Acyltransferase	/	-1.80967	AT5G13640
CEK2	GRMZM2G433095	Choline/Ethanolamune kinase 2	-1.34517	-2.28176	AT1G74320
CEK2	GRMZM2G087146	Choline/Ethanolamune kinase 2	-1.41514	-1.70663	AT1G74320
CCT2	GRMZM2G171229	Choline-Phosphate Cytidylyltransferase	-1.56697	-4.27527	AT4G15130
CCT2	GRMZM2G059445	Choline-Phosphate Cytidylyltransferase	-1.13071	-1.97249	AT4G15130
PECT	GRMZM2G103281	CTP:phosphorylethanolamine cytidyltransferase	0.169261	-1.60777	AT2G38670
PECT	GRMZM2G155357	CTP:phosphorylethanolamine cytidyltransferase	0.756335	0.581194	AT2G38670
PECT	GRMZM2G045970	CTP:phosphorylethanolamine cytidyltransferase	/	-0.706164	AT2G38670
AAPT	GRMZM2G701058	CDP-Cholinese：Diacylglycerol Phosphocholinetransferase	0.311356	0.311356	AT1G13560
PC turnover & DAG formation
PLA2	GRMZM5G865811	Phospholipase A	3.05087	5.46119	AT2G26560
PLA2	GRMZM2G123764	Phospholipase A	-2.03627	-3.43779	AT2G26560
PLA2	GRMZM2G117378	Phospholipase A	3.26927	3.26927	AT2G26560
PLA2	GRMZM2G166971	Phospholipase A	1.009	1.61777	AT4G29070
LPEAT1	GRMZM2G096010	Lysophosphatidyl Choline Acyltransferase (E)	-1.9665	-3.59161	AT1G80950
LPEAT2	GRMZM2G116243	Lysophosphatidyl Choline Acyltransferase (E)	1.09218	1.09218	AT2G45670
PLDα	GRMZM2G179792	Phospholipase D	2.54982	2.866	AT3G15730
PLDα	GRMZM2G442551	Phospholipase D	-0.653309	-1.89643	AT3G15730
PLDα	GRMZM2G321717	Phospholipase D	-0.866414	-1.54241	AT1G52570
PLDδ	GRMZM5G865943	Phospholipase D	1.06727	1.34546	AT4G35790
PLDδ	GRMZM2G078114	Phospholipase D	-1.77013	-1.09234	AT4G35790
PLDζ	GRMZM2G343588	Phospholipase D	1.55435	1.87871	AT3G16785
NPC1	GRMZM2G139041	Non Specific Phospholipase C	1.55324	1.83977	AT1G07230
NPC2	GRMZM2G479112	Non Specific Phospholipase C	2.30955	1.11055	AT2G26870
NPC4	GRMZM2G081719	Non Specific Phospholipase C	/	-3.31878	AT3G48610
PAH1	GRMZM2G099481	Phosphatidic Acid Phosphatase	1.16437	1.7798	AT3G09560
PAH2	GRMZM2G154366	Phosphatidic Acid Phosphatase	0.827037	1.16828	AT5G42870
PAP1/LPP1	GRMZM2G061568	Phosphatidic Acid Phosphatase	1.95236	2.83236	AT2G01180
PAP1/LPP1	GRMZM2G024144	Phosphatidic Acid Phosphatase	3.18227	-1.64951	AT2G01180
PAP2/LPP2	GRMZM2G050658	Phosphatidic Acid Phosphatase	0.972341	1.25381	AT1G15080
PAP2/LPP2	GRMZM2G447433	Phosphatidic Acid Phosphatase	0.490171	1.86056	AT1G15080
LPP3	GRMZM2G077187	Phosphatidic Acid Phosphatase	1.57671	1.44977	AT3G02600
LPPε2	GRMZM2G347836	Phosphatidic Acid Phosphatase	-1.23819	-2.2189	AT5G66450
LPPδ	GRMZM2G115612	Phosphatidic Acid Phosphatase	1.74759	3.66519	AT3G58490
Galactolipid synthesis
MGD1	GRMZM2G142873	Monogalactosyl Diacylglycerol Synthase 1	0.271119	0.322672	AT4G31780
MGD2	GRMZM2G141320	Monogalactosyl Diacylglycerol Synthase 1	0.630206	0	AT2G11810
MGD3	GRMZM2G178892	Monogalactosyl Diacylglycerol Synthase 1	0.150041	-0.0668014	AT5G20410
DGD1	AC233887.1_FG006	Digalactosyl Diacylglycero Synthase1	0.39701	-1.00511	AT3G11670
DGD2	GRMZM2G175453	Digalactosyl Diacylglycero Synthase2	1.03002	2.01696	AT3G11670
DGD3	GRMZM2G092588	Digalactosyl Diacylglycero Synthase3	1.27045	1.15169	AT4G00550
DGD4	GRMZM2G160452	Digalactosyl Diacylglycero Synthase4	1.00397	0.619608	AT4G00550
DGD5	GRMZM2G098667	Digalactosyl Diacylglycero Synthase5	0.761574	0.530284	AT4G00550
Fatty Acid Desaturation & formation
FAD2	GRMZM2G064701	Fatty Acid Desaturase	-0.526941	-3.21803	AT3G12120
FAD2	GRMZM2G169240	Fatty Acid Desaturase	-2.12884	-1.00902	AT3G12120
FAD3	GRMZM2G354558	Fatty Acid Desaturase	0.404683	-1.49554	AT2G29980
FAD4	GRMZM2G175401	Fatty Acid Desaturase	0.985718	1.73018	AT4G27030
FAD6	GRMZM2G078569	Fatty Acid Desaturase	-0.610977	-1.31926	AT4G30950
FAD7	GRMZM2G128971	Fatty Acid Desaturase	1.4942	1.4942	AT2G29980
FAD8	GRMZM2G074401	Fatty Acid Desaturase	0.433028	1.18296	AT3G11170
FATB	GRMZM2G007489	Fatty Acyl Acyl Carrier Thioesterase B	-0.288915	-2.17187	AT1G08510
FATB	GRMZM2G017382	Fatty Acyl Acyl Carrier Thioesterase B	0.2376	-2.13683	AT1G08510
LACS1	GRMZM2G101875	Acyl-Coa Synthetase€	0.647292	5.78506	AT2G47240
LACS3	GRMZM2G152127	Acyl-Coa Synthetase€	1.66805	2.6059	AT1G64400
LACS6	GRMZM2G059381	Acyl-Coa Synthetase€	-0.478032	2.26552	AT3G05970
LACS8	GRMZM2G117064	Acyl-Coa Synthetase€	-1.9886	-2.9464	AT2G04350
LACS8	GRMZM5G840955	Acyl-Coa Synthetase€	1.04379	1.43211	AT2G04350
LACS8	GRMZM2G339336	Acyl-Coa Synthetase€	1.09431	1.79197	AT2G04350
DGL1	GRMZM2G406951	Plastic Acylase (E)	0	2.06375	AT1G05800
DGL3	GRMZM2G058149	Plastic Acylase (E)	1.60139	-0.758424	AT4G16820
DGL3	GRMZM2G368610	Plastic Acylase (E)	2.09261	1.19182	AT4G16820
DGL3	GRMZM2G174860	Plastic Acylase (E)	4.38951	3.93342	AT4G16820
DGL3	GRMZM2G097704	Plastic Acylase (E)	0.240618	-1.01685	AT4G16820
DGL5	GRMZM2G353444	Plastic Acylase (E)	-0.670816	-1.826	AT1G06800
