# Supplementary material for: The Adjustment of Membrane Lipid Metabolism Pathways in Maize Roots Under Saline–Alkaline Stress
Source: Front Plant Sci. 2021 Mar 15;12:635327. doi: 10.3389/fpls.2021.635327 (PMC8006331; doi:10.3389/fpls.2021.635327)
Supplement: Supplementary Table 5 — The subcellular localization and transmembrane structure prediction of related genes. [file Table_5.XLSX]

## Sheet: Sheet1
Table S5. The Subcellular Localization and Transmembrane Structure Prediction of Related Genes
Name Abbreviations	Maize ID	Arabidopsis ID	Log2 Fold Change (72h vs 0h）	Subcellular Location Prediction	Predicted TMHs
PAH1	GRMZM2G099481	AT3G09560	1.7798	Cytoplasmic、cytoplasm	0
PAH2	GRMZM2G154366	AT5G42870	1.16828	Cytoplasmic、cytoplasm	0
PAP1/LPP1	GRMZM2G024144	AT2G01180	-1.64951	chloroplast thylakoid membrane、 Plasma membrane	6
PAP1/LPP1	GRMZM2G061568	AT2G01180	2.83236	chloroplast thylakoid membrane、 Plasma membrane	6
PAP2/LPP2	GRMZM2G447433	AT1G15080	1.86056	chloroplast thylakoid membrane、 Plasma membrane	5
PAP2/LPP2	GRMZM2G050658	AT1G15080	1.25381	Plasma membrane	6
LPP3	GRMZM2G077187	AT3G02600	1.44977	Plasma membrane	6
LPPε1	GRMZM2G110287	AT5G66450	1.23982	chloroplast thylakoid membrane	6
LPPε2	GRMZM2G347836	AT5G66450	-2.2189	chloroplast thylakoid membrane	4
LPPδ	GRMZM2G115612	AT3G58490	3.66519	chloroplast thylakoid membrane、 Plasma membrane	9
