# Supplementary material for: The Adjustment of Membrane Lipid Metabolism Pathways in Maize Roots Under Saline–Alkaline Stress
Source: Front Plant Sci. 2021 Mar 15;12:635327. doi: 10.3389/fpls.2021.635327 (PMC8006331; doi:10.3389/fpls.2021.635327)
Supplement: Supplementary Table 6 — Primers used for quantitative real-time PCR. [file Table_6.XLSX]

## Sheet: Sheet1
Table S6. Primers used for quantitative real-time PCR.
Gene ID	Name	Primers
GRMZM2G126010	ACTIN-F	5'-ATCCAGGCTGTTCTTTCGTT-3'
	ACTIN-R	5'-CATTAGGTGGTCGGTGAGGT-3'
GRMZM2G155348	GAPDH-F	5'-AAGGGAGAGTTGAGTCCTG-3'
	GAPDH-R	5'-AGTATTCTGTAAAGCCTC-3'
GRMZM2G055413	bZIP76-F	5'-CGTCCGAGAACAACAGCAA-3'
	bZIP76-R	5'-ATACGGGAACGCACCAATC-3'
GRMZM2G053503	ERF1-F	5'-GGAGCCAAAGCCAAGGTG-3'
	ERF1-R	5'-TGTAAGGGATGCCGAGGAA-3'
GRMZM2G014653	NAC1-F	5'-GACCGCAAGTACCCGAA-3'
	NAC1-R	5'-GGACCCAGTCATCCAACCT-3'
GRMZM2G178998	NAC131-F	5'-GGCTTTCGTTTCCACCCTA-3'
	NAC131-R	5'-GCACTTTTCTTGCAGATCCC-3'
GRMZM2G068973	NAC23-F	5'-AAGGCTCTCGTCTTCTACTCC-3'
	NAC23-R	5'-CAACACCCACTCATCCAACT-3'
GRMZM5G860137	ACAA2(acetyl-CoA acetyltransferase2)-F	5'-TATGTGGCTGAAGCAAGACG-3'
	ACAA2(acetyl-CoA acetyltransferase2)-R	5'-TGGTGGTTTCCCTCTACCAG-3'
